# Supplementary material for: Limited Predictability of Amino Acid Substitutions in Seasonal Influenza Viruses
Source: Mol Biol Evol. 2021 Mar 5;38(7):2767–77. doi: 10.1093/molbev/msab065 (PMC8233509; doi:10.1093/molbev/msab065)
Supplement: msab065_Supplementary_Data [file msab065_supplementary_data.zip]

Archive with 7 entries (7 files):
- article.bbl
- SI.pdf
- srefs.bib
- strains_h1n1pdm_ha.txt
- strains_h1n1pdm_na.txt
- strains_h3n2_ha.txt
- strains_h3n2_na.txt
