# Supplementary material for: Limited Predictability of Amino Acid Substitutions in Seasonal Influenza Viruses
Source: Mol Biol Evol. 2021 Mar 5;38(7):2767–77. doi: 10.1093/molbev/msab065 (PMC8233509; doi:10.1093/molbev/msab065)
Supplement: msab065_Supplementary_Data [file msab065_supplementary_data.zip › article.bbl]

\begin{thebibliography}{34}
\providecommand{\natexlab}[1]{#1}
\providecommand{\url}[1]{\texttt{#1}}
\expandafter\ifx\csname urlstyle\endcsname\relax
  \providecommand{\doi}[1]{doi: #1}\else
  \providecommand{\doi}{doi: \begingroup \urlstyle{rm}\Url}\fi

\bibitem[{World Health Organization}(2018)]{WHOfactsheet}
{World Health Organization}, 2018.
\newblock URL
  \url{https://www.who.int/fr/news-room/fact-sheets/detail/influenza-(seasonal)}.

\bibitem[Petrova and Russell(2017)]{petrova_evolution_2017}
Velislava~N. Petrova and Colin~A. Russell.
\newblock The evolution of seasonal influenza viruses.
\newblock \emph{Nature Reviews Microbiology}, 16\penalty0 (1):\penalty0 47--60,
  October 2017.
\newblock ISSN 1740-1526, 1740-1534.
\newblock \doi{10.1038/nrmicro.2017.118}.
\newblock URL \url{http://www.nature.com/doifinder/10.1038/nrmicro.2017.118}.

\bibitem[Shih et~al.(2007)Shih, Hsiao, Ho, and Li]{Shih6283}
Arthur Chun-Chieh Shih, Tzu-Chang Hsiao, Mei-Shang Ho, and Wen-Hsiung Li.
\newblock Simultaneous amino acid substitutions at antigenic sites drive
  influenza a hemagglutinin evolution.
\newblock \emph{Proceedings of the National Academy of Sciences}, 104\penalty0
  (15):\penalty0 6283--6288, 2007.
\newblock ISSN 0027-8424.
\newblock \doi{10.1073/pnas.0701396104}.
\newblock URL \url{https://www.pnas.org/content/104/15/6283}.

\bibitem[Bhatt et~al.(2011)Bhatt, Holmes, and Pybus]{bhatt_genomic_2011}
Samir Bhatt, Edward~C. Holmes, and Oliver~G. Pybus.
\newblock The {Genomic} {Rate} of {Molecular} {Adaptation} of the {Human}
  {Influenza} {A} {Virus}.
\newblock \emph{Molecular Biology and Evolution}, 28\penalty0 (9):\penalty0
  2443--2451, September 2011.
\newblock ISSN 0737-4038.
\newblock \doi{10.1093/molbev/msr044}.
\newblock URL \url{https://academic.oup.com/mbe/article/28/9/2443/1007907}.

\bibitem[Koel et~al.(2013)Koel, Burke, Bestebroer, van~der Vliet, Zondag,
  Vervaet, Skepner, Lewis, Spronken, Russell, Eropkin, Hurt, Barr, de~Jong,
  Rimmelzwaan, Osterhaus, Fouchier, and Smith]{Koel976}
Bj{\"o}rn~F. Koel, David~F. Burke, Theo~M. Bestebroer, Stefan van~der Vliet,
  Gerben C.~M. Zondag, Gaby Vervaet, Eugene Skepner, Nicola~S. Lewis, Monique
  I.~J. Spronken, Colin~A. Russell, Mikhail~Y. Eropkin, Aeron~C. Hurt, Ian~G.
  Barr, Jan~C. de~Jong, Guus~F. Rimmelzwaan, Albert D. M.~E. Osterhaus, Ron
  A.~M. Fouchier, and Derek~J. Smith.
\newblock Substitutions near the receptor binding site determine major
  antigenic change during influenza virus evolution.
\newblock \emph{Science}, 342\penalty0 (6161):\penalty0 976--979, 2013.
\newblock ISSN 0036-8075.
\newblock \doi{10.1126/science.1244730}.
\newblock URL \url{https://science.sciencemag.org/content/342/6161/976}.

\bibitem[Morris et~al.(2018)Morris, Gostic, Pompei, Bedford, {\L}uksza, Neher,
  Grenfell, L{\"a}ssig, and McCauley]{morris2018predictive}
Dylan~H Morris, Katelyn~M Gostic, Simone Pompei, Trevor Bedford, Marta
  {\L}uksza, Richard~A Neher, Bryan~T Grenfell, Michael L{\"a}ssig, and John~W
  McCauley.
\newblock Predictive modeling of influenza shows the promise of applied
  evolutionary biology.
\newblock \emph{Trends in microbiology}, 26\penalty0 (2):\penalty0 102--118,
  2018.

\bibitem[Klingen et~al.(2018{\natexlab{a}})Klingen, Reimering, Guzmán, and
  McHardy]{klingen_silico_2018}
Thorsten~R. Klingen, Susanne Reimering, Carlos~A. Guzmán, and Alice~C.
  McHardy.
\newblock In {Silico} {Vaccine} {Strain} {Prediction} for {Human} {Influenza}
  {Viruses}.
\newblock \emph{Trends in Microbiology}, 26\penalty0 (2):\penalty0 119--131,
  February 2018{\natexlab{a}}.
\newblock ISSN 0966-842X.
\newblock \doi{10.1016/j.tim.2017.09.001}.
\newblock URL
  \url{http://www.sciencedirect.com/science/article/pii/S0966842X17302068}.

\bibitem[Bogner et~al.(2006)Bogner, Capua, Lipman, and Cox]{bogner2006global}
Peter Bogner, Ilaria Capua, David~J Lipman, and Nancy~J Cox.
\newblock A global initiative on sharing avian flu data.
\newblock \emph{Nature}, 442\penalty0 (7106):\penalty0 981--981, 2006.

\bibitem[Shu and McCauley(2017)]{shu2017gisaid}
Yuelong Shu and John McCauley.
\newblock Gisaid: Global initiative on sharing all influenza data--from vision
  to reality.
\newblock \emph{Eurosurveillance}, 22\penalty0 (13), 2017.

\bibitem[Rambaut et~al.(2008)Rambaut, Pybus, Nelson, Viboud, Taubenberger, and
  Holmes]{rambaut_genomic_2008}
Andrew Rambaut, Oliver~G. Pybus, Martha~I. Nelson, Cecile Viboud, Jeffery~K.
  Taubenberger, and Edward~C. Holmes.
\newblock The genomic and epidemiological dynamics of human influenza {A}
  virus.
\newblock \emph{Nature}, 453\penalty0 (7195):\penalty0 615--619, May 2008.
\newblock ISSN 1476-4687.
\newblock \doi{10.1038/nature06945}.
\newblock URL \url{https://www.nature.com/articles/nature06945}.

\bibitem[Łuksza and Lässig(2014)]{luksza_predictive_2014}
Marta Łuksza and Michael Lässig.
\newblock A predictive fitness model for influenza.
\newblock \emph{Nature}, 507\penalty0 (7490):\penalty0 57--61, March 2014.
\newblock ISSN 1476-4687.
\newblock \doi{10.1038/nature13087}.
\newblock URL \url{https://www.nature.com/articles/nature13087}.
\newblock Number: 7490 Publisher: Nature Publishing Group.

\bibitem[Steinbr{\"u}ck et~al.(2014)Steinbr{\"u}ck, Klingen, and
  McHardy]{Steinbrueck12123}
L.~Steinbr{\"u}ck, T.~R. Klingen, and A.~C. McHardy.
\newblock Computational prediction of vaccine strains for human influenza a
  (h3n2) viruses.
\newblock \emph{Journal of Virology}, 88\penalty0 (20):\penalty0 12123--12132,
  2014.
\newblock ISSN 0022-538X.
\newblock \doi{10.1128/JVI.01861-14}.
\newblock URL \url{https://jvi.asm.org/content/88/20/12123}.

\bibitem[Neher et~al.(2016)Neher, Bedford, Daniels, Russell, and
  Shraiman]{neher_prediction_2016}
Richard~A. Neher, Trevor Bedford, Rodney~S. Daniels, Colin~A. Russell, and
  Boris~I. Shraiman.
\newblock Prediction, dynamics, and visualization of antigenic phenotypes of
  seasonal influenza viruses.
\newblock \emph{Proceedings of the National Academy of Sciences of the United
  States of America}, 113\penalty0 (12):\penalty0 E1701--1709, March 2016.
\newblock ISSN 1091-6490 0027-8424.
\newblock \doi{10.1073/pnas.1525578113}.

\bibitem[Huddleston et~al.(2020)Huddleston, Barnes, Rowe, Kondor, Wentworth,
  Whittaker, Ermetal, Daniels, McCauley, Fujisaki, Nakamura, Kishida, Watanabe,
  Hasegawa, Barr, Subbarao, Neher, and Bedford]{huddleston_integrating_2020}
John Huddleston, John~R. Barnes, Thomas Rowe, Rebecca Kondor, David~E.
  Wentworth, Lynne Whittaker, Burcu Ermetal, Rodney~S. Daniels, John~W.
  McCauley, Seiichiro Fujisaki, Kazuya Nakamura, Noriko Kishida, Shinji
  Watanabe, Hideki Hasegawa, Ian Barr, Kanta Subbarao, Richard Neher, and
  Trevor Bedford.
\newblock Integrating genotypes and phenotypes improves long-term forecasts of
  seasonal influenza {A}/{H3N2} evolution.
\newblock \emph{bioRxiv}, page 2020.06.12.145151, June 2020.
\newblock \doi{10.1101/2020.06.12.145151}.
\newblock URL
  \url{https://www.biorxiv.org/content/10.1101/2020.06.12.145151v1}.
\newblock Publisher: Cold Spring Harbor Laboratory Section: New Results.

\bibitem[Neher et~al.(2014)Neher, Russell, and Shraiman]{neher_predicting_2014}
Richard~A Neher, Colin~A Russell, and Boris~I Shraiman.
\newblock Predicting evolution from the shape of genealogical trees.
\newblock \emph{eLife}, 3, November 2014.
\newblock ISSN 2050-084X.
\newblock \doi{10.7554/eLife.03568}.
\newblock URL \url{https://www.ncbi.nlm.nih.gov/pmc/articles/PMC4227306/}.

\bibitem[Strelkowa and Lässig(2012)]{strelkowa_clonal_2012}
Natalja Strelkowa and Michael Lässig.
\newblock Clonal {Interference} in the {Evolution} of {Influenza}.
\newblock \emph{Genetics}, 192\penalty0 (2):\penalty0 671--682, October 2012.
\newblock ISSN 0016-6731, 1943-2631.
\newblock \doi{10.1534/genetics.112.143396}.
\newblock URL \url{http://www.genetics.org/content/192/2/671}.

\bibitem[Wolf et~al.(2006)Wolf, Viboud, Holmes, Koonin, and
  Lipman]{wolf_long_2006}
Yuri~I Wolf, Cecile Viboud, Edward~C Holmes, Eugene~V Koonin, and David~J
  Lipman.
\newblock Long intervals of stasis punctuated by bursts of positive selection
  in the seasonal evolution of influenza {A} virus.
\newblock \emph{Biology Direct}, 1:\penalty0 34, October 2006.
\newblock ISSN 1745-6150.
\newblock \doi{10.1186/1745-6150-1-34}.
\newblock URL \url{https://www.ncbi.nlm.nih.gov/pmc/articles/PMC1647279/}.

\bibitem[Lee et~al.(2019)Lee, Eguia, Zost, Choudhary, Wilson, Bedford,
  Stevens-Ayers, Boeckh, Hurt, Lakdawala, Hensley, and Bloom]{lee_mapping_2019}
Juhye~M Lee, Rachel Eguia, Seth~J Zost, Saket Choudhary, Patrick~C Wilson,
  Trevor Bedford, Terry Stevens-Ayers, Michael Boeckh, Aeron~C Hurt, Seema~S
  Lakdawala, Scott~E Hensley, and Jesse~D Bloom.
\newblock Mapping person-to-person variation in viral mutations that escape
  polyclonal serum targeting influenza hemagglutinin.
\newblock \emph{eLife}, 8:\penalty0 e49324, August 2019.
\newblock ISSN 2050-084X.
\newblock \doi{10.7554/eLife.49324}.
\newblock URL \url{https://doi.org/10.7554/eLife.49324}.
\newblock Publisher: eLife Sciences Publications, Ltd.

\bibitem[Illingworth and Mustonen(2012)]{illingworth_components_2012}
Christopher J.~R. Illingworth and Ville Mustonen.
\newblock Components of {Selection} in the {Evolution} of the {Influenza}
  {Virus}: {Linkage} {Effects} {Beat} {Inherent} {Selection}.
\newblock \emph{PLOS Pathogens}, 8\penalty0 (12):\penalty0 1--10, 2012.
\newblock \doi{10.1371/journal.ppat.1003091}.
\newblock URL \url{https://doi.org/10.1371/journal.ppat.1003091}.
\newblock Publisher: Public Library of Science.

\bibitem[Kimura(1964)]{kimura_diffusion_1964}
Motoo Kimura.
\newblock Diffusion {Models} in {Population} {Genetics}.
\newblock \emph{Journal of Applied Probability}, 1\penalty0 (2):\penalty0
  177--232, 1964.
\newblock ISSN 0021-9002.
\newblock \doi{10.2307/3211856}.
\newblock URL \url{http://www.jstor.org/stable/3211856}.

\bibitem[Yan et~al.(2019)Yan, Neher, and Shraiman]{yan_phylodynamic_2019}
Le~Yan, Richard~A Neher, and Boris~I Shraiman.
\newblock Phylodynamic theory of persistence, extinction and speciation of
  rapidly adapting pathogens.
\newblock \emph{eLife}, 8:\penalty0 e44205, September 2019.
\newblock ISSN 2050-084X.
\newblock \doi{10.7554/eLife.44205}.
\newblock URL \url{https://doi.org/10.7554/eLife.44205}.
\newblock Publisher: eLife Sciences Publications, Ltd.

\bibitem[Neher and Shraiman(2011)]{neher_genetic_2011}
R.~A. Neher and B.~I. Shraiman.
\newblock Genetic draft and quasi-neutrality in large facultatively sexual
  populations.
\newblock \emph{Genetics}, 188\penalty0 (4):\penalty0 975--996, August 2011.
\newblock ISSN 1943-2631 0016-6731.
\newblock \doi{10.1534/genetics.111.128876}.

\bibitem[Zanini and Neher(2012)]{10.1093/bioinformatics/bts633}
Fabio Zanini and Richard~A. Neher.
\newblock {FFPopSim: an efficient forward simulation package for the evolution
  of large populations}.
\newblock \emph{Bioinformatics}, 28\penalty0 (24):\penalty0 3332--3333, 10
  2012.
\newblock ISSN 1367-4803.
\newblock \doi{10.1093/bioinformatics/bts633}.
\newblock URL \url{https://doi.org/10.1093/bioinformatics/bts633}.

\bibitem[Bush et~al.(1999)Bush, Bender, Subbarao, Cox, and
  Fitch]{bush_predicting_1999}
R.~M. Bush, C.~A. Bender, K.~Subbarao, N.~J. Cox, and W.~M. Fitch.
\newblock Predicting the evolution of human influenza {A}.
\newblock \emph{Science (New York, N.Y.)}, 286\penalty0 (5446):\penalty0
  1921--1925, December 1999.
\newblock ISSN 0036-8075.

\bibitem[Steinbrück and McHardy(2012)]{steinbruck_inference_2012}
Lars Steinbrück and Alice~Carolyn McHardy.
\newblock Inference of {Genotype}–{Phenotype} {Relationships} in the
  {Antigenic} {Evolution} of {Human} {Influenza} {A} ({H3N2}) {Viruses}.
\newblock \emph{PLOS Computational Biology}, 8\penalty0 (4):\penalty0 e1002492,
  April 2012.
\newblock ISSN 1553-7358.
\newblock \doi{10.1371/journal.pcbi.1002492}.
\newblock URL
  \url{http://journals.plos.org/ploscompbiol/article?id=10.1371/journal.pcbi.1002492}.

\bibitem[Klingen et~al.(2018{\natexlab{b}})Klingen, Reimering, Loers, Mooren,
  Klawonn, Krey, Gabriel, and McHardy]{klingen_sweep_2018}
Thorsten~R. Klingen, Susanne Reimering, Jens Loers, Kyra Mooren, Frank Klawonn,
  Thomas Krey, Gülsah Gabriel, and Alice~C. McHardy.
\newblock Sweep {Dynamics} ({SD}) plots: {Computational} identification of
  selective sweeps to monitor the adaptation of influenza {A} viruses.
\newblock \emph{Scientific Reports}, 8\penalty0 (1):\penalty0 373, January
  2018{\natexlab{b}}.
\newblock ISSN 2045-2322.
\newblock \doi{10.1038/s41598-017-18791-z}.
\newblock URL \url{https://www.nature.com/articles/s41598-017-18791-z}.

\bibitem[Neher and Hallatschek(2013)]{neher_genealogies_2013}
Richard~A. Neher and Oskar Hallatschek.
\newblock Genealogies of rapidly adapting populations.
\newblock \emph{Proceedings of the National Academy of Sciences of the United
  States of America}, 110\penalty0 (2):\penalty0 437--442, January 2013.
\newblock ISSN 1091-6490 0027-8424.
\newblock \doi{10.1073/pnas.1213113110}.

\bibitem[Desai et~al.(2013)Desai, Walczak, and Fisher]{desai_genetic_2013}
Michael~M. Desai, Aleksandra~M. Walczak, and Daniel~S. Fisher.
\newblock Genetic {Diversity} and the {Structure} of {Genealogies} in {Rapidly}
  {Adapting} {Populations}.
\newblock \emph{Genetics}, 193\penalty0 (2):\penalty0 565--585, February 2013.
\newblock ISSN 0016-6731, 1943-2631.
\newblock \doi{10.1534/genetics.112.147157}.
\newblock URL \url{http://www.genetics.org/content/193/2/565}.

\bibitem[Schweinsberg(2003)]{schweinsberg_coalescent_2003}
Jason Schweinsberg.
\newblock Coalescent processes obtained from supercritical {Galton}–{Watson}
  processes.
\newblock \emph{Stochastic Processes and their Applications}, 106\penalty0
  (1):\penalty0 107--139, July 2003.
\newblock ISSN 0304-4149.
\newblock \doi{10.1016/S0304-4149(03)00028-0}.
\newblock URL
  \url{http://www.sciencedirect.com/science/article/pii/S0304414903000280}.

\bibitem[Morris et~al.(2020)Morris, Petrova, Rossine, Parker, Grenfell, Neher,
  Levin, and Russell]{morris_asynchrony_2020}
Dylan~H Morris, Velislava~N Petrova, Fernando~W Rossine, Edyth Parker, Bryan~T
  Grenfell, Richard~A Neher, Simon~A Levin, and Colin~A Russell.
\newblock Asynchrony between virus diversity and antibody selection limits
  influenza virus evolution.
\newblock \emph{eLife}, 9:\penalty0 e62105, November 2020.
\newblock ISSN 2050-084X.
\newblock \doi{10.7554/eLife.62105}.
\newblock URL \url{https://doi.org/10.7554/eLife.62105}.
\newblock Publisher: eLife Sciences Publications, Ltd.

\bibitem[Hadfield et~al.(2018)Hadfield, Megill, Bell, Huddleston, Potter,
  Callender, Sagulenko, Bedford, and Neher]{10.1093/bioinformatics/bty407}
James Hadfield, Colin Megill, Sidney~M Bell, John Huddleston, Barney Potter,
  Charlton Callender, Pavel Sagulenko, Trevor Bedford, and Richard~A Neher.
\newblock {Nextstrain: real-time tracking of pathogen evolution}.
\newblock \emph{Bioinformatics}, 34\penalty0 (23):\penalty0 4121--4123, 05
  2018.
\newblock ISSN 1367-4803.
\newblock \doi{10.1093/bioinformatics/bty407}.
\newblock URL \url{https://doi.org/10.1093/bioinformatics/bty407}.

\bibitem[{Rubner} et~al.(1998){Rubner}, {Tomasi}, and {Guibas}]{710701}
Y.~{Rubner}, C.~{Tomasi}, and L.~J. {Guibas}.
\newblock A metric for distributions with applications to image databases.
\newblock In \emph{Sixth International Conference on Computer Vision (IEEE Cat.
  No.98CH36271)}, pages 59--66, Jan 1998.
\newblock \doi{10.1109/ICCV.1998.710701}.

\bibitem[Kusner et~al.(2015)Kusner, Sun, Kolkin, and
  Weinberger]{10.5555/3045118.3045221}
Matt~J. Kusner, Yu~Sun, Nicholas~I. Kolkin, and Kilian~Q. Weinberger.
\newblock From word embeddings to document distances.
\newblock In \emph{Proceedings of the 32nd International Conference on
  International Conference on Machine Learning - Volume 37}, ICML’15, page
  957–966. JMLR.org, 2015.

\bibitem[Dunning et~al.(2017)Dunning, Huchette, and
  Lubin]{DunningHuchetteLubin2017}
Iain Dunning, Joey Huchette, and Miles Lubin.
\newblock Jump: A modeling language for mathematical optimization.
\newblock \emph{SIAM Review}, 59\penalty0 (2):\penalty0 295--320, 2017.
\newblock \doi{10.1137/15M1020575}.

\end{thebibliography}
