# Supplementary material for: Limited Predictability of Amino Acid Substitutions in Seasonal Influenza Viruses
Source: Mol Biol Evol. 2021 Mar 5;38(7):2767–77. doi: 10.1093/molbev/msab065 (PMC8233509; doi:10.1093/molbev/msab065)
Supplement: msab065_Supplementary_Data [file msab065_supplementary_data.zip › strains_h1n1pdm_ha.txt]

Strain	Accession Number	Originating Lab.	Submitting Lab.
A/Miyazaki/78/2018	EPI1425377	miyazaki_prefectural_institute_for_public_health_and_environment	national_institute_of_infectious_diseases_(niid)
A/England/95200044/2009	EPI276567	microbiology_services_colindale,_public_health_england	microbiology_services_colindale,_public_health_england
A/Singapore/13/2012	EPI394289	ministry_of_health,_singapore	who_collaborating_centre_for_reference_and_research_on_influenza
A/Nevada/10167/2019	EPI1660170	u.s._air_force_school_of_aerospace_medicine_	u.s._air_force_school_of_aerospace_medicine
A/California/123/2017	EPI1118227	california_department_of_health_services	centers_for_disease_control_and_prevention
A/Mauritius/I-406/2019	EPI1646741	central_health_laboratory	crick_worldwide_influenza_centre
A/Colorado/24/2016	EPI792545	colorado_department_of_health_lab	centers_for_disease_control_and_prevention
A/Shanghai-Songjiang/SWL11000/2015	EPI1338879	who_chinese_national_influenza_center	who_chinese_national_influenza_center
A/Porth/2171/2019	EPI1407082	public_health_wales_microbiology_cardiff	public_health_wales_microbiology_cardiff
A/England/106/2018	EPI1194321	microbiology_services_colindale,_public_health_england	microbiology_services_colindale,_public_health_england
A/California/104/2018	EPI1337916	california_department_of_health_services	centers_for_disease_control_and_prevention
A/Brownsville/31OS/2009	EPI224272	?	other_database_import
A/Newcastle/62/2011	EPI334778	john_hunter_hospital,_virology_unit,_clinical_microbiology	who_collaborating_centre_for_reference_and_research_on_influenza
A/Texas/JMS378/2009	EPI249726	?	other_database_import
A/Bangalore/2285-44/2012	EPI615412	?	other_database_import
A/Managua/55401/2009	EPI282295	?	other_database_import
A/Singapore/KK777/2015	EPI724866	ministry_of_health,_singapore	ministry_of_health,_singapore
A/Moscow/72/2020	EPI1722062	nic_russia,_ivanovsky_research_institute_of_virology	n.f._gamaleya_research_center_for_epidemiology_and_microbiology
A/Brunei/22/2019	EPI1489658	r.i.p.a.s._hospital,_department_of_laboratory_services	who_collaborating_centre_for_reference_and_research_on_influenza
A/England/442/2015	EPI712171	microbiology_services_colindale,_public_health_england	microbiology_services_colindale,_public_health_england
A/Darwin/31/2016	EPI834911	royal_darwin_hospital	who_collaborating_centre_for_reference_and_research_on_influenza
A/Cambodia/745/2014	EPI541530	national_public_health_laboratory	centers_for_disease_control_and_prevention
A/Botosani/195345/2016	EPI770099	cantacuzino_institute	crick_worldwide_influenza_centre
A/Minnesota/4/2017	EPI917573	minnesota_department_of_health	centers_for_disease_control_and_prevention
A/Perth/242/2009	EPI215871	pathwest_qe_ii_medical_centre	who_collaborating_centre_for_reference_and_research_on_influenza
A/Texas/203/2019	EPI1563910	baylor_scott_and_white_health	centers_for_disease_control_and_prevention
A/Zambia/4-00339/2015	EPI733882	university_teaching_hospital	crick_worldwide_influenza_centre
A/NordPasDeCalais/463/2019	EPI1355848	?	institut_pasteur
A/Georgia/25/2016	EPI762522	georgia_public_health_laboratory	centers_for_disease_control_and_prevention
A/Mexico/2276/2018	EPI1329521	laboratorio_de_virus_respiratorio	centers_for_disease_control_and_prevention
A/Washington/348/2019	EPI1559152	marshfield_clinic_research_foundation	centers_for_disease_control_and_prevention
A/Colombia/1359/2015	EPI586627	instituto_nacional_de_salud_de_columbia	centers_for_disease_control_and_prevention
A/Brazil/737/2013	EPI465501	oswaldo_cruz_institute___fiocruz___laboratory_of_respiratory_viruses_and_measles_(lvrs)	centers_for_disease_control_and_prevention
A/Georgia/6/2012	EPI368459	georgia_public_health_laboratory	centers_for_disease_control_and_prevention
A/Newcastle/67/2017	EPI1082630	john_hunter_hospital	who_collaborating_centre_for_reference_and_research_on_influenza
A/California/24/2013	EPI467376	naval_health_research_center	centers_for_disease_control_and_prevention
A/Florida/30/2019	EPI1434081	florida_department_of_health_tampa	centers_for_disease_control_and_prevention
A/Stockholm/69/2009	EPI255079	swedish_institute_for_infectious_disease_control	swedish_institute_for_infectious_disease_control
A/Bangladesh/2005/2017	EPI1025136	institute_of_epidemiology_disease_control_and_research_(iedcr)_&_bangladesh_national_influenza_centre_(nic)	centers_for_disease_control_a
A/Alberta/142/2018	EPI1384336	provincial_laboratory_for_public_health,_alberta_public_laboratories	b.c._centre_for_disease_control
A/Honduras/1965/2018	EPI1255642	laboratorio_nacional_de_virologia	centers_for_disease_control_and_prevention
A/NewYork/3014/2009	EPI179406	?	other_database_import
A/Wisconsin/629-D01521/2009	EPI214514	?	other_database_import
A/HongKong/H090-678-V10/2009	EPI361860	?	other_database_import
A/England/92960009/2009	EPI245762	microbiology_services_colindale,_public_health_england	microbiology_services_colindale,_public_health_england
A/Colorado/35/2019	EPI1480223	colorado_department_of_health_lab	centers_for_disease_control_and_prevention
A/Ankara/5138/2015	EPI760797	refik_saydam_national_public_health_agency	crick_worldwide_influenza_centre
A/Taiwan/297/2017	EPI1057530	center_for_disease_control	national_institute_of_infectious_diseases_(niid)
A/Singapore/GP1578/2016	EPI874138	ministry_of_health,_singapore	ministry_of_health,_singapore
A/Shandong-Gangcheng/SWL1141/2019-egg	EPI1504270	who_chinese_national_influenza_center	who_chinese_national_influenza_center
A/Ontario/556/2019	EPI1694878	public_health_ontario	b.c._centre_for_disease_control
A/Budgam/AG_476/2020	EPI1696381	sher_i_kashmir_institute_of_medical_sciences	cnr_virus_des_infections_respiratoires___france_sud
A/Yokohama/84/2014	EPI534656	yokohama_city_institute_of_public_health.	national_institute_of_infectious_diseases_(niid)
A/Taiwan/82630/2019	EPI1595342	centers_for_disease_control,_r.o.c._(taiwan)	centers_for_disease_control,_r.o.c._(taiwan)
A/ElSalvador/1/2019	EPI1546452	contiguo_a_hospital_rosales	centers_for_disease_control_and_prevention
A/Brisbane/1001/2019	EPI1359962	institute_of_medical_and_veterinary_science_(imvs)	who_collaborating_centre_for_reference_and_research_on_influenza
A/Scotland/93860052/2009	EPI336489	?	other_database_import
A/Zhangzhou/SWL1229/2014	EPI585940	?	other_database_import
A/Kyiv/310/2016	EPI823592	institute_of_epidemiology_and_infectious_diseases_ams_of_ukraine	crick_worldwide_influenza_centre
A/RioGrandedoSul/1397/2016	EPI1040673	lacen/rs___laboratório_central_de_saúde_pública_do_rio_grande_do_sul	instituto_oswaldo_cruz_fiocruz___laboratory_of_res
A/Cambodia/c0625453/2018	EPI1283133	institute_pasteur_du_cambodia	who_collaborating_centre_for_reference_and_research_on_influenza
A/Brunei/2010/2009	EPI215776	qasya_diagnostic_services_sdn_bhd	who_collaborating_centre_for_reference_and_research_on_influenza
A/Florida/47/2019	EPI1441686	florida_department_of_health_jacksonville	centers_for_disease_control_and_prevention
A/Macau/601579/2019	EPI1595020	laboratorio_de_saude_publico	who_collaborating_centre_for_reference_and_research_on_influenza
A/Argentina/656/2011	EPI341958	instituto_nacional_de_enfermedades_infecciosas	centers_for_disease_control_and_prevention
A/Guyane/341/2017	EPI1197834	national_influenza_center_french_guiana_and_french_indies	centers_for_disease_control_and_prevention
A/Singapore/TT278/2010	EPI385286	?	other_database_import
A/Helsinki/694/2013	EPI473280	?	other_database_import
A/Wyoming/5/2019	EPI1372959	wyoming_public_health_laboratory	centers_for_disease_control_and_prevention
A/Ukraine/8313/2019	EPI1506992	ministry_of_health_of_ukraine	crick_worldwide_influenza_centre
A/Quebec/314/2018	EPI1384520	laboratoire_de_santé_publique_du_québec	b.c._centre_for_disease_control
A/SongKhla/160/2013	EPI552428	thai_national_influenza_center	thai_national_influenza_center
A/NordrheinWestfalen/26/2017	EPI982561	robert_koch_institute	crick_worldwide_influenza_centre
A/SouthCarolina/WRSP520/2009	EPI278041	?	other_database_import
A/England/383/2015	EPI711930	microbiology_services_colindale,_public_health_england	microbiology_services_colindale,_public_health_england
A/Berlin/4/2016	EPI709936	?	robert_koch_institute
A/Nevada/44/2015	EPI756337	u.s._air_force_school_of_aerospace_medicine	centers_for_disease_control_and_prevention
A/Nairobi/64/2009	EPI443120	ari_unit,_kenya_medical_research_institute_(kemri___nic),_centre_for_virus_research_annex,_p.o_box_54628	kenya_medical_research_institute
A/Singapore/401T/2009	EPI485365	?	other_database_import
A/Iowa/9/2019	EPI1382945	iowa_state_hygienic_laboratory	centers_for_disease_control_and_prevention
A/Manitoba/RV2041/2009	EPI303431	?	other_database_import
A/Washington/292/2019	EPI1558897	marshfield_clinic_research_foundation	centers_for_disease_control_and_prevention
A/SriLanka/42/2017	EPI1152912	medical_research_institute	who_collaborating_centre_for_reference_and_research_on_influenza
A/Tennessee/30/2020	EPI1737953	tennessee_department_of_health_laboratory_nashville	centers_for_disease_control_and_prevention
A/Indiana/38/2016	EPI758527	indiana_state_department_of_health_laboratories	centers_for_disease_control_and_prevention
A/Slovenia/2794/2017	EPI1171987	laboratory_for_virology,_national_institute_of_public_health	national_laboratory_for_health_environment_and_food
A/Athens/95/2019	EPI1358831	hellenic_pasteur_institute	hellenic_pasteur_institute
A/Sydney/30/2019	EPI1434690	clinical_virology_unit,_cdim	who_collaborating_centre_for_reference_and_research_on_influenza
A/KathmanduBGN/14-1/2009	EPI232313	headquarters_british_gurkhas_nepal	national_institute_for_medical_research
A/Slovenia/3282/2019	EPI1675114	national_laboratory_for_health_environment_and_food	national_laboratory_for_health_environment_and_food
A/Oklahoma/3641/2013	EPI516189	?	other_database_import
A/SanDiego/INS60/2009	EPI246964	?	other_database_import
A/Mexico/4593/2009	EPI179102	laboratorio_de_virus_respiratorio	centers_for_disease_control_and_prevention
A/Oman/4003/2014	EPI551989	central_public_health_laboratory,_ministry_of_health	national_institute_for_medical_research
A/StPetersburg/RII1532M/2016	EPI836238	?	who_national_influenza_centre_russian_federation
A/StPetersburg/CRIE-GoVM/2011	EPI339343	?	other_database_import
A/Bangladesh/7190513004/2019	EPI1546151	icddr,b_international_centre_for_diarrhoeal_disease_research,_bangladesh	centers_for_disease_control_and_prevention
A/Finland/977/2018	EPI1345908	national_institute_for_health_and_welfare	national_institute_for_health_and_welfare
A/Lao/3055/2018	EPI1497097	national_center_for_laboratory_and_epidemiology	centers_for_disease_control_and_prevention
A/Lisbon/125/2016	EPI773880	instituto_nacional_de_saude	crick_worldwide_influenza_centre
A/Wisconsin/74/2018	EPI1452777	marshfield_clinic_research_foundation	centers_for_disease_control_and_prevention
A/Mie/11/2017	EPI1002824	mie_prefecture_health_and_environment_research_institute	national_institute_of_infectious_diseases_(niid)
A/Tallinn/INS619/2011	EPI408954	?	other_database_import
A/Kentucky/22/2009	EPI239660	kentucky_division_of_laboratory_services	centers_for_disease_control_and_prevention
A/Denmark/323/2020	EPI1675808	statens_serum_institute	statens_serum_institute
A/England/757/2018	EPI1369918	microbiology_services_colindale,_public_health_england	microbiology_services_colindale,_public_health_england
A/Singapore/GP2065/2010	EPI385351	?	other_database_import
A/California/31/2018	EPI1186351	california_department_of_health_services	centers_for_disease_control_and_prevention
A/California/24/2020	EPI1705124	california_department_of_health_services	centers_for_disease_control_and_prevention
A/Wisconsin/1/2010-egg	EPI273684	wisconsin_state_laboratory_of_hygiene	centers_for_disease_control_and_prevention
A/Hungary/118/2016	EPI823491	?	hungarian_national_center_of_epidemiology
A/England/80320679/2018	EPI1174017	microbiology_services_colindale,_public_health_england	microbiology_services_colindale,_public_health_england
A/UlanUde/9/2018	EPI1280079	?	who_national_influenza_centre_russian_federation
A/Marrakech/586/2019	EPI1437375	institut_national_d'hygi&egrave;ne	crick_worldwide_influenza_centre
A/Nebraska/16/2016	EPI758424	nebraska_public_health_lab	centers_for_disease_control_and_prevention
A/Jamaica/3426/2018	EPI1255665	university_of_the_west_indies	centers_for_disease_control_and_prevention
A/Texas/24/2012	EPI370416	corpus_christi_nueces_county_public_health	centers_for_disease_control_and_prevention
A/Hue/6/2009	EPI342620	?	other_database_import
A/Iquique/60485/2019	EPI1568373	instituto_de_salud_publica_de_chile	instituto_de_salud_publica_de_chile
A/NewMexico/11654/2020	EPI1742374	u.s._air_force_school_of_aerospace_medicine_	u.s._air_force_school_of_aerospace_medicine
A/Michigan/395/2019	EPI1563941	university_of_michigan_sph_epid	centers_for_disease_control_and_prevention
A/Argentina/932/2016	EPI792340	instituto_nacional_de_enfermedades_infecciosas	centers_for_disease_control_and_prevention
A/Stockholm/25/2019	EPI1591221	klinisk_mikrobiologi,_karolinska_universitetslaboratoriet,_karolinska_universitetssjukhuset_solna	public_health_agency_of_sweden
A/England/730/2009	EPI276350	microbiology_services_colindale,_public_health_england	microbiology_services_colindale,_public_health_england
A/Bayern/15/2020	EPI1694105	robert_koch_institute_nationales_referenzzentrum_für_influenza	robert_koch_institute_nationales_referenzzentrum_f?r_influenza
A/Myanmar/17M041P/2017	EPI1260453	national_health_laboratory	national_institute_of_infectious_diseases_(niid)
A/Malaysia/RP1648/2018	EPI1359524	institut_penyelidikan_perubatan	who_collaborating_centre_for_reference_and_research_on_influenza
A/Sendai/TU432/2009	EPI297124	?	other_database_import
A/Texas/345/2019	EPI1490700	texas_department_of_state_health_services_laboratory_services	centers_for_disease_control_and_prevention
A/Estonia/118316/2018	EPI1354675	health_protection_inspectorate	crick_worldwide_influenza_centre
A/BadenWurttemberg/16/2016	EPI717529	?	robert_koch_institute
A/Oman/7873/2017	EPI1148114	central_public_health_laboratory,_ministry_of_health	crick_worldwide_influenza_centre
A/Dnipropetrovsk/272/2009	EPI232229	institute_of_epidemiology_and_infectious_diseases_ams_of_ukraine	national_institute_for_medical_research
A/Moldova/5703/2016	EPI749004	national_centre_for_preventive_medicine	crick_worldwide_influenza_centre
A/Scotland/Dundee_09V500795/2009	EPI387015	?	other_database_import
A/Brandenburg/9/2016	EPI712956	?	robert_koch_institute
A/SouthAfrica/R08001/2018	EPI1269331	national_institute_for_communicable_disease	who_collaborating_centre_for_reference_and_research_on_influenza
A/NewMexico/11/2009	EPI243709	new_mexico_department_of_health	centers_for_disease_control_and_prevention
A/Illinois/24/2015	EPI691037	illinois_department_of_public_health_chicago	centers_for_disease_control_and_prevention
A/Chennai/NIV246/2009	EPI332743	?	other_database_import
A/Singapore/KK467/2010	EPI385565	?	other_database_import
A/Singapore/INFTT-16-0013/2016	EPI788420	ministry_of_health,_singapore	ministry_of_health,_singapore
A/Centre/1027/2019	EPI1377915	?	institut_pasteur
A/Singapore/279M/2009	EPI218418	?	other_database_import
A/Philippines/2995/2009	EPI221030	thailand_moph_u.s._cdc_collaboration_(ieip)	centers_for_disease_control_and_prevention
A/England/61180107/2016	EPI877628	microbiology_services_colindale,_public_health_england	microbiology_services_colindale,_public_health_england
A/Florida/58/2018	EPI1245705	florida_department_of_health_tampa	centers_for_disease_control_and_prevention
A/Ireland/3470/2018	EPI1248654	national_virus_reference_laboratory	ucd_national_virus_reference_laboratory
A/Michigan/2/2009	EPI178402	?	centers_for_disease_control_and_prevention
A/Argentina/1101/2016	EPI827941	instituto_nacional_de_enfermedades_infecciosas	centers_for_disease_control_and_prevention
A/Shanghai/SWL2/2009	EPI216612	?	who_chinese_national_influenza_center
A/Mexico/2570/2018	EPI1349883	laboratorio_de_virus_respiratorio	centers_for_disease_control_and_prevention
A/SouthAuckland/6/2016	EPI835027	institute_of_environmental_science_and_research	who_collaborating_centre_for_reference_and_research_on_influenza
A/Bahrain/222/2013	EPI459747	ministry_of_health_bahrain	centers_for_disease_control_and_prevention
A/Rostov/CRIE-160/2016	EPI826875	?	central_research_institute_for_epidemiology
A/California/170/2016	EPI880088	california_department_of_health_services	centers_for_disease_control_and_prevention
A/HongKong/7573/2014	EPI565040	government_virus_unit	centers_for_disease_control_and_prevention
A/SriLanka/19/2012	EPI610617	?	other_database_import
A/Nepal/2582B/2014	EPI574054	national_public_health_laboratory	national_institute_of_infectious_diseases_(niid)
A/NewMexico/10505/2019	EPI1699276	u.s._air_force_school_of_aerospace_medicine_	u.s._air_force_school_of_aerospace_medicine
A/Sulaimani/5/2009	EPI241774	?	other_database_import
A/Colombia/559/2018	EPI1282442	instituto_nacional_de_salud_de_columbia	centers_for_disease_control_and_prevention
A/Slovenia/3218/2019	EPI1675042	laboratory_for_virology,_national_institute_of_public_health	crick_worldwide_influenza_centre
A/Parana/768/2018	EPI1274494	instituto_oswaldo_cruz_fiocruz___laboratory_of_respiratory_viruses_and_measles_(lvrs)	centers_for_disease_control_and_prevention
A/Portugal/45/2009	EPI500720	hospital_de_curry_cabral	instituto_nacional_de_saude
A/Macedonia/1352/2019	EPI1479944	institute_of_public_health_(macedonia)	centers_for_disease_control_and_prevention
A/Palermo/26/2019	EPI1582886	istituto_superiore_di_sanità_	crick_worldwide_influenza_centre
A/Skhirat/405/2019	EPI1437506	institut_national_d'hygi&egrave;ne	crick_worldwide_influenza_centre
A/England/92900391/2009	EPI245755	microbiology_services_colindale,_public_health_england	microbiology_services_colindale,_public_health_england
A/Kuwait/N13111/2009	EPI255263	?	other_database_import
A/Shanghai-Songjiang/SWL11000/2015-egg	EPI1338887	who_chinese_national_influenza_center	who_chinese_national_influenza_center
A/NewYork/3798/2014	EPI532169	?	other_database_import
A/California/3725/2014	EPI532096	?	other_database_import
A/Shanghai-Huangpu/SWL1769/2019-egg	EPI1648667	who_chinese_national_influenza_center	who_chinese_national_influenza_center
A/Paris/1050/2014	EPI536178	institut_pasteur	institut_pasteur
A/Panama/318486/2016	EPI792459	instituto_conmemorativo_gorgas_de_estudios_de_la_salud	centers_for_disease_control_and_prevention
A/Texas/JMS395/2009	EPI252962	?	other_database_import
A/Singapore/GP20/2011	EPI381127	?	other_database_import
A/Kentucky/31/2018	EPI1333273	kentucky_division_of_laboratory_services	centers_for_disease_control_and_prevention
A/Kursk/34/2018	EPI1279807	?	who_national_influenza_centre_russian_federation
A/Bangladesh/3249/2018	EPI1333205	institute_of_epidemiology_disease_control_and_research_(iedcr)_&_bangladesh_national_influenza_centre_(nic)	centers_for_disease_control_a
A/Kanagawa/AC1710/2017	EPI1148024	national_institute_of_infectious_diseases_(niid)	national_institute_of_infectious_diseases_(niid)
A/Shenzhen/1132/2009	EPI347984	?	other_database_import
A/Ireland/7/2009	EPI323566	?	other_database_import
A/Ontario/40/2013	EPI493812	?	other_database_import
A/Montana/5/2015	EPI580193	montana_laboratory_services_bureau	centers_for_disease_control_and_prevention
A/Netherlands/182/2020	EPI1698753	erasmus_medical_center	erasmus_medical_center
A/ElSalvador/559/2016	EPI825280	contiguo_a_hospital_rosales	centers_for_disease_control_and_prevention
A/Kanagawa/AC1839/2019	EPI1593890	national_institute_of_infectious_diseases_(niid)	national_institute_of_infectious_diseases_(niid)
A/Mexico/3280/2013	EPI503827	laboratorio_de_virus_respiratorio	centers_for_disease_control_and_prevention
A/Parma/295/2015	EPI706944	istituto_superiore_di_sanità	crick_worldwide_influenza_centre
A/Thailand/CU-C5263/2014	EPI669963	?	other_database_import
A/RioGrandedoSul/1888/2016	EPI1040681	lacen/rs___laboratório_central_de_saúde_pública_do_rio_grande_do_sul	instituto_oswaldo_cruz_fiocruz___laboratory_of_r
A/Montana/28/2016	EPI741902	montana_laboratory_services_bureau	centers_for_disease_control_and_prevention
A/Guangdong-Puning/SWL535/2009	EPI257452	?	who_chinese_national_influenza_center
A/Paris/1853/2018	EPI1253149	?	institut_pasteur
A/Canberra/100/2019	EPI1484194	canberra_hospital	who_collaborating_centre_for_reference_and_research_on_influenza
A/Paraguay/16/2016	EPI825114	central_laboratory_of_public_health	centers_for_disease_control_and_prevention
A/Norway/2446/2014	EPI553147	innlandet_hospital_trust,_division_lillehammer,_department_for_microbiology	norwegian_institute_of_public_health
A/Utah/25/2017	EPI1017495	utah_department_of_health	centers_for_disease_control_and_prevention
A/Newcastle/182/2011	EPI349212	john_hunter_hospital,_virology_unit,_clinical_microbiology	who_collaborating_centre_for_reference_and_research_on_influenza
A/Bonn/INS127/2009	EPI258454	?	other_database_import
A/Houston/2OS/2009	EPI224040	?	other_database_import
A/Mexico/286/2017	EPI980623	laboratorio_de_virus_respiratorio	centers_for_disease_control_and_prevention
A/Massachusetts/14/2018	EPI1195972	massachusetts_department_of_public_health	centers_for_disease_control_and_prevention
A/Vietnam/173/2013	EPI503879	national_institute_of_hygiene_and_epidemiology	centers_for_disease_control_and_prevention
A/Moscow/167/2015	EPI696230	d.i._ivanovsky_research_institute_of_virology_moph_of__rf,moscow	who_national_influenza_centre_russian_federation
A/Mexico/LaGloria-3/2009-egg	EPI297577	?	other_database_import
A/Guangxi-Xixiangtang/SWL11411/2015	EPI1338671	who_chinese_national_influenza_center	who_chinese_national_influenza_center
A/Chernihiv/858/2009	EPI238361	institute_of_epidemiology_and_infectious_diseases_ams_of_ukraine	national_institute_for_medical_research
A/Lao/F3212/2018	EPI1465230	national_center_for_laboratory_and_epidemiology	national_institute_of_infectious_diseases_(niid)
A/Illinois/3581/2013	EPI516129	?	other_database_import
A/Kanagawa/AC1920/2019	EPI1640393	national_institute_of_infectious_diseases_(niid)	national_institute_of_infectious_diseases_(niid)
A/MarDelPlata/12214/2016	EPI830428	cemic_university_hospital	centers_for_disease_control_and_prevention
A/Norway/2592/2015	EPI651392	haukeland_university_hospital,_dept._of_microbiology_	norwegian_institute_of_public_health
A/SriLanka/20887/2010	EPI610678	?	other_database_import
A/Chile/4117/2019	EPI1661785	instituto_de_salud_publica_de_chile	centers_for_disease_control_and_prevention
A/Arkansas/1/2011	EPI309809	arkansas_department_of_health	centers_for_disease_control_and_prevention
A/Norway/238/2010	EPI278578	who_national_influenza_centre	national_institute_for_medical_research
A/Pavia/2/2011	EPI320732	?	other_database_import
A/England/91800797/2009	EPI240580	microbiology_services_colindale,_public_health_england	microbiology_services_colindale,_public_health_england
A/Mexico/INMEGEN-INER11/2012	EPI612648	?	other_database_import
A/SouthCarolina/7/2019	EPI1433672	south_carolina_department_of_health	centers_for_disease_control_and_prevention
A/Illinois/2/2019	EPI1361309	indiana_state_department_of_health_laboratories	centers_for_disease_control_and_prevention
A/Alabama/11462/2020	EPI1728860	u.s._air_force_school_of_aerospace_medicine_	u.s._air_force_school_of_aerospace_medicine
A/TurksAndCaicos/9060/2009	EPI231353	caribbean_epidemiology_center	centers_for_disease_control_and_prevention
A/England/95100065/2009	EPI276558	microbiology_services_colindale,_public_health_england	microbiology_services_colindale,_public_health_england
A/Nebraska/1/2010	EPI247369	nebraska_public_health_lab	centers_for_disease_control_and_prevention
A/Washington/26/2018	EPI1452429	marshfield_clinic_research_foundation	centers_for_disease_control_and_prevention
A/Tunisia/3000/2016	EPI983102	national_influenza_centre_tunis,_unit_virology,_microbiology_laboratory,_charles_nicolle's_hospital	crick_worldwide_influenza_centre
A/Arizona/1/2010	EPI252016	arizona_department_of_health_services	centers_for_disease_control_and_prevention
A/Maryland/11564/2019	EPI1729617	u.s._air_force_school_of_aerospace_medicine_	u.s._air_force_school_of_aerospace_medicine
A/Texas/101/2016	EPI772267	texas_department_of_state_health_services_laboratory_services	centers_for_disease_control_and_prevention
A/England/148/2019	EPI1491304	microbiology_services_colindale,_public_health_england	microbiology_services_colindale,_public_health_england
A/Madrid/INS129/2009	EPI258670	?	other_database_import
A/Guangxi-Longan/SWL1990/2010	EPI258104	?	who_chinese_national_influenza_center
A/Uruguay/397/2018	EPI1312518	departamento_de_laboratorio_de_salud_pública_(dlsp)	centers_for_disease_control_and_prevention
A/Thailand/CU-H1821/2010	EPI302598	?	other_database_import
A/Bolivia/1922/2019	EPI1723766	instituto_nacional_de_laboratoriosde_salud_(inlasa)	centers_for_disease_control_and_prevention
A/Mexico/INCMNSZ-BMQ737/2019	EPI1657420	instituto_nacional_de_enfermedades_respiratorias_	instituto_nacional_de_ciencias_medicas_y_nutricion
A/Sydney/DD3-29/2010	EPI321091	?	other_database_import
A/NorthernIreland/29722/2019	EPI1647159	regional_virus_laboratory,_microbiology_department,_royal_victoria_hospital	crick_worldwide_influenza_centre
A/Colombia/3732/2017	EPI1017487	instituto_nacional_de_salud_de_columbia	centers_for_disease_control_and_prevention
A/Hawaii/3743/2014	EPI532114	?	other_database_import
A/Israel/453/2019	EPI1734347	central_virology_laboratory_israel_(nic)	crick_worldwide_influenza_centre
A/Thailand/CU-B10578/2014	EPI669950	?	other_database_import
A/Washington/91/2018	EPI1245933	washington_state_public_health_laboratory	centers_for_disease_control_and_prevention
A/Kobe/9015/2009	EPI297213	?	other_database_import
A/Aomori/44/2019	EPI1542348	aomori_prefectural_institute_of_public_health_and_environment	national_institute_of_infectious_diseases_(niid)
A/NewMexico/3/2014	EPI513276	new_mexico_department_of_health	centers_for_disease_control_and_prevention
A/Zhangzhou/SWL32/2013	EPI585904	?	other_database_import
A/Gifu-C/27/2019	EPI1542336	gifu_municipal_institute_of_public_health	national_institute_of_infectious_diseases_(niid)
A/Maryland/4/2011	EPI309970	maryland_department_of_health_and_mental_hygiene	centers_for_disease_control_and_prevention
A/Stockholm/32/2013	EPI497768	?	swedish_institute_for_infectious_disease_control
A/Ontario/457/2019	EPI1694812	public_health_ontario	b.c._centre_for_disease_control
A/Singapore/GP1882/2010	EPI385341	?	other_database_import
A/Israel/280/2019	EPI1734289	central_virology_laboratory_israel_(nic)	crick_worldwide_influenza_centre
A/Darwin/11/2016	EPI956381	royal_darwin_hospital	who_collaborating_centre_for_reference_and_research_on_influenza
A/California/VRDL131/2009	EPI270607	?	other_database_import
A/Darwin/1830/2018	EPI1359424	influenza_surveillance_centre_for_disease_control	who_collaborating_centre_for_reference_and_research_on_influenza
A/Jiangsu-Nanjinggulou/SWL11132/2009	EPI256066	?	who_chinese_national_influenza_center
A/Iceland/16/2019	EPI1506813	landspitali___university_hospital_	crick_worldwide_influenza_centre
A/Athens/82/2016	EPI748814	hellenic_pasteur_institute	crick_worldwide_influenza_centre
A/Hungary/17/2013-egg	EPI462037	central_veterinary_institute_budapest	national_institute_for_medical_research
A/Hangzhou/178/2010	EPI353811	hangzhou_center_for_disease_control_and_prevention	other_database_import
A/Florida/22/2013	EPI465837	u.s._air_force_school_of_aerospace_medicine	centers_for_disease_control_and_prevention
A/California/35/2009	EPI216745	california_department_of_health_services	centers_for_disease_control_and_prevention
A/Townsville/1000/2014	EPI541201	institute_of_medical_and_veterinary_science_(imvs)	who_collaborating_centre_for_reference_and_research_on_influenza
A/Tehran/10538/2012-egg	EPI460713	tehran_university_of_medical_sciences	national_institute_for_medical_research
A/England/295/2019	EPI1635389	microbiology_services_colindale,_public_health_england	microbiology_services_colindale,_public_health_england
A/Israel/452/2019	EPI1734345	central_virology_laboratory_israel_(nic)	crick_worldwide_influenza_centre
A/NorthCarolina/61/2016	EPI1008884	north_carolina_state_laboratory_of_public_health	other_database_import
A/Singapore/GP4049/2009	EPI379273	?	other_database_import
A/Nepal/516/2016	EPI844185	national_public_health_laboratory	centers_for_disease_control_and_prevention
A/Virginia/27/2009-egg	EPI247478	virginia_division_of_consolidated_laboratories	centers_for_disease_control_and_prevention
A/NewYork/3166/2009	EPI180963	?	other_database_import
A/Singapore/EN564/2015	EPI724872	ministry_of_health,_singapore	ministry_of_health,_singapore
A/Pennsylvania/11/2016	EPI720974	upmc_clb_dept_of_microbiology	centers_for_disease_control_and_prevention
A/England/1009/2009	EPI276308	microbiology_services_colindale,_public_health_england	microbiology_services_colindale,_public_health_england
A/Delhi/24/2017	EPI1143184	institute_of_liver_and_biliary_sciences	institute_of_liver_and_biliary_sciences
A/Kyrgyzstan/229/2016	EPI770057	national_virology_laboratory,_center_microbiological_investigations	crick_worldwide_influenza_centre
A/Tennessee/27/2018	EPI1452745	vanderbilt_university_medical_center	centers_for_disease_control_and_prevention
A/England/324/2016	EPI877189	microbiology_services_colindale,_public_health_england	microbiology_services_colindale,_public_health_england
A/Christchurch/16/2010-egg	EPI743794	who_collaborating_centre_for_reference_and_research_on_influenza	national_institute_for_biological_standards_and_control_(nibsc)
A/Mississippi/1/2016	EPI756528	mississippi_public_health_laboratory	centers_for_disease_control_and_prevention
A/Helsinki/1474/2013	EPI547053	?	other_database_import
A/Pennsylvania/328/2017	EPI1250653	new_york_state_department_of_health	centers_for_disease_control_and_prevention
A/England/897/2016	EPI877860	microbiology_services_colindale,_public_health_england	microbiology_services_colindale,_public_health_england
A/Guangdong-Zhongshan/SWL1980/2018-egg	EPI1339450	who_chinese_national_influenza_center	who_chinese_national_influenza_center
A/Nagasaki/HA-24/2009	EPI221354	?	other_database_import
A/Taiwan/88259/2017	EPI987474	center_for_diseases_control,_taiwan	taiwan_cdc
A/Bangladesh/3082/2012	EPI376401	institute_of_epidemiology_disease_control_and_research_(iedcr)_&_bangladesh_national_influenza_centre_(nic)	centers_for_disease_control_and_prev
A/Texas/313/2019	EPI1563879	baylor_scott_and_white_health	centers_for_disease_control_and_prevention
A/Ontario/RV0105/2019	EPI1342222	ontario_agency_for_health_protection_and_promotion_(oahpp)	public_health_agency_of_canada_(phac)
A/Bolzano/111/2018	EPI1351846	laboratorio_aziendale_di_microbiologia_e_virologia/comprensorio_sanitario_di_bolzano	istituto_superiore_di_sanit?_(iss)
A/Georgia/4656/2009	EPI278540	national_centre_for_disease_control_and_public_health	national_institute_for_medical_research
A/Scotland/Aberdeen_16/2009	EPI386851	?	other_database_import
A/Denmark/61/2015	EPI686734	?	statens_serum_institute
A/Mexico/2424/2019	EPI1642669	laboratorio_de_virus_respiratorio	centers_for_disease_control_and_prevention
A/Stockholm/12/2020	EPI1704458	public_health_agency_of_sweden	public_health_agency_of_sweden
A/Singapore/TT0569/2019	EPI1626930	ministry_of_health,_singapore	ministry_of_health,_singapore
A/Salalah/6780/2019	EPI1646771	central_public_health_laboratory,_ministry_of_health	crick_worldwide_influenza_centre
A/Alberta/RV0064/2016	EPI759256	national_microbiology_laboratory,_health_canada	centers_for_disease_control_and_prevention
A/Singapore/DMS48/2009	EPI634352	?	other_database_import
A/Kanagawa/26/2018	EPI1244979	kanagawa_prefectural_institute_of_public_health	national_institute_of_infectious_diseases_(niid)
A/WestVirginia/41/2019	EPI1669159	west_virginia_office_of_laboratory_services	centers_for_disease_control_and_prevention
A/Nepal/19FL3861/2019	EPI1711344	national_public_health_laboratory	national_institute_of_infectious_diseases_(niid)
A/HongKong/221/2017	EPI912233	government_virus_unit	centers_for_disease_control_and_prevention
A/NewYork/3753/2009	EPI212921	?	other_database_import
A/Jiangsu-Canglang/SWL1616/2009	EPI257420	?	who_chinese_national_influenza_center
A/England/690/2010	EPI622887	?	other_database_import
A/Sanming/SWL139/2014	EPI585936	?	other_database_import
A/Jordan/10862/2016	EPI770781	laboratory_directorate	crick_worldwide_influenza_centre
A/Qingdao/F404/2011	EPI538272	?	other_database_import
A/England/720/2018	EPI1358311	microbiology_services_colindale,_public_health_england	microbiology_services_colindale,_public_health_england
A/Sidon/9/2019	EPI1689368	rafic_hariri_university_hospital_4th_floor_dna/research_lab	crick_worldwide_influenza_centre
A/Delhi/NIV0951833/2009	EPI332770	?	other_database_import
A/Israel/301/2019	EPI1734297	central_virology_laboratory_israel_(nic)	crick_worldwide_influenza_centre
A/Alberta/RV2821/2009	EPI302825	?	other_database_import
A/Pennsylvania/112/2018	EPI1452253	children's_hospital_of_pittsburgh_upmc	centers_for_disease_control_and_prevention
A/Hyogo/1/2009	EPI180714	?	other_database_import
A/England/353/2019	EPI1665522	microbiology_services_colindale,_public_health_england	microbiology_services_colindale,_public_health_england
A/Gansu-Ganzhou/33/2012-egg	EPI409924	who_chinese_national_influenza_center	centers_for_disease_control_and_prevention
A/Wisconsin/629-D01505/2009	EPI214506	?	other_database_import
A/Bolivia/3252/2018	EPI1329866	instituto_nacional_de_laboratoriosde_salud_(inlasa)	centers_for_disease_control_and_prevention
A/Alberta/46/2013	EPI509564	?	other_database_import
A/Bulgaria/429/2017	EPI995832	national_centre_of_infectious_and_	crick_worldwide_influenza_centre
A/England/591/2016	EPI878641	microbiology_services_colindale,_public_health_england	microbiology_services_colindale,_public_health_england
A/Cambodia/X0717312/2013	EPI491542	institute_pasteur_du_cambodia	who_collaborating_centre_for_reference_and_research_on_influenza
A/Lao/3054/2018	EPI1497023	national_center_for_laboratory_and_epidemiology	centers_for_disease_control_and_prevention
A/Finland/565/2009	EPI292154	?	other_database_import
A/Slovenia/1377/2019	EPI1483767	laboratory_for_virology,_national_institute_of_public_health	crick_worldwide_influenza_centre
A/Malaysia/RP2236/2017	EPI1242883	institut_penyelidikan_perubatan	who_collaborating_centre_for_reference_and_research_on_influenza
A/SanDiego/INS34/2009	EPI245564	?	other_database_import
A/SouthDakota/4/2018	EPI1185968	south_dakota_public_health_lab	centers_for_disease_control_and_prevention
A/Temuco/54893/2019	EPI1567994	instituto_de_salud_publica_de_chile	instituto_de_salud_publica_de_chile
A/Darwin/37/2018	EPI1335910	influenza_surveillance_centre_for_disease_control	who_collaborating_centre_for_reference_and_research_on_influenza
A/NewfoundlandAndLabrador/RV2507/2009	EPI303899	?	other_database_import
A/Fiji/42/2019	EPI1489649	national_centre_for_scientific_services_for_virology__and_vector_borne_diseases	who_collaborating_centre_for_reference_and_research_on_influenza
A/Gifu/60/2019	EPI1667482	gifu_prefectural_institute_of_health_and_environmental_sciences	national_institute_of_infectious_diseases_(niid)
A/Darwin/95/2010	EPI294240	royal_darwin_hospital	who_collaborating_centre_for_reference_and_research_on_influenza
A/NewHampshire/2/2015	EPI564912	new_hampshire_public_health_laboratories	centers_for_disease_control_and_prevention
A/Neimenggu-Dongsheng/SWL1602/2018	EPI1353152	who_chinese_national_influenza_center	who_chinese_national_influenza_center
A/Ontario/464/2019	EPI1694819	public_health_ontario	b.c._centre_for_disease_control
A/Cwmbran/5127/2019	EPI1345730	public_health_wales_microbiology_cardiff	public_health_wales_microbiology_cardiff
A/Norway/79/2020	EPI1670999	sorlandet_sykehus_hf,_dept._of_medical_microbiology_	norwegian_institute_of_public_health
A/Hyogo/2001/2019	EPI1640379	hyogo_prefectural_institute_of_public_health_and_consumer_sciences	national_institute_of_infectious_diseases_(niid)
A/Navarra/1736/2015	EPI718235	servicio_de_microbiología_complejo_hospitalario_de_navarra	crick_worldwide_influenza_centre
A/Zhejiang/X1/2009	EPI350325	?	other_database_import
A/Belgium/G0244/2018	EPI1222364	sciensano_(scientific_institute_of_public_health)	scientific_institute_of_public_health_(wiv_isp)
A/HongKong/1116/2018	EPI1267287	hong_kong_department_of_health	hong_kong_department_of_health
A/Georgia/20/2019	EPI1449062	georgia_public_health_laboratory	centers_for_disease_control_and_prevention
A/Washington/606/2019	EPI1561975	marshfield_clinic_research_foundation	centers_for_disease_control_and_prevention
A/Singapore/DMS913/2009	EPI634409	?	other_database_import
A/Illinois/25/2015	EPI715964	illinois_department_of_public_health_chicago	centers_for_disease_control_and_prevention
A/Singapore/GP2134/2018	EPI1365936	ministry_of_health,_singapore	ministry_of_health,_singapore
A/Madagascar/5602/2016	EPI982547	institut_pasteur_de_madagascar	crick_worldwide_influenza_centre
A/England/252/2009	EPI217273	microbiology_services_colindale,_public_health_england	health_protection_agency
A/Bangladesh/7900/2015-egg	EPI643236	institute_of_epidemiology_disease_control_and_research_(iedcr)_&_bangladesh_national_influenza_centre_(nic)	centers_for_disease_control_and_p
A/Netherlands/3003/2015	EPI770488	national_institute_for_public_health_and_the_environment_(rivm)	national_institute_for_public_health_and_the_environment_(rivm)
A/Bangkok/INS492/2010	EPI332253	?	other_database_import
A/Lao/F0777/2017	EPI1027195	national_center_for_laboratory_and_epidemiology	national_institute_of_infectious_diseases_(niid)
A/Hubei-Xiangcheng/SWL1750/2013	EPI587480	who_chinese_national_influenza_center	who_chinese_national_influenza_center
A/Niigata/1118/2009	EPI232936	?	national_institute_of_infectious_diseases_(niid)
A/Parana/425/2019	EPI1547860	instituto_oswaldo_cruz_fiocruz___laboratory_of_respiratory_viruses_and_measles_(lvrs)	centers_for_disease_control_and_prevention
A/Malaysia/RP4620/2019	EPI1722183	institut_penyelidikan_perubatan	who_collaborating_centre_for_reference_and_research_on_influenza
A/Congo/1989/2015	EPI767709	inrb_service_de_virologie	centers_for_disease_control_and_prevention
A/Bahia/270/2018	EPI1279431	laboratório_central_de_saúde_pública_professor_gonçalo_moniz,_lacen_ba	instituto_oswaldo_cruz_fiocruz___laboratory_of_respiratory_viruses_and_measles_
A/Singapore/ON1144/2009	EPI213443	?	other_database_import
A/SriLanka/24206/2009	EPI407411	?	other_database_import
A/Netherlands/10001/2019	EPI1342622	national_institute_for_public_health_and_the_environment_(rivm)	national_institute_for_public_health_and_the_environment_(rivm)
A/California/35/2015	EPI611017	california_department_of_health_services	centers_for_disease_control_and_prevention
A/Singapore/ON1099/2009	EPI213395	?	other_database_import
A/PaysDeLoire/1654/2018	EPI1238514	?	institut_pasteur
A/Athens/2407/2015	EPI748804	hellenic_pasteur_institute	crick_worldwide_influenza_centre
A/Yamaguchi/40/2019	EPI1640065	yamaguchi_prefectural_institute_of_public_health_and_environment	national_institute_of_infectious_diseases_(niid)
A/Utah/55/2009	EPI239662	utah_department_of_health	centers_for_disease_control_and_prevention
A/Hungary/6/2019	EPI1365951	national_public_health_institute	hungarian_national_center_of_epidemiology
A/Cardiff/5592/2017	EPI1178097	public_health_wales_microbiology	public_health_wales_microbiology
A/Pennsylvania/141/2018	EPI1477047	children's_hospital_of_pittsburgh_upmc	centers_for_disease_control_and_prevention
A/Ethiopia/16/2009	EPI189113	cdc_kenya	centers_for_disease_control_and_prevention
A/MogiDasCruzes/1218859-IAL/2019	EPI1597535	instituto_adolfo_lutz	centers_for_disease_control_and_prevention
A/Lithuania/4554/2016	EPI773894	lithuanian_aids_center_laboratory	crick_worldwide_influenza_centre
A/England/380/2009	EPI323538	?	other_database_import
A/Bolivia/272/2010	EPI273768	instituto_nacional_de_laboratoriosde_salud_(inlasa)	centers_for_disease_control_and_prevention
A/Kanagawa/AC1707/2017-egg	EPI1187910	national_institute_of_infectious_diseases_(niid)	national_institute_of_infectious_diseases_(niid)
A/Nebraska/3614/2013	EPI516162	?	other_database_import
A/Bretagne/2/2018	EPI1153891	institut_pasteur	institut_pasteur
A/Mexico/291402/2014	EPI615946	?	other_database_import
A/SouthDakota/3659/2013	EPI516207	?	other_database_import
A/Hangzhou/H1308/2018	EPI1589531	the_first_affiliated_hospital,_college_of_medicine,_zhejiang_university	first_affiliated_hospital_medical_school_of_zhejiang_university
A/Lao/F4569/2016	EPI1027161	national_center_for_laboratory_and_epidemiology	national_institute_of_infectious_diseases_(niid)
A/Colorado/11092/2020	EPI1708651	u.s._air_force_school_of_aerospace_medicine_	u.s._air_force_school_of_aerospace_medicine
A/Managua/318901/2009	EPI249076	?	other_database_import
A/Wisconsin/56/2018	EPI1452571	marshfield_clinic_research_foundation	centers_for_disease_control_and_prevention
A/Wyoming/27/2019	EPI1661568	wyoming_public_health_laboratory	centers_for_disease_control_and_prevention
A/Bangladesh/1735/2015	EPI629105	institute_of_epidemiology_disease_control_and_research_(iedcr)_&_bangladesh_national_influenza_centre_(nic)	centers_for_disease_control_and_prev
A/Massachusetts/11569/2020	EPI1729651	u.s._air_force_school_of_aerospace_medicine_	u.s._air_force_school_of_aerospace_medicine
A/Bermuda/2112/2016	EPI792228	caribbean_epidemiology_center	centers_for_disease_control_and_prevention
A/Arizona/6/2020	EPI1714624	arizona_department_of_health_services	centers_for_disease_control_and_prevention
A/Lithuania/2741/2016	EPI774772	lithuanian_aids_center_laboratory	crick_worldwide_influenza_centre
A/Armenia/7-1002/2016	EPI712930	?	state_research_center_of_virology_and_biotechnology_vector
A/Kazakhstan/682/2016	EPI768075	csee	centers_for_disease_control_and_prevention
A/India/8161/2017	EPI1078390	national_institute_of_virology	centers_for_disease_control_and_prevention
A/Qingdao/220/2010	EPI287716	?	other_database_import
A/Centre/510/2019	EPI1360202	?	institut_pasteur
A/Wisconsin/48/2018	EPI1452508	marshfield_clinic_research_foundation	centers_for_disease_control_and_prevention
A/Cyprus/F96/2019	EPI1437181	nicosia_general_hospital	crick_worldwide_influenza_centre
A/Maine/40/2018	EPI1345232	maine_health_and_environmental_testing_laboratory	centers_for_disease_control_and_prevention
A/PaysDeLoire/879/2016	EPI745653	?	institut_pasteur
A/England/410/2015	EPI875146	microbiology_services_colindale,_public_health_england	microbiology_services_colindale,_public_health_england
A/Argentina/9384/2009	EPI355858	?	other_database_import
A/Greece/1383/19/2019	EPI1449599	hellenic_pasteur_institute	crick_worldwide_influenza_centre
A/Izmir/12/2011	EPI408224	?	other_database_import
A/StPetersburg/RII-592S/2019	EPI1352749	?	who_national_influenza_centre_russian_federation
A/Nigeria/1506/2010	EPI295504	cdc_gap_nigeria	centers_for_disease_control_and_prevention
A/BritishColumbia/RV2004-10/2009	EPI302919	?	other_database_import
A/NewBrunswick/RV4245/2018	EPI1357394	national_microbiology_laboratory,_health_canada	centers_for_disease_control_and_prevention
A/Wisconsin/413/2019	EPI1560905	marshfield_clinic_research_foundation	centers_for_disease_control_and_prevention
A/Bahia/1005/2019	EPI1719889	instituto_oswaldo_cruz_fiocruz___laboratory_of_respiratory_viruses_and_measles_(lvrs)	centers_for_disease_control_and_prevention
A/Thailand/CU-H137/2009	EPI288424	?	other_database_import
A/Austria/1122894/2019	EPI1491950	department_of_virology,_medical_university_vienna	crick_worldwide_influenza_centre
A/Netherlands/947b/2009	EPI368240	?	other_database_import
A/Martinique/15/2009	EPI189129	national_influenza_center_french_guiana_and_french_indies	centers_for_disease_control_and_prevention
A/Finland/148/2019	EPI1673689	helsinki_university_central_hospital,_laboratory_services_(huslab)	national_institute_for_health_and_welfare
A/NewJersey/9/2013	EPI485760	new_jersey_department_of_health_&_senior_services	centers_for_disease_control_and_prevention
A/Hunan-Jishou/SWL1116/2011	EPI330697	who_chinese_national_influenza_center	who_chinese_national_influenza_center
A/Darwin/7/2010	EPI279003	influenza_surveillance_centre_for_disease_control	who_collaborating_centre_for_reference_and_research_on_influenza
A/Kuwait/3859/2017-egg	EPI1227753	public_health_laboratory,_virology_unit	centers_for_disease_control_and_prevention
A/Sainshand/3575/2015	EPI734112	national_center_for_communicable_diseases	national_institute_of_infectious_diseases_(niid)
A/Ghana/14/2017	EPI1153760	university_of_ghana	crick_worldwide_influenza_centre
A/Israel/361/2019	EPI1734313	central_virology_laboratory_israel_(nic)	crick_worldwide_influenza_centre
A/Hebei-Yuhua/SWL1438/2009	EPI257260	?	who_chinese_national_influenza_center
A/Lisbon/9/2018	EPI1267411	instituto_nacional_de_saude_(insa)	insa_national_institute_of_health_portugal
A/Nepal/651/2014	EPI540119	national_public_health_laboratory	national_institute_of_infectious_diseases_(niid)
A/Thailand/PY10296/2011	EPI702586	?	other_database_import
A/Fujian-Licheng/SWL1347/2017	EPI1030069	who_chinese_national_influenza_center	who_chinese_national_influenza_center
A/Arizona/1/2019	EPI1360975	arizona_department_of_health_services	centers_for_disease_control_and_prevention
A/England/69/2019	EPI1369961	microbiology_services_colindale,_public_health_england	microbiology_services_colindale,_public_health_england
A/Bangalore/4895-25/2010	EPI615388	?	other_database_import
A/California/VRDL75/2009	EPI245279	?	other_database_import
A/HubeiWujiagang/SWL16/2010	EPI257568	?	who_chinese_national_influenza_center
A/Shimane/210/2009	EPI234601	shimane_prefectural_institute_of_public_health_and_environmental_science	national_institute_of_infectious_diseases_(niid)
A/Iraq/835/2014	EPI589535	national_influenza_centre_of_iraq	crick_worldwide_influenza_centre
A/RioGrandedoSul/556/2011	EPI588437	oswaldo_cruz_institute___fiocruz___laboratory_of_respiratory_viruses_and_measles_(lvrs)	oswaldo_cruz_institute___fiocruz___
A/Belgium/182/2009	EPI210360	scientific_institute_of_public_health	national_institute_for_medical_research
A/Henan-Weidong/SWL1269/2018-egg	EPI1340742	who_chinese_national_influenza_center	who_chinese_national_influenza_center
A/Mexico/361/2019	EPI1480075	laboratorio_de_virus_respiratorio	centers_for_disease_control_and_prevention
A/Gyeongnam/3526/2012	EPI426460	national_institute_of_health	centers_for_disease_control_and_prevention
A/Pennsylvania/933/2019	EPI1563004	children's_hospital_of_pittsburgh_upmc	centers_for_disease_control_and_prevention
A/NewHampshire/32/2019	EPI1631408	new_hampshire_public_health_laboratories	centers_for_disease_control_and_prevention
A/Aichi/189/2011	EPI334872	aichi_prefectural_institute_of_public_health	aichi_prefectural_institute_of_public_health
A/CzechRepublic/112/2011	EPI360008	?	other_database_import
A/Pennsylvania/25/2012	EPI407386	pennsylvania_department_of_health	centers_for_disease_control_and_prevention
A/Minnesota/8/2014	EPI537955	minnesota_department_of_health	centers_for_disease_control_and_prevention
A/Spain/11276/2019	EPI1710021	u.s._air_force_school_of_aerospace_medicine_	u.s._air_force_school_of_aerospace_medicine
A/Nevada/9885/2019	EPI1655167	u.s._air_force_school_of_aerospace_medicine_	u.s._air_force_school_of_aerospace_medicine
A/Poland/1525/2020	EPI1675022	national_institute_of_public_health___national_institute_of_hygiene	crick_worldwide_influenza_centre
A/England/206/2019	EPI1491551	microbiology_services_colindale,_public_health_england	microbiology_services_colindale,_public_health_england
A/Kuwait/8742/2018	EPI1357498	public_health_laboratory,_virology_unit	centers_for_disease_control_and_prevention
A/Boston/653/2009	EPI288250	?	other_database_import
A/Brazil/168/2016	EPI792030	oswaldo_cruz_institute___fiocruz___laboratory_of_respiratory_viruses_and_measles_(lvrs)	centers_for_disease_control_and_prevention
A/Delaware/2/2009-egg	EPI179118	?	centers_for_disease_control_and_prevention
A/Cambodia/A0627503/2016	EPI869410	institute_pasteur_du_cambodia	who_collaborating_centre_for_reference_and_research_on_influenza
A/Victoria/509/2013	EPI466115	monash_medical_centre	who_collaborating_centre_for_reference_and_research_on_influenza
A/Turkey/TR-14/2016	EPI749027	refik_saydam_national_public_health_agency	crick_worldwide_influenza_centre
A/Michigan/288/2019	EPI1565955	michigan_department_of_community_health	centers_for_disease_control_and_prevention
A/California/3532/2013	EPI516080	?	other_database_import
A/Wakayama/138/2016	EPI869825	wakayama_prefectural_research_center_of_environment_and_public_health	national_institute_of_infectious_diseases_(niid)
A/Washington/9902/2019	EPI1654363	u.s._air_force_school_of_aerospace_medicine_	u.s._air_force_school_of_aerospace_medicine
A/Madrid/INS295/2009	EPI271022	?	other_database_import
A/HongKong/2200/2017	EPI1019927	government_virus_unit	crick_worldwide_influenza_centre
A/Ehime/33/2018	EPI1342314	ehime_prefecture_institute_of_public_health_and_environmental_science	national_institute_of_infectious_diseases_(niid)
A/Wisconsin/629-D01850/2009	EPI248258	?	other_database_import
A/California/34/2019	EPI1373007	california_department_of_health_services	centers_for_disease_control_and_prevention
A/Vermont/1/2019	EPI1349501	vermont_department_of_health_laboratory	centers_for_disease_control_and_prevention
A/Pennsylvania/19/2014	EPI516303	pennsylvania_department_of_health	centers_for_disease_control_and_prevention
A/Lisbon/niRL057_17-18/2018	EPI1267501	instituto_nacional_de_saude_(insa)	insa_national_institute_of_health_portugal
A/Sc/24/2009	EPI236501	microbiology_services_colindale,_public_health_england	microbiology_services_colindale,_public_health_england
A/Hawaii/6/2016	EPI725492	state_of_hawaii_department_of_health	centers_for_disease_control_and_prevention
A/Beijing-Xicheng/SWL11336/2009	EPI256054	?	who_chinese_national_influenza_center
A/Tochigi/2/2010	EPI382135	?	other_database_import
A/Bermuda/4287/2009	EPI186269	caribbean_epidemiology_center	centers_for_disease_control_and_prevention
A/Bangladesh/187/2018	EPI1314117	institute_of_epidemiology_disease_control_and_research_(iedcr)_&_bangladesh_national_influenza_centre_(nic)	centers_for_disease_control_an
A/England/11616/2020	EPI1742094	u.s._air_force_school_of_aerospace_medicine_	u.s._air_force_school_of_aerospace_medicine
A/Tianjin-Tanggu/SWL1110/2009	EPI256126	?	who_chinese_national_influenza_center
A/Portugal/82/2009	EPI500743	hospital_de_curry_cabral	instituto_nacional_de_saude
A/Bulgaria/359/2016	EPI773247	national_centre_of_infectious_and_	crick_worldwide_influenza_centre
A/SouthAustralia/196/2017	EPI1082678	institute_of_medical_and_veterinary_science_(imvs)	who_collaborating_centre_for_reference_and_research_on_influenza
A/Mali/37/2017	EPI1078230	nic_lab_cvd_mali	centers_for_disease_control_and_prevention
A/England/94860684/2009	EPI276537	microbiology_services_colindale,_public_health_england	microbiology_services_colindale,_public_health_england
A/Hessen/43/2018	EPI1245001	?	robert_koch_institute_nationales_referenzzentrum_f?r_influenza
A/California/53/2020	EPI1734841	california_department_of_health_services	centers_for_disease_control_and_prevention
A/Niigata/831/2019	EPI1608299	niigata_prefectural_institute_of_public_health_and_environmental_sciences	national_institute_of_infectious_diseases_(niid)
A/Ontario/31/2020	EPI1694922	public_health_ontario	b.c._centre_for_disease_control
A/Washington/82/2018	EPI1225523	washington_state_public_health_laboratory	centers_for_disease_control_and_prevention
A/Guatemala/383/2019	EPI1557916	laboratorio_nacional_de_salud_guatemala	centers_for_disease_control_and_prevention
A/California/131/2019	EPI1479981	california_department_of_health_services	centers_for_disease_control_and_prevention
A/SouthDakota/11663/2020	EPI1742439	u.s._air_force_school_of_aerospace_medicine_	u.s._air_force_school_of_aerospace_medicine
A/Berlin/59/2019	EPI1647181	robert_koch_institute_nationales_referenzzentrum_für_influenza	robert_koch_institute_nationales_referenzzentrum_f?r_influenza
A/Texas/46233104/2009	EPI252706	?	other_database_import
A/California/47/2018	EPI1214351	california_department_of_health_services	centers_for_disease_control_and_prevention
A/California/30/2018	EPI1186000	california_department_of_health_services	centers_for_disease_control_and_prevention
A/Argentina/34/2018	EPI1266738	instituto_nacional_de_enfermedades_infecciosas	centers_for_disease_control_and_prevention
A/Fujian-Gulou/SWL1257/2010-egg	EPI257740	?	who_chinese_national_influenza_center
A/Khabarovsk/1644/2018	EPI1358558	?	state_research_center_of_virology_and_biotechnology_(vector)
A/Karaganda/383/2019	EPI1506866	national_reference_laboratory	crick_worldwide_influenza_centre
A/Washington/157/2018	EPI1470666	marshfield_clinic_research_foundation	centers_for_disease_control_and_prevention
A/SanDiego/INS03/2009	EPI245492	?	other_database_import
A/Perth/254/2009	EPI233059	pathwest_qe_ii_medical_centre	who_collaborating_centre_for_reference_and_research_on_influenza
A/Yokohama/66/2016	EPI740570	yokohama_city_institute_of_public_health.	national_institute_of_infectious_diseases_(niid)
A/Hangzhou/H1633S/2018	EPI1589483	the_first_affiliated_hospital,_college_of_medicine,_zhejiang_university	first_affiliated_hospital_medical_school_of_zhejiang_university
A/Stockholm/48/2009	EPI217341	?	swedish_institute_for_infectious_disease_control
A/Hungary/419/2015	EPI645929	central_veterinary_institute_budapest	crick_worldwide_influenza_centre
A/Victoria/501/2016-egg	EPI849554	monash_medical_centre	centers_for_disease_control_and_prevention
A/Mali/39/2017	EPI1078246	nic_lab_cvd_mali	centers_for_disease_control_and_prevention
A/Slovakia/221/2011	EPI326226	national_public_health_institute_of_slovakia	national_institute_for_medical_research
A/Virginia/1/2020	EPI1692767	virginia_division_of_consolidated_laboratories	centers_for_disease_control_and_prevention
A/Mauritius/I-58/2019	EPI1646743	central_health_laboratory	crick_worldwide_influenza_centre
A/Wisconsin/59/2009	EPI240415	city_of_milwaukee_health_department	centers_for_disease_control_and_prevention
A/Ceara/141853-IEC/2016	EPI833129	national_influenza_center	centers_for_disease_control_and_prevention
A/Ukraine/6865/2015	EPI733872	ministry_of_health_of_ukraine	crick_worldwide_influenza_centre
A/Alaska/17/2018	EPI1214243	alaska_state_virology_lab	centers_for_disease_control_and_prevention
A/Texas/37/2017	EPI983361	dallas_county_health_and_human_services	other_database_import
A/Brandenburg/1/2014	EPI505291	robert_koch_institute	national_institute_for_medical_research
A/Nebraska/7/2018	EPI1195748	nebraska_public_health_lab	centers_for_disease_control_and_prevention
A/Belgorod/RII-1437S/2019	EPI1673447	fbuz_"center_of_hygiene_and_epidemiology"_in_belgorod_oblast	who_national_influenza_centre_russian_federation
A/England/85/2017	EPI1139307	microbiology_services_colindale,_public_health_england	microbiology_services_colindale,_public_health_england
A/Norway/2288/2019	EPI1619470	innlandet_hospital_trust,_division_lillehammer,_department_for_microbiology	crick_worldwide_influenza_centre
A/Sweden/44/2015	EPI725058	?	swedish_institute_for_infectious_disease_control
A/Louisiana/37/2013	EPI508611	new_york_state_department_of_health	centers_for_disease_control_and_prevention
A/Austria/528998/2009	EPI331000	university_of_vienna	national_institute_for_medical_research
A/England/677/2013	EPI503210	health_protection_agency	national_institute_for_medical_research
A/Acre/141902-IEC/2016	EPI833145	national_influenza_center	centers_for_disease_control_and_prevention
A/Mexico/4283/2016	EPI862947	laboratorio_de_virus_respiratorio	centers_for_disease_control_and_prevention
A/Florida/84/2019	EPI1588054	florida_department_of_health_tampa	centers_for_disease_control_and_prevention
A/Hubei-Wuchang/SWL145/2010	EPI258264	?	who_chinese_national_influenza_center
A/Germany/11865/2020	EPI1735564	u.s._air_force_school_of_aerospace_medicine_	u.s._air_force_school_of_aerospace_medicine
A/Paraguay/4502/2016	EPI911882	central_laboratory_of_public_health	centers_for_disease_control_and_prevention
A/Iowa/49/2018	EPI1227817	iowa_state_hygienic_laboratory	centers_for_disease_control_and_prevention
A/Caen/516/2014	EPI533725	institut_pasteur	institut_pasteur
A/TianjinTanggu/SWL432/2009	EPI360084	?	other_database_import
A/Singapore/404C/2009	EPI485366	?	other_database_import
A/Vladivostok/331/2014	EPI538890	state_research_center_of_virology_and_biotechnology_vector	state_research_center_of_virology_and_biotechnology_vector
A/Vietnam/GHS969/2017	EPI1147215	pasteur_institute,_influenza_laboratory	centers_for_disease_control_and_prevention
A/Kanagawa/ZC1906/2019	EPI1627319	national_institute_of_infectious_diseases_(niid)	national_institute_of_infectious_diseases_(niid)
A/Pennsylvania/94/2018	EPI1452229	children's_hospital_of_pittsburgh_upmc	centers_for_disease_control_and_prevention
A/California/90/2018	EPI1337852	california_department_of_health_services	centers_for_disease_control_and_prevention
A/Singapore/GP4670/2010	EPI320873	?	other_database_import
A/BritishColumbia/170/2018	EPI1384390	b.c._centre_for_disease_control	b.c._centre_for_disease_control
A/Kanagawa/ZC1915/2019	EPI1640005	national_institute_of_infectious_diseases_(niid)	national_institute_of_infectious_diseases_(niid)
A/Pernambuco/177/2009	EPI354282	?	other_database_import
A/Virginia/299/2015	EPI706314	virginia_division_of_consolidated_laboratories	centers_for_disease_control_and_prevention
A/BritishColumbia/210/2018	EPI1384423	b.c._centre_for_disease_control	b.c._centre_for_disease_control
A/Shanghai/Mix1/2014	EPI534940	?	other_database_import
A/Washington/57/2009	EPI217255	washington_state_public_health_laboratory	centers_for_disease_control_and_prevention
A/Kobe/302/2017	EPI1147982	kobe_institute_of_health	national_institute_of_infectious_diseases_(niid)
A/England/254/2009	EPI267283	microbiology_services_colindale,_public_health_england	microbiology_services_colindale,_public_health_england
A/Spain/11667/2020	EPI1742471	u.s._air_force_school_of_aerospace_medicine_	u.s._air_force_school_of_aerospace_medicine
A/Vladivostok/96/2016	EPI828183	ivanovsky_research_institute_of_virology_rams	centers_for_disease_control_and_prevention
A/Texas/3683/2013	EPI516231	?	other_database_import
A/Pohnpei/2010/2009	EPI215882	pohnpei_sate_laboratory	who_collaborating_centre_for_reference_and_research_on_influenza
A/Christchurch/511/2014	EPI567259	canterbury_health_services	who_collaborating_centre_for_reference_and_research_on_influenza
A/Quebec/208/2019	EPI1695001	laboratoire_de_santé_publique_du_québec	b.c._centre_for_disease_control
A/Michigan/5/2009	EPI183209	?	centers_for_disease_control_and_prevention
A/Aichi/45/2010	EPI272389	aichi_prefectural_institute_of_public_health	national_institute_of_infectious_diseases_(niid)
A/Saskatchewan/RV1683/2009	EPI304311	?	other_database_import
A/Lebanon/14L61/2014	EPI580459	?	niigata_university
A/Lima/INS3_671/2012	EPI529913	?	other_database_import
A/Ohio/31/2019	EPI1636895	ohio_department_of_health_laboratories	centers_for_disease_control_and_prevention
A/Ontario/52/2013	EPI509558	?	other_database_import
A/Virginia/11676/2020	EPI1742528	u.s._air_force_school_of_aerospace_medicine_	u.s._air_force_school_of_aerospace_medicine
A/Ibra/6826/2019	EPI1646727	central_public_health_laboratory,_ministry_of_health	crick_worldwide_influenza_centre
A/Pernambuco/431/2009	EPI354291	?	other_database_import
A/Ontario/454/2019	EPI1694809	public_health_ontario	b.c._centre_for_disease_control
A/HongKong/1673/2018	EPI1315881	hong_kong_department_of_health	hong_kong_department_of_health
A/Pennsylvania/333/2018	EPI1477661	children's_hospital_of_pittsburgh_upmc	centers_for_disease_control_and_prevention
A/Ontario/486/2019	EPI1694823	public_health_ontario	b.c._centre_for_disease_control
A/Italy/133/2009	EPI212354	?	other_database_import
A/Arizona/32/2019	EPI1632404	arizona_department_of_health_services	centers_for_disease_control_and_prevention
A/Athens/138/2016	EPI717643	hellenic_pasteur_institute	crick_worldwide_influenza_centre
A/Georgia/33/2019	EPI1684381	georgia_public_health_laboratory	centers_for_disease_control_and_prevention
A/Egypt/1285/2016	EPI824261	ministry_of_health_and_population	crick_worldwide_influenza_centre
A/Milan/40/2011	EPI316782	?	other_database_import
A/Washington/496/2019	EPI1561719	marshfield_clinic_research_foundation	centers_for_disease_control_and_prevention
A/Santiago/56388/2019	EPI1568470	instituto_de_salud_publica_de_chile	instituto_de_salud_publica_de_chile
A/Kazakhstan/8013/2019	EPI1480043	national_reference_laboratory	centers_for_disease_control_and_prevention
A/Denmark/2398/2019	EPI1491986	statens_serum_institute	crick_worldwide_influenza_centre
A/Ukraine/5932/2013	EPI462099	ministry_of_health_of_ukraine	national_institute_for_medical_research
A/Tianjin-Hexi/SWL138/2010	EPI257524	?	who_chinese_national_influenza_center
A/Wisconsin/582/2019	EPI1642686	wisconsin_state_laboratory_of_hygiene	centers_for_disease_control_and_prevention
A/Bulgaria/1145/2019	EPI1483691	national_centre_of_infectious_and_	crick_worldwide_influenza_centre
A/Orenburg/CRIE-105/2016	EPI825477	?	central_research_institute_for_epidemiology
A/NewYork/3469/2009	EPI188975	?	other_database_import
A/Ontario/4/2012	EPI472564	?	other_database_import
A/Newcastle/629/2019	EPI1492923	lismore_base_hospital	who_collaborating_centre_for_reference_and_research_on_influenza
A/Nakhonphanom/34/2017	EPI1082601	who_national_influenza_centre,_national_institute_of_medical_research_(nimr)	who_collaborating_centre_for_reference_and_research_on_inf
A/Texas/JMS359/2009	EPI252746	?	other_database_import
A/Sydney/DD3-28/2010	EPI321083	?	other_database_import
A/Iasi/138230/2013	EPI464961	?	cantacuzino_institute
A/Ankara/3/2010	EPI408211	?	other_database_import
A/MecklenburgVorpommern/1/2009	EPI253781	robert_koch_institute	robert_koch_institute
A/NorthDakota/17/2016	EPI725803	north_dakota_department_of_health	centers_for_disease_control_and_prevention
A/Indiana/1/2016	EPI716336	indiana_state_department_of_health_laboratories	centers_for_disease_control_and_prevention
A/Bangladesh/9019/2019	EPI1496526	institute_of_epidemiology_disease_control_and_research_(iedcr)_&_bangladesh_national_influenza_centre_(nic)	centers_for_disease_control_a
A/Wisconsin/46/2020	EPI1717657	city_of_milwaukee_health_department	centers_for_disease_control_and_prevention
A/StPetersburg/RII-1168S/2020	EPI1673199	research_institute_of_influenza,_ministry_of_healthcare_of_the_russian_federation	who_national_influenza_centre_russian_federation
A/Iquique/64935/2019	EPI1574474	instituto_de_salud_publica_de_chile	instituto_de_salud_publica_de_chile
A/Yunnan-Linxiang/1557/2019	EPI1542723	who_chinese_national_influenza_center	who_chinese_national_influenza_center
A/DominicanRepublic/9252/2015	EPI632386	laboratorio_de_investigacion_/_centro_de_educacion_medica_y_amistad_dominico_japones_(cemadoja)	centers_for_di
A/Bayern/28/2012	EPI576287	?	robert_koch_institute
A/Pennsylvania/178/2018	EPI1477233	children's_hospital_of_pittsburgh_upmc	centers_for_disease_control_and_prevention
A/Alaska/8/2013	EPI489349	alaska_state_virology_lab	centers_for_disease_control_and_prevention
A/CapeTown/60/2011-egg	EPI331040	national_institute_for_communicable_disease	national_institute_for_medical_research
A/Taiwan/1407/2017	EPI1195616	adimmune_corporation	centers_for_disease_control_and_prevention
A/Guatemala/84/2019	EPI1496769	laboratorio_nacional_de_salud_guatemala	centers_for_disease_control_and_prevention
A/California/49/2018	EPI1214367	california_department_of_health_services	centers_for_disease_control_and_prevention
A/Misiones/7214/2012	EPI405809	instituto_nacional_de_enfermedades_infecciosas	national_institute_for_medical_research
A/HongKong/4982/2017	EPI1153771	government_virus_unit	crick_worldwide_influenza_centre
A/Wisconsin/495/2018	EPI1318572	wisconsin_state_laboratory_of_hygiene	centers_for_disease_control_and_prevention
A/Colombia/3552/2019	EPI1480019	instituto_nacional_de_salud_de_columbia	centers_for_disease_control_and_prevention
A/Myanmar/JP-I-412/2009	EPI244042	national_health_laboratory	national_institute_of_infectious_diseases_(niid)
A/Louisiana/17/2020	EPI1725500	louisiana_department_of_health_and_hospitals	centers_for_disease_control_and_prevention
A/Denmark/260/2020	EPI1675896	statens_serum_institute	statens_serum_institute
A/Anhui-Luyang/SWL1957/2009	EPI257344	?	who_chinese_national_influenza_center
A/Lao/F3753/2018	EPI1485023	national_center_for_laboratory_and_epidemiology	national_institute_of_infectious_diseases_(niid)
A/Ulaanbaatar/6525/2009	EPI269997	?	other_database_import
A/Darwin/762/2019	EPI1647494	influenza_surveillance_centre_for_disease_control	who_collaborating_centre_for_reference_and_research_on_influenza
A/Kanagawa/207/2017	EPI1087514	kanagawa_prefectural_institute_of_public_health	national_institute_of_infectious_diseases_(niid)
A/Yokohama/161/2013	EPI501684	yokohama_city_institute_of_public_health.	national_institute_of_infectious_diseases_(niid)
A/Manitoba/RV2041-10/2009	EPI303418	?	other_database_import
A/Singapore/NUH0016/2019	EPI1594979	ministry_of_health,_singapore	ministry_of_health,_singapore
A/Shenzhen/2019-14171/2018	EPI1380898	who_chinese_national_influenza_center	who_chinese_national_influenza_center
A/Darwin/88/2019	EPI1434749	influenza_surveillance_centre_for_disease_control	who_collaborating_centre_for_reference_and_research_on_influenza
A/NewYork/3835/2010	EPI267728	?	other_database_import
A/Singapore/KK0997/2018	EPI1365928	ministry_of_health,_singapore	ministry_of_health,_singapore
A/Jiangsu-Beitang/SWL158/2010	EPI257820	?	who_chinese_national_influenza_center
A/Ardebil/56/2011	EPI443118	?	other_database_import
A/Tessenderlo/INS138/2009	EPI258822	?	other_database_import
A/Ontario/11/2013	EPI493795	?	other_database_import
A/Florida/12/2011	EPI316349	florida_department_of_health_jacksonville	centers_for_disease_control_and_prevention
A/SchleswigHolstein/3/2016	EPI710942	?	robert_koch_institute
A/Nigeria/3595/2018	EPI1437891	national_influenza_reference_laboratory	centers_for_disease_control_and_prevention
A/Cambodia/FSS38204/2018	EPI1274980	institute_pasteur_du_cambodia	who_collaborating_centre_for_reference_and_research_on_influenza
A/Mexico/2143/2015	EPI756664	laboratorio_de_virus_respiratorio	centers_for_disease_control_and_prevention
A/BadenWurttemberg/82/2018	EPI1213542	robert_koch_institute_nationales_referenzzentrum_für_influenza	robert_koch_institute_nationales_referenzzentrum_f?r_influenza
A/Talca/20692/2016-egg	EPI832565	instituto_de_salud_publica_de_chile_	centers_for_disease_control_and_prevention
A/NorthernIreland/3976/2018	EPI1188374	regional_virus_laboratory,_microbiology_department,_royal_victoria_hospital	crick_worldwide_influenza_centre
A/Hangzhou/1709/2009	EPI353739	hangzhou_center_for_disease_control_and_prevention	other_database_import
A/Honduras/2661/2018	EPI1344678	laboratorio_nacional_de_virologia	centers_for_disease_control_and_prevention
A/Washington/222/2019	EPI1558803	marshfield_clinic_research_foundation	centers_for_disease_control_and_prevention
A/Pennsylvania/6/2020	EPI1693034	pennsylvania_department_of_health	centers_for_disease_control_and_prevention
A/ElSalvador/530/2012	EPI380014	contiguo_a_hospital_rosales	centers_for_disease_control_and_prevention
A/Perth/88/2017	EPI1082624	pathwest_qe_ii_medical_centre	who_collaborating_centre_for_reference_and_research_on_influenza
A/England/94700035/2009	EPI276512	microbiology_services_colindale,_public_health_england	microbiology_services_colindale,_public_health_england
A/Tennessee/37/2018	EPI1452761	vanderbilt_university_medical_center	centers_for_disease_control_and_prevention
A/Colombia/7735/2018	EPI1245767	instituto_nacional_de_salud_de_columbia	centers_for_disease_control_and_prevention
A/Brisbane/69/2018	EPI1269298	queensland_health_scientific_services	who_collaborating_centre_for_reference_and_research_on_influenza
A/Argentina/926/2019	EPI1587857	instituto_nacional_de_enfermedades_infecciosas	centers_for_disease_control_and_prevention
A/Pennsylvania/21/2014	EPI516738	pennsylvania_department_of_health	centers_for_disease_control_and_prevention
A/HongKong/4414/2019	EPI1670420	government_virus_unit	crick_worldwide_influenza_centre
A/Lima/WRAIR8648F/2009	EPI308517	?	other_database_import
A/Beijing-Huairou/SWL1327/2010	EPI258064	?	who_chinese_national_influenza_center
A/Seoul/1288/2018	EPI1277078	korea_national_institute_of_health,_korea_cdc	crick_worldwide_influenza_centre
A/Thailand/MR08399/2010	EPI702514	?	other_database_import
A/Illinois/8/2019	EPI1383012	indiana_state_department_of_health_laboratories	centers_for_disease_control_and_prevention
A/NewMexico/11187/2020	EPI1709336	u.s._air_force_school_of_aerospace_medicine_	u.s._air_force_school_of_aerospace_medicine
A/Oman/6138/2018	EPI1328971	central_public_health_laboratory,_ministry_of_health	crick_worldwide_influenza_centre
A/Christchurch/513/2013	EPI466073	canterbury_health_services	who_collaborating_centre_for_reference_and_research_on_influenza
A/Ukraine/8364/2019	EPI1675048	ministry_of_health_of_ukraine	crick_worldwide_influenza_centre
A/Denmark/243/2020	EPI1675848	statens_serum_institute	statens_serum_institute
A/Singapore/TT0721/2017	EPI1022942	ministry_of_health,_singapore	ministry_of_health,_singapore
A/Ireland/9559/2014	EPI532761	national_virus_reference_laboratory	national_institute_for_medical_research
A/Greece/1616/2018	EPI1437249	hellenic_pasteur_institute	crick_worldwide_influenza_centre
A/Singapore/EN0916/2019	EPI1646246	ministry_of_health,_singapore	ministry_of_health,_singapore
A/Sydney/525/2011	EPI349269	childrens_hospital_westmead	who_collaborating_centre_for_reference_and_research_on_influenza
A/Gainesville/3/2016	EPI736746	?	other_database_import
A/Hawaii/83/2016	EPI859724	state_of_hawaii_department_of_health	centers_for_disease_control_and_prevention
A/SouthDakota/11/2019	EPI1382382	south_dakota_public_health_lab	centers_for_disease_control_and_prevention
A/Nagano-C/15/2020	EPI1721741	nagano_city_health_center	national_institute_of_infectious_diseases_(niid)
A/Arizona/12/2020	EPI1719676	arizona_department_of_health_services	centers_for_disease_control_and_prevention
A/ClermontFerrand/2290/2017	EPI1183866	cnr_influenza_france_sud	crick_worldwide_influenza_centre
A/NewYork/11592/2020	EPI1729823	u.s._air_force_school_of_aerospace_medicine_	u.s._air_force_school_of_aerospace_medicine
A/Dakar/13/2017	EPI1188263	institut_pasteur_de_dakar__	crick_worldwide_influenza_centre
A/NewCaledonia/54/2019	EPI1492627	institut_pasteur_new_caledonia	who_collaborating_centre_for_reference_and_research_on_influenza
A/Bhutan/111/2019	EPI1636823	royal_centre_for_disease_control	centers_for_disease_control_and_prevention
A/Victoria/2216/2019	EPI1665091	alfred_hospital	who_collaborating_centre_for_reference_and_research_on_influenza
A/Trieste/11/2011	EPI319524	istituto_superiore_di_sanità	national_institute_for_medical_research
A/Goias/891438/2018	EPI1238755	instituto_adolfo_lutz	instituto_adolfo_lutz
A/England/41420359/2014	EPI677962	microbiology_services_colindale,_public_health_england	microbiology_services_colindale,_public_health_england
A/SouthAustralia/2001/2009	EPI182561	institute_of_medical_and_veterinary_science_(imvs)	who_collaborating_centre_for_reference_and_research_on_influenza
A/Mali/108CH/2015	EPI691342	nic_lab_cvd_mali	centers_for_disease_control_and_prevention
A/Brisbane/18/2011	EPI331399	queensland_health_scientific_services	who_collaborating_centre_for_reference_and_research_on_influenza
A/Singapore/GP644/2015	EPI722791	ministry_of_health,_singapore	ministry_of_health,_singapore
A/RheinlandPfalz/12/2014	EPI555171	robert_koch_institute	national_institute_for_medical_research
A/Vietnam/11032021/2009	EPI405684	?	other_database_import
A/Cameroon/9536/2017	EPI1193155	centre_pasteur_du_cameroun	crick_worldwide_influenza_centre
A/Odessa/232/2015	EPI621847	institute_of_epidemiology_and_infectious_diseases_ams_of_ukraine	crick_worldwide_influenza_centre
A/Niigata/1101/2019	EPI1718557	niigata_prefectural_institute_of_public_health_and_environmental_sciences	national_institute_of_infectious_diseases_(niid)
A/Paris/2146/2019	EPI1595464	institut_pasteur	institut_pasteur
A/India/2290/2019	EPI1664174	national_institute_of_virology	centers_for_disease_control_and_prevention
A/Ehime/98/2019	EPI1640381	ehime_prefecture_institute_of_public_health_and_environmental_science	national_institute_of_infectious_diseases_(niid)
A/Concepcion/51003/2019	EPI1505303	instituto_de_salud_publica_de_chile	instituto_de_salud_publica_de_chile
A/Texas/301/2019	EPI1563703	baylor_scott_and_white_health	centers_for_disease_control_and_prevention
A/Oklahoma/3640/2013	EPI516188	?	other_database_import
A/Oman/6247/2018	EPI1354786	central_public_health_laboratory,_ministry_of_health	crick_worldwide_influenza_centre
A/Newcaledonia/2008/2009	EPI215796	institut_pasteur_new_caledonia	who_collaborating_centre_for_reference_and_research_on_influenza
A/California/11/2020	EPI1697552	california_department_of_health_services	centers_for_disease_control_and_prevention
A/Honduras/3086/2018	EPI1350962	laboratorio_nacional_de_virologia	centers_for_disease_control_and_prevention
A/Nebraska/19/2009	EPI217008	nebraska_public_health_lab	centers_for_disease_control_and_prevention
A/Berlin/6/2020	EPI1690096	robert_koch_institute_nationales_referenzzentrum_für_influenza	robert_koch_institute_nationales_referenzzentrum_f?r_influenza
A/Belgrade/WRAIR2385N/2009	EPI282847	?	other_database_import
A/Tochigi/612/2009	EPI248544	tochigi_prefectural_institute_of_public_health_and_environmental_science	national_institute_of_infectious_diseases_(niid)
A/Kanagawa/IC1708/2017	EPI1148015	national_institute_of_infectious_diseases_(niid)	national_institute_of_infectious_diseases_(niid)
A/Bolivia/3248/2018	EPI1325311	instituto_nacional_de_laboratoriosde_salud_(inlasa)	centers_for_disease_control_and_prevention
A/Netherlands/1159/2019	EPI1431662	erasmus_medical_center	erasmus_medical_center
A/NewYork/34/2009-egg	EPI181835	?	centers_for_disease_control_and_prevention
A/Quebec/311/2018	EPI1384519	laboratoire_de_santé_publique_du_québec	b.c._centre_for_disease_control
A/Jiangxi-Donghu/SWL157/2010	EPI258144	?	who_chinese_national_influenza_center
A/Tula/CRIE-LMV/2011	EPI335264	?	other_database_import
A/Florida/138/2019	EPI1663759	florida_department_of_health_tampa	centers_for_disease_control_and_prevention
A/DistrictOfColumbia/10/2018	EPI1225223	dc_public_health_lab	centers_for_disease_control_and_prevention
A/Ankara/5141/2015	EPI760799	refik_saydam_national_public_health_agency	crick_worldwide_influenza_centre
A/Egypt/N00124/2010	EPI281656	?	other_database_import
A/Iquique/64934/2019	EPI1574466	instituto_de_salud_publica_de_chile	instituto_de_salud_publica_de_chile
A/Tasmania/6/2016	EPI765084	royal_hobart_hospital	who_collaborating_centre_for_reference_and_research_on_influenza
A/Shimane/99/2017	EPI1087522	shimane_prefectural_institute_of_public_health_and_environmental_science	national_institute_of_infectious_diseases_(niid)
A/Ontario/RV3226/2009-egg	EPI347053	national_microbiology_laboratory,_health_canada	centers_for_disease_control_and_prevention
A/Florida/75/2019	EPI1496738	florida_department_of_health_tampa	centers_for_disease_control_and_prevention
A/Kanagawa/AC1818/2018	EPI1364269	national_institute_of_infectious_diseases_(niid)	national_institute_of_infectious_diseases_(niid)
A/Moscow/214/2018	EPI1385377	ivanovsky_research_institute_of_virology_rams	centers_for_disease_control_and_prevention
A/India/8942/2012	EPI394860	national_institute_of_virology	centers_for_disease_control_and_prevention
A/Vietnam/84/2019	EPI1608724	national_institute_of_hygiene_and_epidemiology	centers_for_disease_control_and_prevention
A/Guatemala/72/2018	EPI1274212	laboratorio_nacional_de_salud_guatemala	centers_for_disease_control_and_prevention
A/Brunei/2008/2009	EPI215760	qasya_diagnostic_services_sdn_bhd	who_collaborating_centre_for_reference_and_research_on_influenza
A/Mie/15/2019	EPI1443599	mie_prefecture_health_and_environment_research_institute	national_institute_of_infectious_diseases_(niid)
A/Wyoming/6/2012	EPI368677	wyoming_public_health_laboratory	centers_for_disease_control_and_prevention
A/Ningxia/SWL2/2009	EPI253462	?	who_chinese_national_influenza_center
A/Connecticut/11/2020	EPI1717713	connecticut_department._of_public_health	centers_for_disease_control_and_prevention
A/NewBrunswick/RV2367/2019	EPI1505465	hôpital_georges_l._dumont	public_health_agency_of_canada_(phac)
A/Israel/360/2019	EPI1734311	central_virology_laboratory_israel_(nic)	crick_worldwide_influenza_centre
A/KhonKaen/INS3_640/2010	EPI529697	?	other_database_import
A/Moscow/216/2018	EPI1352231	ivanovsky_research_institute_of_virology_rams	who_national_influenza_centre_russian_federation
A/Alberta/RV3923/2018	EPI1312270	provincial_laboratory_of_public_health_for_southern_alberta	public_health_agency_of_canada_(phac)
A/Honduras/17758/2016	EPI814788	laboratorio_nacional_de_virologia	centers_for_disease_control_and_prevention
A/Moscow/CRIE-169/2016	EPI826892	?	central_research_institute_for_epidemiology
A/Honduras/2783/2018	EPI1337574	laboratorio_nacional_de_virologia	centers_for_disease_control_and_prevention
A/Chiba-C/62/2009	EPI225864	?	national_institute_of_infectious_diseases_(niid)
A/Brazil/2391/2018	EPI1277917	instituto_adolfo_lutz	centers_for_disease_control_and_prevention
A/Idaho/15/2016	EPI757321	state_of_idaho_bureau_of_laboratories	centers_for_disease_control_and_prevention
A/Picardie/2957/2019	EPI1679465	institut_pasteur	institut_pasteur
A/Indiana/38/2019	EPI1636903	indiana_state_department_of_health_laboratories	centers_for_disease_control_and_prevention
A/Moscow/RII-460S/2019	EPI1655320	nic_russia,_ivanovsky_research_institute_of_virology	who_national_influenza_centre_russian_federation
A/Ireland/14909/2019	EPI1422531	ucd_national_virus_reference_laboratory__	ucd_national_virus_reference_laboratory
A/Bangladesh/2082/2017	EPI1056483	institute_of_epidemiology_disease_control_and_research_(iedcr)_&_bangladesh_national_influenza_centre_(nic)	centers_for_disease_control_a
A/Hangzhou/H1608M/2018	EPI1589493	the_first_affiliated_hospital,_college_of_medicine,_zhejiang_university	first_affiliated_hospital_medical_school_of_zhejiang_university
A/Argentina/HNRG23/2009-egg	EPI230335	?	other_database_import
A/Newcastle/103/2018	EPI1359455	john_hunter_hospital	who_collaborating_centre_for_reference_and_research_on_influenza
A/Singapore/NUH0017/2019	EPI1594987	ministry_of_health,_singapore	ministry_of_health,_singapore
A/Fiji/2093/2009	EPI215736	national_centre_for_scientific_services_for_virology__and_vector_borne_diseases	who_collaborating_centre_for_reference_and_research_on_influenza
A/Ishikawa/38/2014	EPI508477	ishikawa_prefectural_institute_of_public_health_and_environmental_science	national_institute_of_infectious_diseases_(niid)
A/Goias/51172/2014	EPI532849	instituto_adolfo_lutz	instituto_adolfo_lutz
A/Brazil/823713/2018	EPI1326111	instituto_adolfo_lutz	centers_for_disease_control_and_prevention
A/Netherlands/2306/2018	EPI1322820	erasmus_medical_center	erasmus_medical_center
A/Honduras/2714/2018	EPI1350732	laboratorio_nacional_de_virologia	centers_for_disease_control_and_prevention
A/Switzerland/988/2014	EPI557998	hopital_cantonal_universitaire_de_geneves	national_institute_for_medical_research
A/Managua/474701/2009	EPI283226	?	other_database_import
A/HongKong/H090-663-V1/2009	EPI326505	?	other_database_import
A/Sydney/612/2009	EPI269885	childrens_hospital_westmead	who_collaborating_centre_for_reference_and_research_on_influenza
A/HongKong/4714/2019	EPI1686619	government_virus_unit	centers_for_disease_control_and_prevention
A/Paris/976/2014	EPI534042	institut_pasteur	institut_pasteur
A/Tennessee/F1068/2010	EPI512075	?	other_database_import
A/Ireland/93555/2019	EPI1655571	ucd_national_virus_reference_laboratory__	crick_worldwide_influenza_centre
A/Louisiana/9/2009	EPI231382	louisiana_department_of_health_and_hospitals	centers_for_disease_control_and_prevention
A/Salalah/5678/2019	EPI1647147	central_public_health_laboratory,_ministry_of_health	crick_worldwide_influenza_centre
A/Guangxi-Xinbin/SWL1477/2017	EPI1062454	who_chinese_national_influenza_center	who_chinese_national_influenza_center
A/Centre/675/2020	EPI1695922	institut_pasteur	institut_pasteur
A/Washington/245/2019	EPI1558849	marshfield_clinic_research_foundation	centers_for_disease_control_and_prevention
A/Helsinki/292N/2014	EPI550388	?	other_database_import
A/Thailand/SN10445/2010	EPI702691	?	other_database_import
A/Novosibirsk/RII-4986S/2019	EPI1691093	research_institute_of_experimental_and_clinical_medicine	who_national_influenza_centre_russian_federation
A/Iowa/19/2020	EPI1717613	iowa_state_hygienic_laboratory	centers_for_disease_control_and_prevention
A/Argentina/HNRG82/2009-egg	EPI300550	?	other_database_import
A/California/115/2019	EPI1433341	california_department_of_health_services	centers_for_disease_control_and_prevention
A/Stockholm/18/2016	EPI730628	?	swedish_institute_for_infectious_disease_control
A/Netherlands/2346/2018	EPI1346300	erasmus_medical_center	erasmus_medical_center
A/Sydney/51/2018	EPI1274947	clinical_virology_unit,_cdim	who_collaborating_centre_for_reference_and_research_on_influenza
A/Florida/82/2019	EPI1547747	florida_department_of_health_tampa	centers_for_disease_control_and_prevention
A/Ukraine/7205/2016	EPI823627	ministry_of_health_of_ukraine	crick_worldwide_influenza_centre
A/Anhui-Tianjiaan/SWL1885/2018	EPI1351341	who_chinese_national_influenza_center	who_chinese_national_influenza_center
A/Sapporo/13/2014	EPI507743	sapporo_city_institute_of_public_health	national_institute_of_infectious_diseases_(niid)
A/Illinois/37/2016	EPI758336	illinois_department_of_public_health_chicago	centers_for_disease_control_and_prevention
A/Michigan/313/2019	EPI1559682	university_of_michigan_sph_epid	centers_for_disease_control_and_prevention
A/HongKong/1496/2018	EPI1315872	hong_kong_department_of_health	hong_kong_department_of_health
A/Canberra/397/2019	EPI1671899	canberra_hospital	who_collaborating_centre_for_reference_and_research_on_influenza
A/Jilin/SWL2/2009	EPI253302	?	who_chinese_national_influenza_center
A/Saskatchewan/RV2438/2019	EPI1644521	national_microbiology_laboratory,_health_canada	centers_for_disease_control_and_prevention
A/Sendai/TU529/2009	EPI297186	?	other_database_import
A/SaintLucia/9333/2009	EPI231341	caribbean_epidemiology_center	centers_for_disease_control_and_prevention
A/Pennsylvania/49/2015	EPI685531	pennsylvania_department_of_health	centers_for_disease_control_and_prevention
A/Illinois/21/2019	EPI1427641	indiana_state_department_of_health_laboratories	centers_for_disease_control_and_prevention
A/Kosice/422/2019	EPI1542991	national_public_health_institute_of_slovakia	crick_worldwide_influenza_centre
A/Slovenia/2731/2014	EPI574483	laboratory_for_virology,_national_institute_of_public_health	national_institute_for_medical_research
A/Maryland/11563/2019	EPI1729611	u.s._air_force_school_of_aerospace_medicine_	u.s._air_force_school_of_aerospace_medicine
A/Quebec/QC146397/2009	EPI324867	?	other_database_import
A/Kazakhstan/3315/2013	EPI503225	national_reference_laboratory	national_institute_for_medical_research
A/Arizona/15/2016	EPI720870	arizona_department_of_health_services	centers_for_disease_control_and_prevention
A/ElSalvador/597/2019	EPI1642637	contiguo_a_hospital_rosales	centers_for_disease_control_and_prevention
A/Wisconsin/629-S1431/2009	EPI249782	?	other_database_import
A/Newcastle/29/2018	EPI1281538	john_hunter_hospital	who_collaborating_centre_for_reference_and_research_on_influenza
A/Mexico/233/2016	EPI762635	laboratorio_de_virus_respiratorio	centers_for_disease_control_and_prevention
A/Delaware/55/2019-egg	EPI1705806	delaware_public_health_lab	centers_for_disease_control_and_prevention
A/Temuco/65272/2019	EPI1574540	instituto_de_salud_publica_de_chile	instituto_de_salud_publica_de_chile
A/Sendai/TU1004/2009	EPI297199	?	other_database_import
A/Ireland/70370/2018	EPI1335720	national_virus_reference_laboratory	ucd_national_virus_reference_laboratory
A/Ontario/RV2984/2009	EPI304279	?	other_database_import
A/Brisbane/96/2014	EPI567270	queensland_health_scientific_services	who_collaborating_centre_for_reference_and_research_on_influenza
A/Michigan/461/2019	EPI1650617	michigan_department_of_community_health	centers_for_disease_control_and_prevention
A/Parana/16/2015	EPI1031948	laboratório_central_do_estado_do_paraná___lacen/pr	instituto_oswaldo_cruz_fiocruz___laboratory_of_respiratory_viruses_and_measles_(lvrs)
A/Missouri/8/2020	EPI1723789	missouri_department._of_health_&_senior_services	centers_for_disease_control_and_prevention
A/PrinceEdwardIsland/RV1897/2019	EPI1484554	queen_elizabeth_hospital_department_of_laboratory_medicine	public_health_agency_of_canada_(phac)
A/Singapore/GP4236/2010	EPI385732	?	other_database_import
A/Townsville/33/2019	EPI1594141	queensland_health_forensic_and_scientific_services_	who_collaborating_centre_for_reference_and_research_on_influenza
A/Pennsylvania/124/2018	EPI1266746	pennsylvania_department_of_health	centers_for_disease_control_and_prevention
A/StPetersburg/RII08/2014	EPI551198	?	who_national_influenza_centre_russian_federation
A/Washington/76/2018	EPI1452801	marshfield_clinic_research_foundation	centers_for_disease_control_and_prevention
A/Quebec/2/2013	EPI487239	?	other_database_import
A/Cardiff/5224/2018	EPI1333985	public_health_wales_microbiology_cardiff	public_health_wales_microbiology_cardiff
A/Morocco/568/2016	EPI921376	institut_national_d_hygiene,_ministere_de_la_sante_sante	national_institute_of_hygiene
A/Ecuador/3748/2018	EPI1196367	inspi	centers_for_disease_control_and_prevention
A/Singapore/ON129/2009	EPI379749	?	other_database_import
A/Brazil/8163/2016	EPI827668	instituto_adolfo_lutz	centers_for_disease_control_and_prevention
A/England/94340816/2009	EPI276414	microbiology_services_colindale,_public_health_england	microbiology_services_colindale,_public_health_england
A/Singapore/GP1629/2019	EPI1629987	ministry_of_health,_singapore	ministry_of_health,_singapore
A/Moldova/86351/2019	EPI1492072	national_centre_for_preventive_medicine	crick_worldwide_influenza_centre
A/EspiritoSanto/534/2018	EPI1279444	lacen/es___laboratório_central_de_saúde_pública_do_espírito_santo	instituto_oswaldo_cruz_fiocruz___laboratory_of_respiratory
A/Connecticut/2/2020	EPI1692783	connecticut_department._of_public_health	centers_for_disease_control_and_prevention
A/Estonia/2/2009	EPI210443	health_protection_inspectorate	national_institute_for_medical_research
A/Finland/673/2009	EPI292244	?	other_database_import
A/SouthDakota/52/2018	EPI1327871	south_dakota_public_health_lab	centers_for_disease_control_and_prevention
A/Singapore/KK093/2015	EPI721779	ministry_of_health,_singapore	ministry_of_health,_singapore
A/Senegal/24/2010	EPI331002	institut_pasteur_de_dakar	national_institute_for_medical_research
A/Alicante/19_0556/2019	EPI1672586	fisabio___public_health,_generalitat_valenciana	center_for_public_health_research_(csisp)
A/Shaanxi-Beilin/SWL1543/2018	EPI1351329	who_chinese_national_influenza_center	who_chinese_national_influenza_center
A/Texas/11909/2020	EPI1735891	u.s._air_force_school_of_aerospace_medicine_	u.s._air_force_school_of_aerospace_medicine
A/Egypt/N00231/2010	EPI281661	?	other_database_import
A/Wakayama-C/107/2018	EPI1425365	wakayama_city_institute_of_public_health	national_institute_of_infectious_diseases_(niid)
A/SantaFe/1667/2012	EPI405831	instituto_nacional_de_enfermedades_infecciosas	national_institute_for_medical_research
A/HongKong/2318/2016	EPI838845	government_virus_unit	centers_for_disease_control_and_prevention
A/Albania/9161/2019	EPI1437097	institute_of_public_health	crick_worldwide_influenza_centre
A/Uruguay/538/2013	EPI467195	departamento_de_laboratorio_de_salud_publica	centers_for_disease_control_and_prevention
A/England/677/2018	EPI1358291	microbiology_services_colindale,_public_health_england	microbiology_services_colindale,_public_health_england
A/Florida/120/2018	EPI1345293	florida_department_of_health_tampa	centers_for_disease_control_and_prevention
A/Rennes/643/2014	EPI533936	institut_pasteur	institut_pasteur
A/NewZealand/874/2009	EPI253936	institute_of_environmental_science_&_research	centers_for_disease_control_and_prevention
A/Guangdong/1/2011	EPI354464	?	other_database_import
A/Wisconsin/629-D00228/2009	EPI214170	?	other_database_import
A/Kanagawa/67/2015	EPI687109	kanagawa_prefectural_institute_of_public_health	national_institute_of_infectious_diseases_(niid)
A/XiaMen/SWL135/2013	EPI585889	?	other_database_import
A/Lao/F4513/2016	EPI1027159	national_center_for_laboratory_and_epidemiology	national_institute_of_infectious_diseases_(niid)
A/Wisconsin/26/2016	EPI732323	wisconsin_state_laboratory_of_hygiene	centers_for_disease_control_and_prevention
A/Salekhard/CRIE/406/2019	EPI1494603	center_of_hygiene_and_epidemiology_in_yamalo_nenets_autonomous_okrug	central_research_institute_of_epidemiology
A/Brisbane/2015/2009	EPI292870	queensland_health_scientific_services	who_collaborating_centre_for_reference_and_research_on_influenza
A/Australia/37/2009	EPI244967	?	other_database_import
A/India/3743/2013	EPI486386	national_institute_of_virology	centers_for_disease_control_and_prevention
A/Maryland/22/2016	EPI871393	maryland_department_of_health_and_mental_hygiene	centers_for_disease_control_and_prevention
A/Washington/268/2019	EPI1558873	marshfield_clinic_research_foundation	centers_for_disease_control_and_prevention
A/Ankara/1325/2017	EPI1177315	refik_saydam_national_public_health_agency	crick_worldwide_influenza_centre
A/Singapore/ON912/2009	EPI213843	?	other_database_import
A/Townsville/9/2017	EPI1082684	queensland_health_scientific_services	who_collaborating_centre_for_reference_and_research_on_influenza
A/PuertoRico/21/2013-egg	EPI509486	puerto_rico_department_of_health	centers_for_disease_control_and_prevention
A/Oman/6070/2018	EPI1354778	central_public_health_laboratory,_ministry_of_health	crick_worldwide_influenza_centre
A/Yokohama/1330/2009	EPI232947	?	national_institute_of_infectious_diseases_(niid)
A/Dakar/3/2017	EPI1054421	institut_pasteur_de_dakar__	crick_worldwide_influenza_centre
A/Lao/F1312/2018	EPI1342386	national_center_for_laboratory_and_epidemiology	national_institute_of_infectious_diseases_(niid)
A/Kyiv/512/2018	EPI1356173	institute_of_epidemiology_and_infectious_diseases_ams_of_ukraine	crick_worldwide_influenza_centre
A/Scotland/71/2009	EPI336297	?	other_database_import
A/Montana/37/2015	EPI691242	montana_laboratory_services_bureau	centers_for_disease_control_and_prevention
A/Temuco/58662/2019	EPI1568701	instituto_de_salud_publica_de_chile	instituto_de_salud_publica_de_chile
A/Philippines/3334/2010	EPI331312	research_institute_of_tropical_medicine	who_collaborating_centre_for_reference_and_research_on_influenza
A/Indonesia/NIHRD0554/2009	EPI899358	?	national_institute_of_health_research_and_development
A/Gdansk/37/2009	EPI290935	?	other_database_import
A/Guangdong/862/2009	EPI272353	?	other_database_import
A/Lisbon/11/2018	EPI1267402	instituto_nacional_de_saude_(insa)	insa_national_institute_of_health_portugal
A/Taiwan/7418/2009	EPI349522	?	other_database_import
A/Kanagawa/IC1854/2019	EPI1436184	national_institute_of_infectious_diseases_(niid)	national_institute_of_infectious_diseases_(niid)
A/Santiago/78647/2018	EPI1393610	instituto_de_salud_publica_de_chile	instituto_de_salud_publica_de_chile
A/Bangalore/6846-26/2010	EPI615398	?	other_database_import
A/PortMoresby/2005/2009	EPI215639	central_public_health_laboratory	who_collaborating_centre_for_reference_and_research_on_influenza
A/Delaware/35/2019	EPI1480382	delaware_public_health_lab	centers_for_disease_control_and_prevention
A/Fukuoka/14363/2015	EPI623492	fukuoka_institute_of_public_health_and_environmental_sciences	national_institute_of_infectious_diseases_(niid)
A/Georgia/9866/2019	EPI1654093	u.s._air_force_school_of_aerospace_medicine_	u.s._air_force_school_of_aerospace_medicine
A/Argentina/41/2012	EPI392903	instituto_nacional_de_enfermedades_infecciosas	centers_for_disease_control_and_prevention
A/NordrheinWestfalen/139/2019	EPI1665435	robert_koch_institute_nationales_referenzzentrum_für_influenza	robert_koch_institute_nationales_referenzzentrum_f?r_in
A/BurkinaFaso/122/2017	EPI1088520	irss	centers_for_disease_control_and_prevention
A/Washington/14/2012	EPI362970	washington_state_public_health_laboratory	centers_for_disease_control_and_prevention
A/Hamburg/5/2009	EPI350266	?	other_database_import
A/Louisiana/8/2019	EPI1367426	louisiana_department_of_health_and_hospitals	centers_for_disease_control_and_prevention
A/Guangxi-Fangcheng/SWL179/2010	EPI257856	?	who_chinese_national_influenza_center
A/Texas/46221665/2009	EPI252666	?	other_database_import
A/Mexico/InDRE13555/2009	EPI186704	?	other_database_import
A/Idaho/7/2012	EPI368458	state_of_idaho_bureau_of_laboratories	centers_for_disease_control_and_prevention
A/Brisbane/1006/2018	EPI1297249	institute_of_medical_and_veterinary_science_(imvs)	who_collaborating_centre_for_reference_and_research_on_influenza
A/England/715/2009	EPI276310	microbiology_services_colindale,_public_health_england	microbiology_services_colindale,_public_health_england
A/Linkoping/3/2015	EPI709987	?	swedish_institute_for_infectious_disease_control
A/England/93720694/2019	EPI1635381	microbiology_services_colindale,_public_health_england	microbiology_services_colindale,_public_health_england
A/Hungary/93/2016	EPI756026	national_center_for_epidemiology,_national_influenza_center	hungarian_national_center_of_epidemiology
A/Kanagawa/152/2013	EPI508489	kanagawa_prefectural_institute_of_public_health	national_institute_of_infectious_diseases_(niid)
A/Tokyo/33409/2013	EPI497988	tokyo_metropolitan_institute_of_public_health	national_institute_of_infectious_diseases_(niid)
A/Illinois/27/2016	EPI758280	illinois_department_of_public_health_chicago	centers_for_disease_control_and_prevention
A/Virginia/22/2009	EPI221202	virginia_division_of_consolidated_laboratories	centers_for_disease_control_and_prevention
A/Ireland/15818/2019	EPI1422536	ucd_national_virus_reference_laboratory__	ucd_national_virus_reference_laboratory
A/Odessa/254/2018	EPI1259003	institute_of_epidemiology_and_infectious_diseases_ams_of_ukraine	crick_worldwide_influenza_centre
A/Alsace/475/2020	EPI1695835	institut_pasteur	institut_pasteur
A/Quebec/RV4237/2018	EPI1357474	national_microbiology_laboratory,_health_canada	centers_for_disease_control_and_prevention
A/Mississippi/9/2016	EPI731821	mississippi_public_health_laboratory	centers_for_disease_control_and_prevention
A/Alberta/RV2827/2009	EPI302857	?	other_database_import
A/Florida/73/2018	EPI1266754	florida_department_of_health_jacksonville	centers_for_disease_control_and_prevention
A/NewYork/WC-LVD-13-015/2013	EPI546173	?	other_database_import
A/Corsica/F3521_07/2013	EPI499878	?	other_database_import
A/Bangladesh/3021/2019	EPI1507386	institute_of_epidemiology_disease_control_and_research_(iedcr)_&_bangladesh_national_influenza_centre_(nic)	centers_for_disease_control_an
A/Hawaii/92/2016	EPI871345	state_of_hawaii_department_of_health	centers_for_disease_control_and_prevention
A/Michigan/297/2017	EPI1099386	michigan_department_of_community_health	centers_for_disease_control_and_prevention
A/Newcastle/71/2017	EPI1082633	john_hunter_hospital	who_collaborating_centre_for_reference_and_research_on_influenza
A/NewZealand/997/2009	EPI211475	institute_of_environmental_science_&_research	centers_for_disease_control_and_prevention
A/Peru/6609/2009	EPI252078	us_namru_6	centers_for_disease_control_and_prevention
A/Lao/I067/2013	EPI463617	ministry_of_health_laos	national_institute_of_infectious_diseases_(niid)
A/Minnesota/59/2018	EPI1334684	minnesota_department_of_health	centers_for_disease_control_and_prevention
A/Limoges/1159/2010	EPI500038	crr_virus_influenza_region_sud	other_database_import
A/Singapore/EN313/2015	EPI722787	ministry_of_health,_singapore	ministry_of_health,_singapore
A/Idaho/26/2016	EPI815533	state_of_idaho_bureau_of_laboratories	centers_for_disease_control_and_prevention
A/Toronto/C0270/2009	EPI214029	?	other_database_import
A/Denmark/3311/2019	EPI1670400	statens_serum_institute	crick_worldwide_influenza_centre
A/NorthDakota/10/2016	EPI720671	north_dakota_department_of_health	centers_for_disease_control_and_prevention
A/Ontario/RV0551/2019	EPI1370217	ontario_agency_for_health_protection_and_promotion_(oahpp)	public_health_agency_of_canada_(phac)
A/Wisconsin/U140173/2014	EPI608816	?	other_database_import
A/Concepcion/16695/2011	EPI335801	instituto_de_salud_publica_de_chile_	centers_for_disease_control_and_prevention
A/Washington/212/2019	EPI1558685	marshfield_clinic_research_foundation	centers_for_disease_control_and_prevention
A/Guatemala/8/2019	EPI1557908	laboratorio_nacional_de_salud_guatemala	centers_for_disease_control_and_prevention
A/Sanming/SWL1280/2013	EPI585906	?	other_database_import
A/Vietnam/65/2019	EPI1608816	national_institute_of_hygiene_and_epidemiology	centers_for_disease_control_and_prevention
A/Mexico/4043/2016	EPI825304	laboratorio_de_virus_respiratorio	centers_for_disease_control_and_prevention
A/Parana/1081/2018	EPI1357818	instituto_oswaldo_cruz_fiocruz___laboratory_of_respiratory_viruses_and_measles_(lvrs)	centers_for_disease_control_and_prevention
A/NewYork/3173/2009	EPI181003	?	other_database_import
A/Kenya/106/2016	EPI912161	cdc_kenya	centers_for_disease_control_and_prevention
A/Skovde/1/2016	EPI730691	?	swedish_institute_for_infectious_disease_control
A/Alsace/937/2018	EPI1208268	?	institut_pasteur
A/Pavia/68/2011	EPI320797	?	other_database_import
A/Picardie/1786/2017	EPI1133951	?	institut_pasteur
A/Pennsylvania/903/2019	EPI1559396	children's_hospital_of_pittsburgh_upmc	centers_for_disease_control_and_prevention
A/Malaysia/2077462/2009	EPI374047	?	other_database_import
A/Uppsala/3/2014	EPI532801	swedish_institute_for_infectious_disease_control	national_institute_for_medical_research
A/Texas/116/2018	EPI1452157	baylor_scott_and_white_health	centers_for_disease_control_and_prevention
A/NovaScotia/RV2598/2009	EPI304006	?	other_database_import
A/Guatemala/449/2019	EPI1628462	laboratorio_nacional_de_salud_guatemala	centers_for_disease_control_and_prevention
A/PaysDeLoire/1127/2019	EPI1377939	?	institut_pasteur
A/Smolensk/CRIE-91/2016	EPI825100	?	central_research_institute_for_epidemiology
A/Hawaii/101/2016	EPI886662	state_of_hawaii_department_of_health	centers_for_disease_control_and_prevention
A/Missouri/1/2011	EPI310028	missouri_department._of_health_&_senior_services	centers_for_disease_control_and_prevention
A/Ukraine/75/2016	EPI732613	institute_of_epidemiology_and_infectious_diseases_ams_of_ukraine	centers_for_disease_control_and_prevention
A/Alsace/1051/2018	EPI1213636	?	institut_pasteur
A/Michigan/32/2019	EPI1383020	michigan_department_of_community_health	centers_for_disease_control_and_prevention
A/Armenia/872/2019	EPI1582800	centre_for_diseases_control_and_prevention	crick_worldwide_influenza_centre
A/Athens/INS167/2009	EPI258422	?	other_database_import
A/Lao/F2995/2018	EPI1465201	national_center_for_laboratory_and_epidemiology	national_institute_of_infectious_diseases_(niid)
A/Bangladesh/163/2018	EPI1329818	institute_of_epidemiology_disease_control_and_research_(iedcr)_&_bangladesh_national_influenza_centre_(nic)	centers_for_disease_control_and_
A/Adana/20/2016	EPI748734	refik_saydam_national_public_health_agency	crick_worldwide_influenza_centre
A/England/113/2018	EPI1200240	microbiology_services_colindale,_public_health_england	microbiology_services_colindale,_public_health_england
A/Guatemala/241/2018	EPI1357520	laboratorio_nacional_de_salud_guatemala	centers_for_disease_control_and_prevention
A/Linkoping/53/2018	EPI1326343	?	public_health_agency_of_sweden
A/Darwin/24/2016	EPI834886	royal_darwin_hospital	who_collaborating_centre_for_reference_and_research_on_influenza
A/Thailand/H1255/2010	EPI302606	?	other_database_import
A/Argentina/4623/2009	EPI216715	cemic_university_hospital	centers_for_disease_control_and_prevention
A/Thailand/CU-B11291/2014	EPI669962	?	other_database_import
A/ChampagneArdenne/815/2020	EPI1696030	institut_pasteur	institut_pasteur
A/Temuco/52726/2019	EPI1567916	instituto_de_salud_publica_de_chile	instituto_de_salud_publica_de_chile
A/HongKong/2203/2017	EPI1019931	government_virus_unit	crick_worldwide_influenza_centre
A/Bangladesh/2019/2019	EPI1546222	icddr,b_international_centre_for_diarrhoeal_disease_research,_bangladesh	centers_for_disease_control_and_prevention
A/Paris/1711/2016	EPI746304	?	institut_pasteur
A/England/293/2009	EPI217280	?	health_protection_agency
A/India/4768/2018	EPI1274542	national_institute_of_virology	centers_for_disease_control_and_prevention
A/Nepal/463/2014	EPI540094	national_public_health_laboratory	national_institute_of_infectious_diseases_(niid)
A/Bucharest/190757/2016	EPI704036	?	cantacuzino_institute
A/LaRioja/RR6966/2010	EPI319483	universidad_de_valladolid	national_institute_for_medical_research
A/Austria/787591/2014	EPI536229	university_of_vienna	national_institute_for_medical_research
A/Ontario/577/2019	EPI1694933	public_health_ontario	b.c._centre_for_disease_control
A/Canberra/2006/2009	EPI215654	canberra_hospital	who_collaborating_centre_for_reference_and_research_on_influenza
A/Bangladesh/1190710001/2019	EPI1609709	icddr,b_international_centre_for_diarrhoeal_disease_research,_bangladesh	centers_for_disease_control_and_prevention
A/Greece/1617/2018	EPI1437251	hellenic_pasteur_institute	crick_worldwide_influenza_centre
A/Victoria/2030/2019	EPI1434545	alfred_hospital	who_collaborating_centre_for_reference_and_research_on_influenza
A/Newcastle/43/2018	EPI1283112	john_hunter_hospital	who_collaborating_centre_for_reference_and_research_on_influenza
A/SouthCarolina/9/2009	EPI178414	?	centers_for_disease_control_and_prevention
A/Oregon/11/2019	EPI1420514	oregon_public_health_laboratory	centers_for_disease_control_and_prevention
A/Malaysia/4039/2009	EPI244326	?	other_database_import
A/England/416/2009	EPI323585	?	other_database_import
A/Osaka/102/2019	EPI1667516	osaka_prefectural_institute_of_public_health	national_institute_of_infectious_diseases_(niid)
A/Kentucky/19/2019	EPI1433452	kentucky_division_of_laboratory_services	centers_for_disease_control_and_prevention
A/Helsinki/308/2013	EPI472705	?	other_database_import
A/Kenya/116/2018	EPI1266770	cdc_kenya	centers_for_disease_control_and_prevention
A/Maryland/4/2014	EPI510143	maryland_department_of_health_and_mental_hygiene	centers_for_disease_control_and_prevention
A/Zhejiang/89w/2009	EPI471156	?	other_database_import
A/Chita/656/2014	EPI539854	state_research_center_of_virology_and_biotechnology_vector	state_research_center_of_virology_and_biotechnology_vector
A/HongKong/134/2019	EPI1356153	government_virus_unit	crick_worldwide_influenza_centre
A/England/92960004/2009	EPI403611	?	other_database_import
A/Iquique/58107/2018	EPI1392740	instituto_de_salud_publica_de_chile	instituto_de_salud_publica_de_chile
A/Netherlands/2442/2019	EPI1667652	erasmus_medical_center	erasmus_medical_center
A/Australia/66/2009	EPI245135	?	other_database_import
A/Denmark/1817/2018	EPI1332021	?	statens_serum_institute
A/Thailand/CU-MV45/2009	EPI324750	?	other_database_import
A/Georgia/10779/2019	EPI1706270	u.s._air_force_school_of_aerospace_medicine_	u.s._air_force_school_of_aerospace_medicine
A/Victoria/214/2019-egg	EPI1647172	victorian_infectious_diseases_reference_laboratory_	who_collaborating_centre_for_reference_and_research_on_influenza
A/Norway/35/2013	EPI416425	who_national_influenza_centre	national_institute_for_medical_research
A/Brazil/7372/2012	EPI397716	instituto_adolfo_lutz	centers_for_disease_control_and_prevention
A/Pennsylvania/134/2018	EPI1476965	children's_hospital_of_pittsburgh_upmc	centers_for_disease_control_and_prevention
A/Niedersachsen/216/2009	EPI253811	niedersaechsisches_landesgesundheitsamt	robert_koch_institute
A/Finland/153/2011	EPI1322983	national_institute_for_health_and_welfare	national_institute_for_health_and_welfare
A/Shiga/4/2018	EPI1215220	shiga_prefectural_institute_of_public_health	national_institute_of_infectious_diseases_(niid)
A/Lao/F3782/2016	EPI903975	ministry_of_health_laos	national_institute_of_infectious_diseases_(niid)
A/Sapporo/69/2014	EPI507783	sapporo_city_institute_of_public_health	national_institute_of_infectious_diseases_(niid)
A/Chile/293/2011	EPI325557	instituto_de_salud_publica_de_chile_	centers_for_disease_control_and_prevention
A/Delaware/6/2019	EPI1361582	delaware_public_health_lab	centers_for_disease_control_and_prevention
A/Cologne/INS286/2009	EPI270966	?	other_database_import
A/Rostov/CRIE-159/2016	EPI826872	?	central_research_institute_for_epidemiology
A/Fujian-Gulou/SWL52/2010	EPI257884	?	who_chinese_national_influenza_center
A/Philippines/471/2011	EPI331611	research_institute_of_tropical_medicine	who_collaborating_centre_for_reference_and_research_on_influenza
A/Wisconsin/509/2019	EPI1562722	marshfield_clinic_research_foundation	centers_for_disease_control_and_prevention
A/Lao/F3283/2016	EPI903955	ministry_of_health_laos	national_institute_of_infectious_diseases_(niid)
A/Singapore/GP582/2011	EPI320881	?	other_database_import
A/Philippines/1141/2019	EPI1649994	research_institute_for_tropical_medicine,_virology_department	centers_for_disease_control_and_prevention
A/StPetersburg/RII-2142S/2020	EPI1720241	research_institute_of_influenza,_ministry_of_healthcare_of_the_russian_federation	who_national_influenza_centre_russian_federatio
A/Singapore/440F/2009	EPI485380	?	other_database_import
A/Bucharest/194284/2016	EPI734239	cantacuzino_institute	cantacuzino_institute
A/Tasmania/1017/2019	EPI1584518	institute_of_medical_and_veterinary_science_(imvs)	who_collaborating_centre_for_reference_and_research_on_influenza
A/Singapore/GP2252/2009	EPI378893	?	other_database_import
A/Sweden/14/2018	EPI1215678	?	public_health_agency_of_sweden
A/Santiago/51756/2019	EPI1567743	instituto_de_salud_publica_de_chile	instituto_de_salud_publica_de_chile
A/SouthAfrica/R03973/2019	EPI1548769	national_institute_for_communicable_disease	who_collaborating_centre_for_reference_and_research_on_influenza
A/Stockholm/28/2013	EPI497762	?	swedish_institute_for_infectious_disease_control
A/Bangladesh/1007/2012	EPI397634	institute_of_epidemiology_disease_control_and_research_(iedcr)_&_bangladesh_national_influenza_centre_(nic)	centers_for_disease_control_and_prev
A/Norway/2406/2019	EPI1655639	stavanger_universitetssykehus,_avd._for_medisinsk_mikrobiologi	crick_worldwide_influenza_centre
A/Darwin/2124/2009-egg	EPI215823	royal_darwin_hospital	royal_darwin_hospital
A/Oregon/32/2015	EPI706245	oregon_public_health_laboratory	centers_for_disease_control_and_prevention
A/Khabarovsk/5/2014	EPI533529	russian_academy_of_medical_sciences	centers_for_disease_control_and_prevention
A/Algeria/272/2018	EPI1177301	institut_pasteur_d'algerie	crick_worldwide_influenza_centre
A/Slovenia/2749/2014	EPI574485	laboratory_for_virology,_national_institute_of_public_health	national_institute_for_medical_research
A/Singapore/SGH0541/2019	EPI1632587	ministry_of_health,_singapore	ministry_of_health,_singapore
A/Slovenia/2772/2017	EPI1171985	national_laboratory_for_health_environment_and_food	national_laboratory_for_health_environment_and_food
A/Qingdao/F187/2011	EPI538268	?	other_database_import
A/England/633/2016	EPI878915	microbiology_services_colindale,_public_health_england	microbiology_services_colindale,_public_health_england
A/Sendai/TU380/2009	EPI297092	?	other_database_import
A/Denmark/1811/2018	EPI1332033	?	statens_serum_institute
A/Lyon/3058/2013	EPI503248	crr_virus_influenza_region_sud	national_institute_for_medical_research
A/Ireland/81752/2018	EPI1335730	national_virus_reference_laboratory	ucd_national_virus_reference_laboratory
A/Scotland/Glasgow_414473/2009	EPI392148	?	other_database_import
A/Estonia/85519/2014	EPI543220	health_protection_inspectorate	national_institute_for_medical_research
A/Vladivostok/93/2013	EPI505319	ivanovsky_research_institute_of_virology_rams	national_institute_for_medical_research
A/NorthDakota/5/2016	EPI720578	north_dakota_department_of_health	centers_for_disease_control_and_prevention
A/Finland/614/2009	EPI222975	?	other_database_import
A/India/8448/2015	EPI644266	national_centre_for_disease_control	?national_centre_for_disease_control_(ncdc)
A/StPetersburg/RII5/2009	EPI288174	?	other_database_import
A/Quebec/RV1402/2016	EPI791887	national_microbiology_laboratory,_health_canada	centers_for_disease_control_and_prevention
A/Fujian/SWL3/2009-egg	EPI216585	?	who_chinese_national_influenza_center
A/Estonia/98636/2016	EPI823546	health_protection_inspectorate	crick_worldwide_influenza_centre
A/Berlin/213/2009	EPI576216	?	robert_koch_institute
A/Srinagar/AG582/2019	EPI1583672	cnr_influenza_france_sud	centre_national_de_reference
A/Netherlands/177/2019	EPI1360855	erasmus_medical_center	erasmus_medical_center
A/Quebec/QC145697/2009	EPI324863	?	other_database_import
A/Izhevsk/CRIE-AEM/2011	EPI335283	?	other_database_import
A/California/NHRC392596/2013	EPI493765	?	other_database_import
A/Nagasaki/HA-9/2009	EPI212559	?	other_database_import
A/Guangdong-Chikan/SWL1547/2018-egg	EPI1340452	who_chinese_national_influenza_center	who_chinese_national_influenza_center
A/Ohio/17/2019	EPI1441800	ohio_department_of_health_laboratories	centers_for_disease_control_and_prevention
A/Denmark/1839/2018	EPI1354649	statens_serum_institute	crick_worldwide_influenza_centre
A/BadenWurttemberg/4/2018	EPI1153398	robert_koch_institute_nationales_referenzzentrum_für_influenza	robert_koch_institute
A/Arkansas/14/2013	EPI482777	arkansas_department_of_health	centers_for_disease_control_and_prevention
A/California/85/2018	EPI1337844	california_department_of_health_services	centers_for_disease_control_and_prevention
A/Jordan/10875/2016	EPI770783	laboratory_directorate	crick_worldwide_influenza_centre
A/Bangladesh/4006/2015-egg	EPI690941	institute_of_epidemiology_disease_control_and_research_(iedcr)_&_bangladesh_national_influenza_centre_(nic)	centers_for_disease_control_and_p
A/Wisconsin/629-D01779/2009	EPI218882	?	other_database_import
A/Australia/4/2009	EPI236974	?	other_database_import
A/Netherlands/309/2019	EPI1371834	erasmus_medical_center	erasmus_medical_center
A/Konya/1004/2017	EPI1136049	refik_saydam_national_public_health_agency	ministry_of_health_turkey
A/NorthFitzroy/INS469/2010	EPI332389	?	other_database_import
A/Finland/696/2009	EPI292264	?	other_database_import
A/Oman/857/2017	EPI1082204	central_public_health_laboratory,_ministry_of_health	crick_worldwide_influenza_centre
A/Jiangsu-Qinhuai/SWL167/2010	EPI258240	?	who_chinese_national_influenza_center
A/Cambodia/29/2011	EPI370260	institute_pasteur_du_cambodia	who_collaborating_centre_for_reference_and_research_on_influenza
A/Norway/541/2016	EPI759014	?	norwegian_institute_of_public_health
A/Ontario/514/2019	EPI1694892	public_health_ontario	b.c._centre_for_disease_control
A/Stockholm/8/2011	EPI316894	?	swedish_institute_for_infectious_disease_control
A/RhodeIsland/3/2014	EPI503862	rhode_island_department_of_health	centers_for_disease_control_and_prevention
A/Bulgan/1852/2014	EPI540892	national_influenza_center	who_collaborating_centre_for_reference_and_research_on_influenza
A/Sweden/74/2020	EPI1738688	public_health_agency_of_sweden	public_health_agency_of_sweden
A/Belgium/G0353/2019	EPI1446624	sciensano_(scientific_institute_of_public_health)	sciensano
A/Maldives/196/2017	EPI994111	ministry_of_health	centers_for_disease_control_and_prevention
A/Lao/3338/2016	EPI911962	national_center_for_laboratory_and_epidemiology	centers_for_disease_control_and_prevention
A/Norway/2231/2019	EPI1604785	oslo_university_hospital,_ulleval_hospital,_dept._of_microbiology	crick_worldwide_influenza_centre
A/HongKong/1227/2018	EPI1278486	hong_kong_department_of_health	hong_kong_department_of_health
A/Uttarakhand/33/2010	EPI580396	?	other_database_import
A/England/605/2018	EPI1358257	microbiology_services_colindale,_public_health_england	microbiology_services_colindale,_public_health_england
A/Washington/10/2020	EPI1688999	washington_state_public_health_laboratory	centers_for_disease_control_and_prevention
A/Texas/409/2017	EPI1452060	baylor_scott_and_white_health	centers_for_disease_control_and_prevention
A/Ontario/39/2013	EPI493807	?	other_database_import
A/SouthAuckland/51/2016	EPI860048	institute_of_environmental_science_&_research	who_collaborating_centre_for_reference_and_research_on_influenza
A/Ireland/83372/2019	EPI1639174	ucd_national_virus_reference_laboratory__	ucd_national_virus_reference_laboratory
A/Paris/375/2015	EPI575961	institut_pasteur	institut_pasteur
A/HongKong/11699/2015	EPI631482	government_virus_unit	centers_for_disease_control_and_prevention
A/NorthernIreland/889/2019	EPI1356312	regional_virus_laboratory,_microbiology_department,_royal_victoria_hospital	crick_worldwide_influenza_centre
A/England/922/2009	EPI276543	microbiology_services_colindale,_public_health_england	microbiology_services_colindale,_public_health_england
A/Turkey/TR-12/2016	EPI718251	refik_saydam_national_public_health_agency	crick_worldwide_influenza_centre
A/Iowa/11/2018	EPI1195661	iowa_state_hygienic_laboratory	centers_for_disease_control_and_prevention
A/California/105/2018	EPI1349646	california_department_of_health_services	centers_for_disease_control_and_prevention
A/Singapore/392N/2009	EPI485362	?	other_database_import
A/Penarth/6242/2018	EPI1319732	molecular_diagnostics_unit_	public_health_wales_microbiology
A/Belgium/H0021/2019	EPI1432078	sciensano_(scientific_institute_of_public_health)	scientific_institute_of_public_health_(wiv_isp)
A/Sydney/66/2018	EPI1283190	clinical_virology_unit,_cdim	who_collaborating_centre_for_reference_and_research_on_influenza
A/Montana/42/2016	EPI832890	montana_laboratory_services_bureau	centers_for_disease_control_and_prevention
A/Bangladesh/1190710010/2019	EPI1608016	icddr,b_international_centre_for_diarrhoeal_disease_research,_bangladesh	centers_for_disease_control_and_prevention
A/Chillan/61756/2019	EPI1588649	instituto_de_salud_publica_de_chile	centers_for_disease_control_and_prevention
A/Concepcion/52469/2019	EPI1567531	instituto_de_salud_publica_de_chile	instituto_de_salud_publica_de_chile
A/Thuringen/18/2016	EPI764975	?	robert_koch_institute
A/England/92980009/2009	EPI245767	microbiology_services_colindale,_public_health_england	microbiology_services_colindale,_public_health_england
A/Washington/39/2016	EPI757105	seattle_&_king_county_public_health_lab	centers_for_disease_control_and_prevention
A/Victoria/2083/2009-egg	EPI215817	victorian_infectious_diseases_reference_laboratory_	who_collaborating_centre_for_reference_and_research_on_influenza
A/Lyon/3/2010	EPI319497	crr_virus_influenza_region_sud	national_institute_for_medical_research
A/Singapore/KK751/2015	EPI724864	ministry_of_health,_singapore	ministry_of_health,_singapore
A/Newcastle/40/2018	EPI1283232	john_hunter_hospital	who_collaborating_centre_for_reference_and_research_on_influenza
A/Montreal/MTL256259/2009	EPI324926	?	other_database_import
A/Ontario/RV2962/2009	EPI304218	?	other_database_import
A/Lao/F3183/2016	EPI903939	ministry_of_health_laos	national_institute_of_infectious_diseases_(niid)
A/Finland/50/2019	EPI1447827	national_institute_for_health_and_welfare	national_institute_for_health_and_welfare
A/Nevada/2/2016	EPI716328	nevada_state_health_laboratory	centers_for_disease_control_and_prevention
A/Colorado/20/2016	EPI757449	colorado_department_of_health_lab	centers_for_disease_control_and_prevention
A/Scotland/Dundee_09V500199/2009	EPI386952	?	other_database_import
A/Karaganda/368/2019	EPI1506839	national_reference_laboratory	crick_worldwide_influenza_centre
A/California/VRDL123/2009	EPI270543	?	other_database_import
A/SaoPaulo/70195/2009	EPI335491	?	other_database_import
A/Wisconsin/629-D02337/2009	EPI248330	?	other_database_import
A/Athens/767/2018	EPI1230775	hellenic_pasteur_institute	crick_worldwide_influenza_centre
A/Texas/JMM_53/2012	EPI426715	?	other_database_import
A/Ireland/11418/2019	EPI1415401	ucd_national_virus_reference_laboratory__	ucd_national_virus_reference_laboratory
A/Lisbon/82/2019	EPI1506910	instituto_nacional_de_saude_(insa)	crick_worldwide_influenza_centre
A/Shizuoka-C/6/2014	EPI520296	shizuoka_city_institute_of_environmental_sciences_and_public_health_	national_institute_of_infectious_diseases_(niid)
A/Townsville/8/2018-egg	EPI1279567	queensland_health_scientific_services	who_collaborating_centre_for_reference_and_research_on_influenza
A/Singapore/DMS161/2010	EPI634322	?	other_database_import
A/England/3380426/2010	EPI295752	microbiology_services_colindale,_public_health_england	microbiology_services_colindale,_public_health_england
A/Arkansas/9/2018	EPI1325145	arkansas_department_of_health	centers_for_disease_control_and_prevention
A/Centre/439/2016	EPI733444	?	institut_pasteur
A/Wisconsin/5/2019	EPI1361261	wisconsin_state_laboratory_of_hygiene	centers_for_disease_control_and_prevention
A/Singapore/ON2095/2009	EPI380341	?	other_database_import
A/England/221/2009	EPI186471	?	health_protection_agency_(hpa)
A/Alaska/7/2017	EPI982647	alaska_state_virology_lab	other_database_import
A/Texas/415/2017	EPI1452134	baylor_scott_and_white_health	centers_for_disease_control_and_prevention
A/Arkansas/10765/2019	EPI1706169	u.s._air_force_school_of_aerospace_medicine_	u.s._air_force_school_of_aerospace_medicine
A/Srinagar/AG548/2019	EPI1583670	cnr_influenza_france_sud	centre_national_de_reference
A/Slovenia/2903/2015-egg	EPI944620	laboratory_for_virology,_national_institute_of_public_health	national_institute_for_biological_standards_and_control_(nibsc)
A/Nebraska/23/2019	EPI1652252	nebraska_public_health_lab	centers_for_disease_control_and_prevention
A/Darwin/125/2018-egg	EPI1370301	influenza_surveillance_centre_for_disease_control	who_collaborating_centre_for_reference_and_research_on_influenza
A/Afghanistan/N09831/2009	EPI255192	?	other_database_import
A/Singapore/DMS19/2009	EPI634326	?	other_database_import
A/Singapore/DMS617/2009	EPI634368	?	other_database_import
A/Iceland/12/2016	EPI774696	landspitali___university_hospital_	crick_worldwide_influenza_centre
A/Santiago/10249/2016	EPI792108	instituto_de_salud_publica_de_chile_	centers_for_disease_control_and_prevention
A/Singapore/GP3956/2010	EPI385670	?	other_database_import
A/Moscow/163/2015	EPI696214	d.i._ivanovsky_research_institute_of_virology_moph_of__rf,moscow	who_national_influenza_centre_russian_federation
A/Singapore/DMS93/2010	EPI634411	?	other_database_import
A/Guatemala/224/2018	EPI1274284	laboratorio_nacional_de_salud_guatemala	centers_for_disease_control_and_prevention
A/Singapore/GP4407/2009	EPI379305	?	other_database_import
A/Sweden/69/2018	EPI1338379	?	public_health_agency_of_sweden
A/Utah/43/2018	EPI1327991	utah_department_of_health	centers_for_disease_control_and_prevention
A/Singapore/SGH0529/2019	EPI1632595	ministry_of_health,_singapore	ministry_of_health,_singapore
A/Kuwait/N13085/2009	EPI255261	?	other_database_import
A/Athens/INS551/2011	EPI408634	?	other_database_import
A/Thailand/CU-B6801/2012	EPI669916	?	other_database_import
A/England/395/2009	EPI267483	microbiology_services_colindale,_public_health_england	microbiology_services_colindale,_public_health_england
A/SanDiego/WRAIR1657P/2009	EPI308309	?	other_database_import
A/Finland/553/2009	EPI180235	?	other_database_import
A/Hiroshima/20/2019	EPI1381347	center_for_public_health_and_environment,_hiroshima_prefectural_technology_research_institute	national_institute_of_infectious_diseases_(niid)
A/Colorado/3553/2013	EPI516101	?	other_database_import
A/Colorado/3559/2014	EPI516107	?	other_database_import
A/Sydney/DD3-35/2010	EPI321123	?	other_database_import
A/Manitoba/RV2040/2009	EPI303415	?	other_database_import
A/Pernambuco/247/2009	EPI354285	?	other_database_import
A/NewZealand/1150/2016	EPI870831	institute_of_environmental_science_&_research	centers_for_disease_control_and_prevention
A/Singapore/GP3278/2009	EPI379180	?	other_database_import
A/Brazil/596/2016	EPI825421	instituto_adolfo_lutz	centers_for_disease_control_and_prevention
A/Ghana/FIP-2018/2016	EPI829403	university_of_ghana	crick_worldwide_influenza_centre
A/Taiwan/1/2016	EPI710819	center_for_disease_control	national_institute_of_infectious_diseases_(niid)
A/Singapore/GP3733/2009	EPI379229	?	other_database_import
A/Colorado/2/2016	EPI716858	colorado_department_of_health_lab	centers_for_disease_control_and_prevention
A/Shanxi-Chengqu/SWL581/2009	EPI256326	?	who_chinese_national_influenza_center
A/Bethesda/NIH107-D31/2009	EPI317110	?	other_database_import
A/Boston/YGA_01202/2013	EPI522488	?	other_database_import
A/Kirikkale/1/2016	EPI758974	?	other_database_import
A/Montana/28/2019	EPI1427363	montana_laboratory_services_bureau	centers_for_disease_control_and_prevention
A/Ohio/20/2018	EPI1238947	ohio_department_of_health_laboratories	centers_for_disease_control_and_prevention
A/England/5500192/2010	EPI295750	microbiology_services_colindale,_public_health_england	microbiology_services_colindale,_public_health_england
A/Paris/939/2016	EPI760582	?	institut_pasteur
A/Sichuan-Qingyang/SWL11254/2009	EPI257320	?	who_chinese_national_influenza_center
A/England/613/2018	EPI1341876	microbiology_services_colindale,_public_health_england	microbiology_services_colindale,_public_health_england
A/Voronezh/CRIE-116/2016	EPI825501	?	central_research_institute_for_epidemiology
A/Ontario/490/2019	EPI1694828	public_health_ontario	b.c._centre_for_disease_control
A/Ankara/2339/2015	EPI760779	refik_saydam_national_public_health_agency	crick_worldwide_influenza_centre
A/Hainan-Xiuying/SWL11733/2018	EPI1504432	who_chinese_national_influenza_center	who_chinese_national_influenza_center
A/Shaanxi-Xincheng/SWL11175/2017	EPI1136230	who_chinese_national_influenza_center	who_chinese_national_influenza_center
A/RiodeJaneiro/5826/2009	EPI232430	oswaldo_cruz_institute___fiocruz___laboratory_of_respiratory_viruses_and_measles_(lvrs)	other_database_import
A/Texas/3509/2013	EPI501683	?	other_database_import
A/Ankara/203/2016	EPI717633	refik_saydam_national_public_health_agency	crick_worldwide_influenza_centre
A/Lao/F3750/2018	EPI1398358	national_center_for_laboratory_and_epidemiology	national_institute_of_infectious_diseases_(niid)
A/Victoria/671/2017	EPI1082869	monash_medical_centre	who_collaborating_centre_for_reference_and_research_on_influenza
A/California/249/2019	EPI1688719	california_department_of_health_services	centers_for_disease_control_and_prevention
A/Lisbon/32/2015	EPI687790	instituto_nacional_de_saude	crick_worldwide_influenza_centre
A/Jordan/1708/2017	EPI1188285	laboratory_directorate	crick_worldwide_influenza_centre
A/AbuDhabi/56/2017	EPI1180068	shaikh_khalifa_medical_city	centers_for_disease_control_and_prevention
A/Nagasaki/HA-65/2009	EPI257037	?	other_database_import
A/Haiti/265/2009	EPI216857	laboratoire_national_de_sante_publique	centers_for_disease_control_and_prevention
A/Utah/7/2017	EPI924736	utah_department_of_health	centers_for_disease_control_and_prevention
A/Qatar/10-VI-17-0044041/2017	EPI1142043	supreme_health_council	crick_worldwide_influenza_centre
A/Texas/2/2014	EPI503875	texas_department_of_state_health_services_laboratory_services	centers_for_disease_control_and_prevention
A/Arizona/38/2015	EPI700575	arizona_department_of_health_services	centers_for_disease_control_and_prevention
A/Wisconsin/629-D00434/2009	EPI214210	?	other_database_import
A/England/854/2009	EPI323647	?	other_database_import
A/SouthAustralia/178/2012	EPI566503	institute_of_medical_and_veterinary_science_(imvs)	who_collaborating_centre_for_reference_and_research_on_influenza
A/Wisconsin/89/2015	EPI695373	wisconsin_state_laboratory_of_hygiene	centers_for_disease_control_and_prevention
A/Ohio/9/2015-egg	EPI590124	ohio_department_of_health_laboratories	centers_for_disease_control_and_prevention
A/Moscow/101/2018	EPI1280183	?	who_national_influenza_centre_russian_federation
A/Singapore/TT67/2011	EPI320911	?	other_database_import
A/Indiana/42/2018	EPI1343840	indiana_state_department_of_health_laboratories	centers_for_disease_control_and_prevention
A/Manitoba/RV2046-10/2009	EPI303499	?	other_database_import
A/Vietnam/61/2019	EPI1608732	national_institute_of_hygiene_and_epidemiology	centers_for_disease_control_and_prevention
A/Hunan-Yueyanglou/SWL127/2010	EPI258120	?	who_chinese_national_influenza_center
A/Wrexham/9548/2018	EPI1334001	public_health_wales_microbiology_cardiff	public_health_wales_microbiology_cardiff
A/Afghanistan/N10749/2009	EPI255200	?	other_database_import
A/Louisiana/12/2018	EPI1214280	louisiana_department_of_health_and_hospitals	centers_for_disease_control_and_prevention
A/NewJersey/11/2020	EPI1714452	new_jersey_department_of_health_&_senior_services	centers_for_disease_control_and_prevention
A/England/645/2018	EPI1341907	microbiology_services_colindale,_public_health_england	microbiology_services_colindale,_public_health_england
A/Netherlands/3031/2016	EPI831911	erasmus_medical_center	erasmus_medical_center
A/Khabarovsk/RII56/2016	EPI835958	?	who_national_influenza_centre_russian_federation
A/SouthCarolina/NHRC421026/2014	EPI533894	?	other_database_import
A/Tanzania/689/2016	EPI827760	national_influenza_lab	centers_for_disease_control_and_prevention
A/England/65/2019	EPI1369955	microbiology_services_colindale,_public_health_england	microbiology_services_colindale,_public_health_england
A/Yunnan-Wenshan/SWL116/2018	EPI1168665	who_chinese_national_influenza_center	who_chinese_national_influenza_center
A/NewYork/23/2009	EPI177415	?	centers_for_disease_control_and_prevention
A/Tunisia/2695/2016	EPI983094	national_influenza_centre_tunis,_unit_virology,_microbiology_laboratory,_charles_nicolle's_hospital	crick_worldwide_influenza_centre
A/Ukraine/5773/2013	EPI462069	ministry_of_health_of_ukraine	national_institute_for_medical_research
A/Pavia/44/2011	EPI320786	?	other_database_import
A/Kenya/141/2018	EPI1344889	cdc_kenya	centers_for_disease_control_and_prevention
A/HongKong/7561/2014	EPI565048	government_virus_unit	centers_for_disease_control_and_prevention
A/Wisconsin/629-D02041/2009	EPI247020	?	other_database_import
A/England/1580005/2010	EPI623065	?	other_database_import
A/Nakhonphanom/230/2019	EPI1594210	who_national_influenza_centre,_national_institute_of_medical_research_(nimr)	who_collaborating_centre_for_reference_and_research_on_in
A/Odessa/64/2016	EPI733830	institute_of_epidemiology_and_infectious_diseases_ams_of_ukraine	crick_worldwide_influenza_centre
A/Estonia/118840/2019	EPI1575021	health_protection_inspectorate	crick_worldwide_influenza_centre
A/BurkinaFaso/150/2017	EPI1088613	irss	centers_for_disease_control_and_prevention
A/Kirov/CRIE-67/2013	EPI506107	?	other_database_import
A/Sapporo/163/2011	EPI355206	national_institute_of_infectious_diseases_(niid)	centers_for_disease_control_and_prevention
A/Singapore/KK2795/2019	EPI1646432	ministry_of_health,_singapore	ministry_of_health,_singapore
A/Townsville/6/2018	EPI1255762	queensland_health_scientific_services	who_collaborating_centre_for_reference_and_research_on_influenza
A/Romania/222387/2018	EPI1176704	cantacuzino_institute	cantacuzino_institute
A/Athens/2680/2017	EPI1222900	hellenic_pasteur_institute	crick_worldwide_influenza_centre
A/Kostroma/CRIE/21/2019	EPI1672966	center_of_hygiene_and_epidemiology_in_kostroma_oblast	central_research_institute_of_epidemiology
A/Missouri/3/2013	EPI439225	missouri_department._of_health_&_senior_services	centers_for_disease_control_and_prevention
A/Argentina/9004/2009	EPI355884	?	other_database_import
A/Kansas/16/2018	EPI1349804	kansas_department_of_health_and_environment	centers_for_disease_control_and_prevention
A/Singapore/TT720/2015	EPI723787	ministry_of_health,_singapore	ministry_of_health,_singapore
A/FuZhou/SWL11911/2009	EPI585848	?	other_database_import
A/Skopje/MA54/2013	EPI460699	republic_institute_for_health_protection	national_institute_for_medical_research
A/Maine/19/2016	EPI771780	maine_health_and_environmental_testing_laboratory	centers_for_disease_control_and_prevention
A/Uppsala/6/2011	EPI318263	?	swedish_institute_for_infectious_disease_control
A/Guatemala/24/2016	EPI832985	laboratorio_nacional_de_salud_guatemala	centers_for_disease_control_and_prevention
A/Lao/I229/2014	EPI548512	ministry_of_health_laos	national_institute_of_infectious_diseases_(niid)
A/Washington/35/2018	EPI1185936	washington_state_public_health_laboratory	centers_for_disease_control_and_prevention
A/Panama/313106/2013	EPI468142	instituto_conmemorativo_gorgas_de_estudios_de_la_salud	centers_for_disease_control_and_prevention
A/Haiti/70358/2019	EPI1545841	laboratoire_national_de_sante_publique	centers_for_disease_control_and_prevention
A/Virginia/21/2017	EPI992318	virginia_division_of_consolidated_laboratories	other_database_import
A/MinasGerais/1286/2016	EPI1040609	funed_mg	instituto_oswaldo_cruz_fiocruz___laboratory_of_respiratory_viruses_and_measles_(lvrs)
A/Singapore/DMS128/2010	EPI634300	?	other_database_import
A/Missouri/28/2019	EPI1650505	missouri_department._of_health_&_senior_services	centers_for_disease_control_and_prevention
A/Moscow/CRIE-13/2013	EPI506077	?	other_database_import
A/Texas/35/2009	EPI221181	?	centers_for_disease_control_and_prevention
A/Panama/318287/2016	EPI792395	instituto_conmemorativo_gorgas_de_estudios_de_la_salud	centers_for_disease_control_and_prevention
A/Panama/318298/2016	EPI792403	instituto_conmemorativo_gorgas_de_estudios_de_la_salud	centers_for_disease_control_and_prevention
A/Berlin/133/2009	EPI238367	robert_koch_institute	national_institute_for_medical_research
A/Denmark/20/2018	EPI1170230	?	statens_serum_institute
A/Missouri/9/2018	EPI1195592	missouri_department._of_health_&_senior_services	centers_for_disease_control_and_prevention
A/Parana/1143/2016	EPI1040616	laboratório_central_do_estado_do_paraná___lacen/pr	instituto_oswaldo_cruz_fiocruz___laboratory_of_respiratory_viruses_and_measles_(lvrs)
A/Montana/47/2016	EPI859756	montana_laboratory_services_bureau	centers_for_disease_control_and_prevention
A/Nagasaki/HA-10-30/2010	EPI257051	?	other_database_import
A/Eskilstuna/2/2018	EPI1337152	public_health_agency_of_sweden	public_health_agency_of_sweden
A/Singapore/ON1095/2009	EPI379711	?	other_database_import
A/Washington/189/2019	EPI1558585	marshfield_clinic_research_foundation	centers_for_disease_control_and_prevention
A/Bonn/INS277/2009	EPI270934	?	other_database_import
A/Virginia/6/2020	EPI1723968	virginia_division_of_consolidated_laboratories	centers_for_disease_control_and_prevention
A/Kenya/3872/2010-egg	EPI295447	cdc_kenya	centers_for_disease_control_and_prevention
A/SantaClara/YGA_03031/2013	EPI523192	?	other_database_import
A/Belgrade/1773/2013	EPI462023	institute_of_immunology_and_virology_torlak	national_institute_for_medical_research
A/Thailand/IY07144/2010	EPI703004	?	other_database_import
A/Pinamar/12424/2016	EPI832969	cemic_university_hospital	centers_for_disease_control_and_prevention
A/Oman/4419/2019	EPI1583852	central_public_health_laboratory,_ministry_of_health	crick_worldwide_influenza_centre
A/Lamia/6794/2011	EPI342390	hellenic_pasteur_institute	hellenic_pasteur_institute
A/RioGrandedoSul/1093/2013	EPI588406	oswaldo_cruz_institute___fiocruz___laboratory_of_respiratory_viruses_and_measles_(lvrs)	oswaldo_cruz_institute___fiocruz_
A/RiodeJaneiro/5901/2009	EPI451236	?	other_database_import
A/Wellington/101/2014	EPI561867	institute_of_environmental_science_and_research	who_collaborating_centre_for_reference_and_research_on_influenza
A/Brazil/257S2/2016	EPI827684	oswaldo_cruz_institute___fiocruz___laboratory_of_respiratory_viruses_and_measles_(lvrs)	centers_for_disease_control_and_prevention
A/Singapore/GP3178/2009	EPI379125	?	other_database_import
A/Slovenia/92/2019	EPI1356234	laboratory_for_virology,_national_institute_of_public_health	crick_worldwide_influenza_centre
A/Egypt/N00145/2010	EPI281659	?	other_database_import
A/Newcastle/85/2011	EPI334782	john_hunter_hospital,_virology_unit,_clinical_microbiology	who_collaborating_centre_for_reference_and_research_on_influenza
A/Managua/126403/2009	EPI275041	?	other_database_import
A/CzechRepublic/400/2018	EPI1227637	national_institute_of_public_health	state_veterinary_institute_prague
A/Delaware/6/2009	EPI184337	?	centers_for_disease_control_and_prevention
A/Yucatan/7/2012	EPI583171	centro_de_investigaciones_regionales_dr._hideyo_noguchi	universidad_autonoma_de_yucatan
A/Tokushima/2/2009	EPI214013	?	other_database_import
A/SouthDakota/11/2009	EPI227824	south_dakota_public_health_lab	centers_for_disease_control_and_prevention
A/Louisiana/62/2019	EPI1684665	louisiana_department_of_health_and_hospitals	centers_for_disease_control_and_prevention
A/Hangzhou/B54/2013	EPI477219	hangzhou_center_for_disease_control_and_prevention	hangzhou_center_for_disease_control_and_prevention
A/NewYork/3189/2009	EPI182209	?	other_database_import
A/RiodeJaneiro/135/2013	EPI588384	oswaldo_cruz_institute___fiocruz___laboratory_of_respiratory_viruses_and_measles_(lvrs)	oswaldo_cruz_institute___fiocruz___laborat
A/Texas/84/2018	EPI1195885	san_antonio_metropolitan_health	centers_for_disease_control_and_prevention
A/Thailand/CU-B8250/2013	EPI669919	?	other_database_import
A/Washington/99/2018	EPI1470498	marshfield_clinic_research_foundation	centers_for_disease_control_and_prevention
A/Bangladesh/1468/2018	EPI1312646	institute_of_epidemiology_disease_control_and_research_(iedcr)_&_bangladesh_national_influenza_centre_(nic)	centers_for_disease_control_a
A/Nebraska/10484/2019	EPI1699126	u.s._air_force_school_of_aerospace_medicine_	u.s._air_force_school_of_aerospace_medicine
A/SriLanka/13/2017	EPI1132258	medical_research_institute	who_collaborating_centre_for_reference_and_research_on_influenza
A/Cambodia/B1212407/2017	EPI1179612	institute_pasteur_du_cambodia	who_collaborating_centre_for_reference_and_research_on_influenza
A/Alaska/35/2018	EPI1246053	alaska_state_virology_lab	centers_for_disease_control_and_prevention
A/Athens/131/2016	EPI717641	hellenic_pasteur_institute	crick_worldwide_influenza_centre
A/Luxembourg/LNS6291899/2020	EPI1671164	laboratoire_national_de_santé_	laboratoire_national_de_sant?
A/Shimane/75/2017	EPI1009573	shimane_prefectural_institute_of_public_health_and_environmental_science	national_institute_of_infectious_diseases_(niid)
A/England/729/2009	EPI276341	microbiology_services_colindale,_public_health_england	microbiology_services_colindale,_public_health_england
A/Bangladesh/4024/2019	EPI1588267	icddr,b_international_centre_for_diarrhoeal_disease_research,_bangladesh	centers_for_disease_control_and_prevention
A/Bangladesh/6382/2013	EPI442691	institute_of_epidemiology_disease_control_and_research_(iedcr)_&_bangladesh_national_influenza_centre_(nic)	centers_for_disease_control_and_prev
A/England/733/2009	EPI276354	microbiology_services_colindale,_public_health_england	microbiology_services_colindale,_public_health_england
A/Jamaica/4044/2018	EPI1282344	university_of_the_west_indies	centers_for_disease_control_and_prevention
A/Norway/140/2019	EPI1393421	who_national_influenza_centre	crick_worldwide_influenza_centre
A/Vienna/INS366/2009	EPI275121	?	other_database_import
A/Washington/561/2019	EPI1561863	marshfield_clinic_research_foundation	centers_for_disease_control_and_prevention
A/WestVirginia/28/2017	EPI1130425	west_virginia_office_of_laboratory_services	centers_for_disease_control_and_prevention
A/Ryazan/CRIE-79/2016	EPI825078	?	central_research_institute_for_epidemiology
A/Gyeongbuk/533/2015	EPI625485	national_institute_of_health	centers_for_disease_control_and_prevention
A/Hebei-Qiaodong/SWL1527/2009	EPI257256	?	who_chinese_national_influenza_center
A/DominicanRepublic/390/2018	EPI1312598	laboratorio_nacional_de_salud_publica_dr._defillo	centers_for_disease_control_and_prevention
A/RheinlandPfalz/50/2017	EPI1125384	robert_koch_institute_nationales_referenzzentrum_für_influenza	robert_koch_institute
A/Singapore/GP412/2013	EPI544646	ministry_of_health,_singapore	ministry_of_health,_singapore
A/Castellon/2_0836/2019	EPI1672474	fisabio___public_health,_generalitat_valenciana	center_for_public_health_research_(csisp)
A/NewYork/6079/2009	EPI246708	?	other_database_import
A/Mexico/2052/2018	EPI1329505	laboratorio_de_virus_respiratorio	centers_for_disease_control_and_prevention
A/Iowa/8/2009	EPI216877	iowa_state_hygienic_laboratory	centers_for_disease_control_and_prevention
A/Texas/27/2020	EPI1705210	texas_department_of_state_health_services_laboratory_services	centers_for_disease_control_and_prevention
A/Utah/10/2013	EPI487732	utah_department_of_health	centers_for_disease_control_and_prevention
A/Greece/1092/19/2019	EPI1449593	hellenic_pasteur_institute	crick_worldwide_influenza_centre
A/England/526/2016	EPI878441	microbiology_services_colindale,_public_health_england	microbiology_services_colindale,_public_health_england
A/JiangsuGaoyou/SWL1141/2013	EPI684606	?	other_database_import
A/Shanxi-Yuci/SWL1110/2009	EPI256298	?	who_chinese_national_influenza_center
A/Krasnoyarsk/RII02/2014	EPI551239	?	who_national_influenza_centre_russian_federation
A/Trinidad/429/2015	EPI632402	caribbean_epidemiology_center	centers_for_disease_control_and_prevention
A/England/898/2009	EPI323663	microbiology_services_colindale,_public_health_england	other_database_import
A/Colombia/389/2018	EPI1282490	instituto_nacional_de_salud_de_columbia	centers_for_disease_control_and_prevention
A/Thailand/CU-H203/2009	EPI288453	?	other_database_import
A/BritishColumbia/RV1536/2019	EPI1431683	b.c._centre_for_disease_control	public_health_agency_of_canada_(phac)
A/Mississippi/6/2016	EPI726181	mississippi_public_health_laboratory	centers_for_disease_control_and_prevention
A/England/74640396/2017	EPI1139115	microbiology_services_colindale,_public_health_england	microbiology_services_colindale,_public_health_england
A/Lao/F1093/2019	EPI1589344	national_center_for_laboratory_and_epidemiology	national_institute_of_infectious_diseases_(niid)
A/Spain/11653/2020	EPI1730283	u.s._air_force_school_of_aerospace_medicine_	u.s._air_force_school_of_aerospace_medicine
A/Thailand/CU-MV7/2010	EPI324761	?	other_database_import
A/Finland/606/2009	EPI292185	?	other_database_import
A/Helsinki/576/2013	EPI473122	?	other_database_import
A/Scotland/Livingston_412757/2009	EPI392042	?	other_database_import
A/NorthDakota/35/2018	EPI1320138	north_dakota_department_of_health	centers_for_disease_control_and_prevention
A/Hawaii/4/2014	EPI534028	state_of_hawaii_department_of_health	centers_for_disease_control_and_prevention
A/Hungary/486/2017	EPI967322	national_center_for_epidemiology,_national_influenza_center	hungarian_national_center_of_epidemiology
A/Cardiff/6303/2018	EPI1322823	public_health_wales_microbiology_cardiff	public_health_wales_microbiology_cardiff
A/SanDiego/WR1650P/2009	EPI283043	?	other_database_import
A/Yunnan/SWL1/2009	EPI253214	?	who_chinese_national_influenza_center
A/Bahrain/5012/2019	EPI1637032	ministry_of_health_bahrain	centers_for_disease_control_and_prevention
A/Yucatan/InDRE2715/2019	EPI1626262	instituto_de_diagnostico_y_referencia_epidemiologicos	instituto_de_diagn?stico_y_referencia_epidemiologicos_(indre)
A/NewCaledonia/7/2019	EPI1492643	institut_pasteur_new_caledonia	who_collaborating_centre_for_reference_and_research_on_influenza
A/Washington/11692/2020	EPI1730570	u.s._air_force_school_of_aerospace_medicine_	u.s._air_force_school_of_aerospace_medicine
A/Spain/112307/2015	EPI706960	universidad_de_valladolid	crick_worldwide_influenza_centre
A/Kenya/107/2016	EPI912169	cdc_kenya	centers_for_disease_control_and_prevention
A/Shandong-Fushan/SWL1209/2017	EPI1030294	who_chinese_national_influenza_center	who_chinese_national_influenza_center
A/England/93880053/2009	EPI276285	microbiology_services_colindale,_public_health_england	microbiology_services_colindale,_public_health_england
A/Singapore/DMS17/2009	EPI634324	?	other_database_import
A/Singapore/GP1911/2015-egg	EPI746509	ministry_of_health,_singapore	who_collaborating_centre_for_reference_and_research_on_influenza
A/BurkinaFaso/132/2017	EPI1088541	irss	centers_for_disease_control_and_prevention
A/Kanagawa/IC1911/2019	EPI1679847	national_institute_of_infectious_diseases_(niid)	national_institute_of_infectious_diseases_(niid)
A/Ukraine/5807/2013	EPI462083	ministry_of_health_of_ukraine	national_institute_for_medical_research
A/California/141/2017	EPI1137208	california_department_of_health_services	centers_for_disease_control_and_prevention
A/Qatar/16-VI-17-0046212/2017	EPI1141986	supreme_health_council	crick_worldwide_influenza_centre
A/Pavia/10/2011	EPI320738	?	other_database_import
A/Nakhonphanom/4443/2019	EPI1684113	who_national_influenza_centre,_national_institute_of_medical_research_(nimr)	centers_for_disease_control_and_prevention
A/Brazil/5606/2013	EPI467396	instituto_adolfo_lutz	centers_for_disease_control_and_prevention
A/Odessa/249/2019	EPI1497564	institute_of_epidemiology_and_infectious_diseases_ams_of_ukraine	centers_for_disease_control_and_prevention
A/Hessen/71/2019	EPI1647177	robert_koch_institute_nationales_referenzzentrum_für_influenza	robert_koch_institute_nationales_referenzzentrum_f?r_influenza
A/Singapore/501L/2009	EPI485396	?	other_database_import
A/Wisconsin/629-D01140/2009	EPI248098	?	other_database_import
A/TimorLeste/45/2019	EPI1594258	laboratório_nacional_da_saúde	who_collaborating_centre_for_reference_and_research_on_influenza
A/Sc/31/2009	EPI276366	microbiology_services_colindale,_public_health_england	microbiology_services_colindale,_public_health_england
A/Sibiu/162492/2014	EPI536287	cantacuzino_institute	national_institute_for_medical_research
A/Bangladesh/976/2018	EPI1313983	institute_of_epidemiology_disease_control_and_research_(iedcr)_&_bangladesh_national_influenza_centre_(nic)	centers_for_disease_control_an
A/Southaustralia/21/2013	EPI466100	institute_of_medical_and_veterinary_science_(imvs)	who_collaborating_centre_for_reference_and_research_on_influenza
A/Lao/F1447/2018	EPI1346433	national_center_for_laboratory_and_epidemiology	national_institute_of_infectious_diseases_(niid)
A/Ankara/19/2009	EPI230788	?	other_database_import
A/Indiana/2/2019	EPI1357266	indiana_state_department_of_health_laboratories	centers_for_disease_control_and_prevention
A/Florida/5/2009	EPI211420	florida_department_of_health_jacksonville	centers_for_disease_control_and_prevention
A/Slovenia/3088/2018	EPI1393513	laboratory_for_virology,_national_institute_of_public_health	crick_worldwide_influenza_centre
A/Taiwan/90138/2011	EPI382392	?	other_database_import
A/BosniaHerzegovina/72/2018	EPI1356101	university_of_sarajevo	crick_worldwide_influenza_centre
A/Hungary/55/2018	EPI1274830	central_veterinary_institute_budapest	crick_worldwide_influenza_centre
A/Cambodia/59/2011	EPI376851	institute_pasteur_du_cambodia	who_collaborating_centre_for_reference_and_research_on_influenza
A/Thailand/CU-MV49/2010	EPI324781	?	other_database_import
A/Wisconsin/629-D02408/2009	EPI214794	?	other_database_import
A/Kazakhstan/6/2018	EPI1408287	national_reference_laboratory	centers_for_disease_control_and_prevention
A/NorthCarolina/48/2017	EPI1162256	north_carolina_state_laboratory_of_public_health	centers_for_disease_control_and_prevention
A/SouthAuckland/33/2016	EPI829262	institute_of_environmental_science_and_research	who_collaborating_centre_for_reference_and_research_on_influenza
A/YoshkarOla/CRIE-BLP/2011	EPI339328	?	other_database_import
A/Finland/666/2009	EPI292238	?	other_database_import
A/Missouri/22/2019	EPI1427547	missouri_department._of_health_&_senior_services	centers_for_disease_control_and_prevention
A/Perth/219/2010-egg	EPI302358	pathwest_qe_ii_medical_centre	who_collaborating_centre_for_reference_and_research_on_influenza
A/England/740/2018	EPI1358339	microbiology_services_colindale,_public_health_england	microbiology_services_colindale,_public_health_england
A/Pennsylvania/4/2013	EPI439458	pennsylvania_department_of_health	centers_for_disease_control_and_prevention
A/Netherlands/416/2019	EPI1377201	erasmus_medical_center	erasmus_medical_center
A/NorthCarolina/1/2019	EPI1361602	north_carolina_state_laboratory_of_public_health	centers_for_disease_control_and_prevention
A/Sergipe/759/2013	EPI588475	oswaldo_cruz_institute___fiocruz___laboratory_of_respiratory_viruses_and_measles_(lvrs)	oswaldo_cruz_institute___fiocruz___laboratory_of_respiratory_vi
A/Finland/580/2016	EPI758722	national_institute_for_health_and_welfare	national_institute_for_health_and_welfare
A/Parana/1531/2016	EPI1040625	laboratório_central_do_estado_do_paraná___lacen/pr	instituto_oswaldo_cruz_fiocruz___laboratory_of_respiratory_viruses_and_measles_(lvrs)
A/MexicoCity/WRAIR1679N/2009	EPI308405	?	other_database_import
A/Niedersachsen/6/2012	EPI657991	niedersaechsisches_landesgesundheitsamt	robert_koch_institute
A/Montenegro/221/2016	EPI834748	?	centers_for_disease_control_and_prevention
A/SouthKorea/10852/2019	EPI1706806	u.s._air_force_school_of_aerospace_medicine_	u.s._air_force_school_of_aerospace_medicine
A/Texas/3425/2013	EPI499489	?	other_database_import
A/MariEl/CRIE/232/2018	EPI1260512	?	central_research_institute_of_epidemiology
A/Santiago/37244/2015	EPI638424	instituto_de_salud_publica_de_chile_	centers_for_disease_control_and_prevention
A/Netherlands/975/2019	EPI1417657	erasmus_medical_center	erasmus_medical_center
A/Ontario/545/2019	EPI1694866	public_health_ontario	b.c._centre_for_disease_control
A/Jiangxi-Yuehu/SWL1185/2019	EPI1504396	who_chinese_national_influenza_center	who_chinese_national_influenza_center
A/Moscow/34/2013	EPI466557	ivanovsky_research_institute_of_virology_rams	national_institute_for_medical_research
A/ElSalvador/445/2016	EPI828580	contiguo_a_hospital_rosales	centers_for_disease_control_and_prevention
A/Wisconsin/629-D02272/2009	EPI214754	?	other_database_import
A/StPetersburg/RII344/2015-egg	EPI696126	?	who_national_influenza_centre_russian_federation
A/Kanagawa/IC1823/2019	EPI1380556	national_institute_of_infectious_diseases_(niid)	national_institute_of_infectious_diseases_(niid)
A/Samara/29/2019	EPI1491073	fbuz_gygiene_and_epidemiology_centre_samara_oblast	who_national_influenza_centre_russian_federation
A/Shenzhen/2019-14152/2018	EPI1380847	who_chinese_national_influenza_center	who_chinese_national_influenza_center
A/Singapore/GP4247/2009	EPI263423	?	other_database_import
A/Singapore/GP4907/2009	EPI379636	?	other_database_import
A/CostaRica/2036/2016	EPI858556	laboratorio_nacional_de_influenza	centers_for_disease_control_and_prevention
A/California/23/2010	EPI301722	california_department_of_health_services	centers_for_disease_control_and_prevention
A/Nagano/2010/2020	EPI1691783	nagano_environmental_conservation_research_institute	national_institute_of_infectious_diseases_(niid)
A/Goa/71/2012	EPI580688	?	other_database_import
A/Netherlands/10592/2018	EPI1228400	national_institute_for_public_health_and_the_environment_(rivm)	national_institute_for_public_health_and_the_environment_(rivm)
A/Manitoba/RV1765/2009	EPI303095	?	other_database_import
A/Newcastle/625/2019	EPI1492699	lismore_base_hospital	who_collaborating_centre_for_reference_and_research_on_influenza
A/Athens/INS398/2010	EPI277164	?	other_database_import
A/NorthernIreland/813/2019	EPI1356302	regional_virus_laboratory,_microbiology_department,_royal_victoria_hospital	crick_worldwide_influenza_centre
A/Nagasaki/NU-2/2009	EPI221357	?	other_database_import
A/California/NHRC_FDX11908/2016	EPI823958	?	other_database_import
A/Wellington/3/2019	EPI1492723	institute_of_environmental_science_and_research	who_collaborating_centre_for_reference_and_research_on_influenza
A/Malaysia/478/2011-egg	EPI349172	institut_penyelidikan_perubatan	who_collaborating_centre_for_reference_and_research_on_influenza
A/Guatemala/273/2018	EPI1314290	laboratorio_nacional_de_salud_guatemala	centers_for_disease_control_and_prevention
A/Yamagata/143/2010	EPI297022	yamagata_prefectural_institute_of_public_health	other_database_import
A/HongKong/H090-661-V10/2009	EPI361820	?	other_database_import
A/Ontario/26/2012	EPI472540	?	other_database_import
A/Tomsk/1V/2018	EPI1332320	?	state_research_center_of_virology_and_biotechnology_(vector)
A/Ontario/275/2018	EPI1384483	public_health_ontario	b.c._centre_for_disease_control
A/Astrakhan/CRIE-16/2013	EPI471829	?	other_database_import
A/Taiwan/2649/2011	EPI349534	?	other_database_import
A/Mexico/24022/2009	EPI464012	?	other_database_import
A/Macedonia/26/2010	EPI243988	republic_institute_for_health_protection	national_institute_for_medical_research
A/England/900/2009	EPI323643	microbiology_services_colindale,_public_health_england	other_database_import
A/Norway/2223/2019	EPI1604779	unilabs_telelab,_laboratory_for_medical_microbiology	crick_worldwide_influenza_centre
A/Tanzania/386/2009	EPI217173	national_influenza_lab	centers_for_disease_control_and_prevention
A/Maryland/65/2018	EPI1367873	maryland_department_of_health_and_mental_hygiene	centers_for_disease_control_and_prevention
A/Brazil/9363/2018	EPI1267252	instituto_adolfo_lutz	centers_for_disease_control_and_prevention
A/Pennsylvania/205/2018	EPI1477505	children's_hospital_of_pittsburgh_upmc	centers_for_disease_control_and_prevention
A/Turkey/TR-22/2016	EPI749033	refik_saydam_national_public_health_agency	crick_worldwide_influenza_centre
A/Ulaanbaatar/3674/2015	EPI734118	national_center_for_communicable_diseases	national_institute_of_infectious_diseases_(niid)
A/England/1040/2009	EPI276361	microbiology_services_colindale,_public_health_england	microbiology_services_colindale,_public_health_england
A/Kumamoto-C/39/2011	EPI378237	kumamoto_city_environmental__research_center	national_institute_of_infectious_diseases_(niid)
A/NewYork/100/2009	EPI217051	westchester_county_department_of_laboratories_&_research	centers_for_disease_control_and_prevention
A/Tennessee/F2080c7879A/2011	EPI511718	?	other_database_import
A/California/55/2014	EPI626044	los_angeles_quarantine_station,_cdc_quarantine_epidemiology_and_surveillance_team	centers_for_disease_control_and_prevention
A/Victoria/761/2019	EPI1665055	monash_medical_centre	who_collaborating_centre_for_reference_and_research_on_influenza
A/NewYork/5667/2009	EPI247713	?	other_database_import
A/Colorado/37/2018	EPI1337932	colorado_department_of_health_lab	centers_for_disease_control_and_prevention
A/Niigata/13F003/2014	EPI581261	?	other_database_import
A/Darwin/23/2020	EPI1691280	influenza_surveillance_centre_for_disease_control	who_collaborating_centre_for_reference_and_research_on_influenza
A/Jordan/20163/2015	EPI589553	laboratory_directorate	crick_worldwide_influenza_centre
A/NewYork/4790/2009	EPI218239	?	other_database_import
A/Kuwait/N13066/2009	EPI255258	?	other_database_import
A/Singapore/GP2640/2009	EPI378945	?	other_database_import
A/Bhutan/158/2019	EPI1497976	royal_centre_for_disease_control	centers_for_disease_control_and_prevention
A/Singapore/SS34/2010	EPI385418	?	other_database_import
A/Zhejiang/94/2009	EPI351171	?	other_database_import
A/England/325/2016	EPI877221	microbiology_services_colindale,_public_health_england	microbiology_services_colindale,_public_health_england
A/Taiwan/90284/2011	EPI382412	?	other_database_import
A/Boston/134/2009	EPI266682	?	other_database_import
A/Mexico/24039/2009	EPI464126	?	other_database_import
A/England/287/2010	EPI404032	microbiology_services_colindale,_public_health_england	other_database_import
A/Valladolid/29/2019	EPI1393539	universidad_de_valladolid	crick_worldwide_influenza_centre
A/Pernambuco/138673-IEC/2016	EPI833177	national_influenza_center	centers_for_disease_control_and_prevention
A/Cameroon/15V-2860/2015	EPI624667	centre_pasteur_du_cameroun	crick_worldwide_influenza_centre
A/HongKong/1070/2019	EPI1415354	hong_kong_department_of_health	hong_kong_department_of_health
A/ElSalvador/599/2019	EPI1642621	contiguo_a_hospital_rosales	centers_for_disease_control_and_prevention
A/Norway/1888/2017	EPI978889	akershus_university_hospital	norwegian_institute_of_public_health
A/Singapore/DMS385/2009	EPI634343	?	other_database_import
A/ElSalvador/803/2018	EPI1344936	contiguo_a_hospital_rosales	centers_for_disease_control_and_prevention
A/Thailand/KS10464/2012	EPI702458	?	other_database_import
A/Vietnam/3028/2013	EPI497639	national_institute_of_hygiene_and_epidemiology	centers_for_disease_control_and_prevention
A/Singapore/GP1990/2019	EPI1632507	ministry_of_health,_singapore	ministry_of_health,_singapore
A/Lao/3073/2018	EPI1496840	national_center_for_laboratory_and_epidemiology	centers_for_disease_control_and_prevention
A/Bolivia/4069/2018	EPI1448775	instituto_nacional_de_laboratoriosde_salud_(inlasa)	centers_for_disease_control_and_prevention
A/Iran/791/2014	EPI672942	?	other_database_import
A/Valparaiso/68954/2015	EPI715909	instituto_de_salud_publica_de_chile_	centers_for_disease_control_and_prevention
A/NewYork/3969/2009	EPI223209	?	other_database_import
A/Salalah/6887/2019	EPI1646772	central_public_health_laboratory,_ministry_of_health	crick_worldwide_influenza_centre
A/TianjinNankai/SWL49/2010	EPI360087	?	other_database_import
A/Afghanistan/1401/2016	EPI827976	national_public_health_laboratory	centers_for_disease_control_and_prevention
A/SantaCatarina/35/2016	EPI1032120	lacen_sc	instituto_oswaldo_cruz_fiocruz___laboratory_of_respiratory_viruses_and_measles_(lvrs)
A/Iwate/1080/2009	EPI232985	?	national_institute_of_infectious_diseases_(niid)
A/HongKong/3306/2018	EPI1353588	hong_kong_department_of_health	hong_kong_department_of_health
A/Wisconsin/UW-1/2009	EPI340420	?	other_database_import
A/NorthCarolina/8/2020	EPI1725334	north_carolina_state_laboratory_of_public_health	centers_for_disease_control_and_prevention
A/Bangladesh/4001/2015	EPI587742	institute_of_epidemiology_disease_control_and_research_(iedcr)_&_bangladesh_national_influenza_centre_(nic)	centers_for_disease_control_and_prev
A/Guatemala/59/2018	EPI1314298	laboratorio_nacional_de_salud_guatemala	centers_for_disease_control_and_prevention
A/Bolivia/1748/2018	EPI1316409	cenetrop	centers_for_disease_control_and_prevention
A/Brisbane/295/2016	EPI893196	queensland_health_scientific_services	who_collaborating_centre_for_reference_and_research_on_influenza
A/Texas/126/2019	EPI1563751	baylor_scott_and_white_health	centers_for_disease_control_and_prevention
A/Quebec/RV1271/2018	EPI1187798	?	public_health_agency_of_canada_(phac)
A/Mexico/2410/2013	EPI467233	laboratorio_de_virus_respiratorio	centers_for_disease_control_and_prevention
A/Netherlands/10303/2018	EPI1192935	national_institute_for_public_health_and_the_environment_(rivm)	national_institute_for_public_health_and_the_environment_(rivm)
A/TimorLeste/27/2019	EPI1594267	laboratório_nacional_da_saúde	who_collaborating_centre_for_reference_and_research_on_influenza
A/Indiana/12/2017	EPI981523	indiana_state_department_of_health_laboratories	other_database_import
A/Colorado/11089/2020	EPI1708627	u.s._air_force_school_of_aerospace_medicine_	u.s._air_force_school_of_aerospace_medicine
A/Ireland/17541/2019	EPI1443914	ucd_national_virus_reference_laboratory__	ucd_national_virus_reference_laboratory
A/Egypt/6/2015	EPI748892	vacsera	crick_worldwide_influenza_centre
A/SaoPaulo/1358009-IAL/2019	EPI1626517	instituto_adolfo_lutz	instituto_adolfo_lutz
A/Iowa/46/2017	EPI1162956	iowa_state_hygienic_laboratory	centers_for_disease_control_and_prevention
A/Lao/233/2019	EPI1507641	national_center_for_laboratory_and_epidemiology	centers_for_disease_control_and_prevention
A/England/217/2009	EPI186447	?	health_protection_agency_(hpa)
A/Hawaii/54/2019	EPI1547811	state_of_hawaii_department_of_health	centers_for_disease_control_and_prevention
A/Sendai/73/2016	EPI772667	sendai_city_institute_of_public_health	national_institute_of_infectious_diseases_(niid)
A/Serbia/NS-703/2014	EPI532779	institute_of_public_health_	national_institute_for_medical_research
A/Manitoba/RV2069/2009	EPI303611	?	other_database_import
A/SouthCarolina/10850/2019	EPI1706790	u.s._air_force_school_of_aerospace_medicine_	u.s._air_force_school_of_aerospace_medicine
A/Yakutsk/RII-1340S/2020	EPI1673319	center_of_hygiene_and_epidemiology_in_republic_of_sakha_(yakutia)	who_national_influenza_centre_russian_federation
A/Malmo/4/2013	EPI438472	?	swedish_institute_for_infectious_disease_control
A/Ontario/39/2020	EPI1694932	public_health_ontario	b.c._centre_for_disease_control
A/Sapporo/31/2010	EPI254533	sapporo_city_institute_of_public_health	national_institute_of_infectious_diseases_(niid)
A/Sweden/53/2020	EPI1727985	public_health_agency_of_sweden	public_health_agency_of_sweden
A/Delhi/NIV3704/2009	EPI247058	?	other_database_import
A/Cambodia/V1028353/2011	EPI743932	?	other_database_import
A/Arkhangelsk/25/2019	EPI1420082	center_of_hygiene_and_epidemiology_in_arkhangelsk_region	who_national_influenza_centre_russian_federation
A/Maryland/11884/2019	EPI1735702	u.s._air_force_school_of_aerospace_medicine_	u.s._air_force_school_of_aerospace_medicine
A/Massachusetts/15/2013	EPI498183	massachusetts_department_of_public_health	centers_for_disease_control_and_prevention
A/BurkinaFaso/841/2018	EPI1313725	irss	centers_for_disease_control_and_prevention
A/Beijing-Huairou/SWL11005/2009	EPI256374	?	who_chinese_national_influenza_center
A/Kitale/1/2009	EPI271979	kenya_medical_research_institute_(kemri)	who_collaborating_centre_for_reference_and_research_on_influenza
A/CostaRica/2681/2014	EPI550776	laboratorio_nacional_de_influenza	centers_for_disease_control_and_prevention
A/Wisconsin/629-D02263/2009	EPI218986	?	other_database_import
A/Ghana/DILI-15-0455/2015	EPI718185	university_of_ghana	crick_worldwide_influenza_centre
A/Jordan/20187/2015	EPI589558	laboratory_directorate	crick_worldwide_influenza_centre
A/Singapore/DMS147/2010	EPI634315	?	other_database_import
A/Finland/583/2009	EPI292168	?	other_database_import
A/NewYork/WC-LVD-14-030/2014	EPI546517	?	other_database_import
A/DominicanRepublic/942/2018	EPI1344841	laboratorio_nacional_de_salud_publica_dr._defillo	centers_for_disease_control_and_prevention
A/Congo/423/2017	EPI1207518	inrb_service_de_virologie	centers_for_disease_control_and_prevention
A/India/NIV42443/2010	EPI332775	?	other_database_import
A/Centre/1463/2016	EPI746104	?	institut_pasteur
A/Hunan-Jishou/SWL1124/2011	EPI330865	who_chinese_national_influenza_center	who_chinese_national_influenza_center
A/EspiritoSanto/244/2016	EPI1040578	lacen/es___laboratório_central_de_saúde_pública_do_espírito_santo	instituto_oswaldo_cruz_fiocruz___laboratory_of_respiratory
A/Colombia/2555/2018	EPI1385440	instituto_nacional_de_salud_de_columbia	centers_for_disease_control_and_prevention
A/Parana/1375/2013	EPI588320	oswaldo_cruz_institute___fiocruz___laboratory_of_respiratory_viruses_and_measles_(lvrs)	oswaldo_cruz_institute___fiocruz___laboratory_of_respiratory_vi
A/Toamasina/4607/2017	EPI1183910	institut_pasteur_de_madagascar	crick_worldwide_influenza_centre
A/Oita/15/2014	EPI552612	oita_prefectural_institute_of_health_and_environment	national_institute_of_infectious_diseases_(niid)
A/Erzurum/6090/2017	EPI1140875	?	ministry_of_health_turkey
A/Akita/54/2019	EPI1608323	akita_research_center_for_public_health_and_environment	national_institute_of_infectious_diseases_(niid)
A/HongKong/H090-745-V10/2009	EPI362069	?	other_database_import
A/Palermo/2/2011	EPI320727	?	other_database_import
A/ChampagneArdenne/2397/2014	EPI567215	institut_pasteur	institut_pasteur
A/Thuringen/7/2018	EPI1201144	robert_koch_institute_nationales_referenzzentrum_für_influenza	crick_worldwide_influenza_centre
A/Marrakech/1738/2019	EPI1506930	institut_national_d'hygi&egrave;ne	crick_worldwide_influenza_centre
A/California/WR1320P/2009	EPI277737	?	other_database_import
A/Brazil/74/2016	EPI792068	oswaldo_cruz_institute___fiocruz___laboratory_of_respiratory_viruses_and_measles_(lvrs)	centers_for_disease_control_and_prevention
A/Moscow/222/2018	EPI1352239	ivanovsky_research_institute_of_virology_rams	who_national_influenza_centre_russian_federation
A/Trollhattan/3/2019	EPI1636179	klinisk_mikrobiologi,_nu_sjukvarden_trollhattan	public_health_agency_of_sweden
A/Managua/446705/2009	EPI237350	?	other_database_import
A/Guangdong-Maonan/1536/2019	EPI1592553	who_chinese_national_influenza_center	centers_for_disease_control_and_prevention
A/Chile/4064/2009	EPI288121	?	other_database_import
A/Turkey/TR-36/2016	EPI718257	refik_saydam_national_public_health_agency	crick_worldwide_influenza_centre
A/Wyoming/9/2012	EPI375540	wyoming_public_health_laboratory	centers_for_disease_control_and_prevention
A/Maldives/379/2017	EPI994170	ministry_of_health	centers_for_disease_control_and_prevention
A/Paraiba/140914-IEC/2016	EPI833310	national_influenza_center	centers_for_disease_control_and_prevention
A/PuertoRico/1/2013-egg	EPI465455	puerto_rico_department_of_health	centers_for_disease_control_and_prevention
A/Ukraine/8375/2019	EPI1675054	ministry_of_health_of_ukraine	crick_worldwide_influenza_centre
A/Lao/2618/2016	EPI870991	national_center_for_laboratory_and_epidemiology	centers_for_disease_control_and_prevention
A/Portugal/53/2009	EPI500729	hospital_de_curry_cabral	instituto_nacional_de_saude
A/Mexico/4108/2009-egg	EPI177335	laboratorio_de_virus_respiratorio	centers_for_disease_control_and_prevention
A/Netherlands/294/2020	EPI1706033	erasmus_medical_center	erasmus_medical_center
A/FuZhou/SWL11479/2009	EPI585843	?	other_database_import
A/England/93900683/2009	EPI276291	microbiology_services_colindale,_public_health_england	microbiology_services_colindale,_public_health_england
A/Parana/710/2015	EPI1032024	laboratório_central_do_estado_do_paraná___lacen/pr	instituto_oswaldo_cruz_fiocruz___laboratory_of_respiratory_viruses_and_measles_(lvrs)
A/ElSalvador/671/2018	EPI1318373	contiguo_a_hospital_rosales	centers_for_disease_control_and_prevention
A/Yakutsk/5935/2019	EPI1659086	center_of_hygiene_and_epidemiology_in_republic_of_sakha_(yakutia)	who_national_influenza_centre_russian_federation
A/Guangdong/SWL34/2009	EPI256458	?	who_chinese_national_influenza_center
A/Lao/F1380/2018	EPI1346417	national_center_for_laboratory_and_epidemiology	national_institute_of_infectious_diseases_(niid)
A/Netherlands/10072/2020	EPI1695630	national_institute_for_public_health_and_the_environment_(rivm)	national_institute_for_public_health_and_the_environment_(rivm)
A/HoChiMinh/10972/2011	EPI534959	?	other_database_import
A/England/342/2009	EPI323474	?	other_database_import
A/Netherlands/1555/2016	EPI731572	national_institute_for_public_health_and_the_environment_(rivm)	national_institute_for_public_health_and_the_environment_(rivm)
A/Tanzania/4375/2017	EPI1017674	national_influenza_lab	centers_for_disease_control_and_prevention
A/NewMexico/2/2019	EPI1360935	new_mexico_department_of_health	centers_for_disease_control_and_prevention
A/HauteNormandie/973/2018	EPI1208306	?	institut_pasteur
A/India/Pun132042/2013	EPI743590	?	other_database_import
A/Peru/59/2015	EPI674981	us_namru_6	centers_for_disease_control_and_prevention
A/Boston/115/2009	EPI266546	?	other_database_import
A/Singapore/GP866/2010	EPI385154	?	other_database_import
A/Ekaterinburg/22/2019	EPI1547603	russian_academy_of_medical_sciences	centers_for_disease_control_and_prevention
A/MecklenburgVorpommern/5/2014	EPI555179	robert_koch_institute	national_institute_for_medical_research
A/Neimenggu-Huimin/SWL1976/2015-egg	EPI1338727	who_chinese_national_influenza_center	who_chinese_national_influenza_center
A/MinasGerais/490/2009-egg	EPI485964	oswaldo_cruz_institute___fiocruz___laboratory_of_respiratory_viruses_and_measles_(lvrs)	other_database_import
A/Texas/51/2017	EPI943676	san_antonio_metropolitan_health	centers_for_disease_control_and_prevention
A/Netherlands/1132/2009	EPI247510	erasmus_medical_center	centers_for_disease_control_and_prevention
A/Bangalore/6206-12/2009	EPI615371	?	other_database_import
A/India/P1510025/2015	EPI630419	national_institute_of_virology	national_institute_of_infectious_diseases_(niid)
A/Utah/52/2019	EPI1628265	utah_department_of_health	centers_for_disease_control_and_prevention
A/Tomsk/140-L/2018	EPI1280199	?	who_national_influenza_centre_russian_federation
A/Singapore/KK2371/2019	EPI1632635	ministry_of_health,_singapore	ministry_of_health,_singapore
A/Fukuoka-C/42/2016	EPI1027199	fukuoka_city_institute_for_hygiene_and_the_environment	national_institute_of_infectious_diseases_(niid)
A/Parana/441/2016	EPI1040635	laboratório_central_do_estado_do_paraná___lacen/pr	instituto_oswaldo_cruz_fiocruz___laboratory_of_respiratory_viruses_and_measles_(lvrs)
A/Nitra/682/2015	EPI624728	national_public_health_institute_of_slovakia	crick_worldwide_influenza_centre
A/Yokohama/162/2018	EPI1383974	yokohama_city_institute_of_public_health.	national_institute_of_infectious_diseases_(niid)
A/Vienna/INS142/2009	EPI258846	?	other_database_import
A/Norway/2091/2012	EPI417538	st._olavs_hospital_hf,_dept._of_medical_microbiology	norwegian_institute_of_public_health
A/Netherlands/2325/2018	EPI1337054	erasmus_medical_center	erasmus_medical_center
A/Wisconsin/47/2020	EPI1723853	wisconsin_state_laboratory_of_hygiene	centers_for_disease_control_and_prevention
A/Mississippi/5/2009	EPI347029	centers_for_disease_control_and_prevention	centers_for_disease_control_and_prevention
A/FuZhou/SWL1147/2013	EPI585892	?	other_database_import
A/Bolivia/750/2017	EPI1039787	cenetrop	centers_for_disease_control_and_prevention
A/Vermont/28/2009	EPI273688	vermont_department_of_health_laboratory	centers_for_disease_control_and_prevention
A/WestVirginia/4/2016	EPI756329	west_virginia_office_of_laboratory_services	centers_for_disease_control_and_prevention
A/Mie/20/2017	EPI1073956	mie_prefecture_health_and_environment_research_institute	national_institute_of_infectious_diseases_(niid)
A/Brazil/7233/2016	EPI833398	instituto_adolfo_lutz	centers_for_disease_control_and_prevention
A/Uruguay/345/2016	EPI840899	departamento_de_laboratorio_de_salud_publica	centers_for_disease_control_and_prevention
A/India/Del136197/2014	EPI743578	?	other_database_import
A/Maryland/11163/2019	EPI1709150	u.s._air_force_school_of_aerospace_medicine_	u.s._air_force_school_of_aerospace_medicine
A/California/100/2018	EPI1337892	california_department_of_health_services	centers_for_disease_control_and_prevention
A/Lao/9/2016	EPI1024985	national_center_for_laboratory_and_epidemiology	centers_for_disease_control_and_prevention
A/England/80420858/2018	EPI1189287	microbiology_services_colindale,_public_health_england	microbiology_services_colindale,_public_health_england
A/Townsville/44/2014	EPI541183	queensland_health_scientific_services	who_collaborating_centre_for_reference_and_research_on_influenza
A/Wisconsin/410/2019	EPI1560768	marshfield_clinic_research_foundation	centers_for_disease_control_and_prevention
A/BadenWurttemberg/1/2020	EPI1673610	robert_koch_institute_nationales_referenzzentrum_für_influenza	robert_koch_institute_nationales_referenzzentrum_f?r_influenza
A/Michigan/22/2016	EPI717234	michigan_department_of_community_health	centers_for_disease_control_and_prevention
A/Victoria/508/2010	EPI279057	monash_medical_centre	who_collaborating_centre_for_reference_and_research_on_influenza
A/Chile/1599/2009	EPI287881	?	other_database_import
A/Arizona/40/2015	EPI700591	arizona_department_of_health_services	centers_for_disease_control_and_prevention
A/England/77/2017	EPI1139259	microbiology_services_colindale,_public_health_england	microbiology_services_colindale,_public_health_england
A/Guangdong/6/2009	EPI272340	?	other_database_import
A/Senghenydd/537/2018	EPI1338978	public_health_wales_microbiology_cardiff	public_health_wales_microbiology_cardiff
A/Shenzhen/2019-14142/2018	EPI1380817	who_chinese_national_influenza_center	who_chinese_national_influenza_center
A/Santiago/51970/2019	EPI1505356	instituto_de_salud_publica_de_chile	instituto_de_salud_publica_de_chile
A/Uttarakhand/14/2009	EPI580141	?	other_database_import
A/BandarAbbas/5096/2010	EPI298420	?	other_database_import
A/Sydney/53/2016	EPI813294	westmead_hospital	who_collaborating_centre_for_reference_and_research_on_influenza
A/Taiwan/90241/2011	EPI382403	?	other_database_import
A/AthensGR/855/2016	EPI711183	hellenic_pasteur_institute	hellenic_pasteur_institute
A/Ecuador/72/2018	EPI1182039	inspi	centers_for_disease_control_and_prevention
A/Denmark/2225/2019	EPI1506767	statens_serum_institute	crick_worldwide_influenza_centre
A/Lyon/CHU/R190340/2019	EPI1437346	cnr_influenza_france_sud	crick_worldwide_influenza_centre
A/KathmanduBGN/17-2/2009	EPI232322	headquarters_british_gurkhas_nepal	national_institute_for_medical_research
A/NewYork/3190/2009	EPI181717	?	other_database_import
A/Pakistan/372/2015	EPI710528	national_institute_of_health	centers_for_disease_control_and_prevention
A/SantaCatarina/223/2012	EPI588457	oswaldo_cruz_institute___fiocruz___laboratory_of_respiratory_viruses_and_measles_(lvrs)	oswaldo_cruz_institute___fiocruz___labora
A/Bangladesh/3022/2019	EPI1546190	icddr,b_international_centre_for_diarrhoeal_disease_research,_bangladesh	centers_for_disease_control_and_prevention
A/BurkinaFaso/151/2017	EPI1088621	irss	centers_for_disease_control_and_prevention
A/NewYork/WC-LVD-14-020/2014	EPI546437	?	other_database_import
A/Bangladesh/2021/2012-egg	EPI404820	institute_of_epidemiology_disease_control_and_research_(iedcr)_&_bangladesh_national_influenza_centre_(nic)	centers_for_disease_control_and_pr
A/England/94300093/2009	EPI276387	microbiology_services_colindale,_public_health_england	microbiology_services_colindale,_public_health_england
A/Morocco/436/2009	EPI317151	institut_national_d_hygiene,_ministere_de_la_sante_sante	national_institute_of_hygiene
A/CostaRica/5068/2016	EPI858580	laboratorio_nacional_de_influenza	centers_for_disease_control_and_prevention
A/Alabama/45/2018	EPI1343856	adph_bureau_of_clinical_laboratories	centers_for_disease_control_and_prevention
A/Oman/1102/2011	EPI342543	central_public_health_laboratory,_ministry_of_health	centers_for_disease_control_and_prevention
A/Iowa/74/2018	EPI1343784	iowa_state_hygienic_laboratory	centers_for_disease_control_and_prevention
A/Mexico/2281/2019	EPI1603804	laboratorio_de_virus_respiratorio	centers_for_disease_control_and_prevention
A/MecklenburgVorpommern/21/2015	EPI700112	?	robert_koch_institute
A/Mayotte/2177/2017	EPI1148108	cnr_influenza_france_sud	crick_worldwide_influenza_centre
A/Henan-Wolong/SWL1465/2017	EPI1136224	who_chinese_national_influenza_center	who_chinese_national_influenza_center
A/Sachsen-Anhalt/40/2019	EPI1400343	?	robert_koch_institute_nationales_referenzzentrum_f?r_influenza
A/Moscow/CRIE-LVS/2009	EPI266035	?	other_database_import
A/Egypt/N11649/2009	EPI255229	?	other_database_import
A/SaoPaulo/51366/2009	EPI335522	?	other_database_import
A/Kosovo/31/2019	EPI1478452	national_institute_of_public_health_of_kosova	crick_worldwide_influenza_centre
A/Washington/48/2016	EPI789466	marshfield_clinic_research_foundation	other_database_import
A/Trollhattan/4/2019	EPI1636187	klinisk_mikrobiologi,_nu_sjukvarden_trollhattan	public_health_agency_of_sweden
A/Sydney/141/2019	EPI1647277	clinical_virology_unit,_cdim	who_collaborating_centre_for_reference_and_research_on_influenza
A/Massachusetts/1/2019	EPI1363573	massachusetts_department_of_public_health	centers_for_disease_control_and_prevention
A/Shenzhen/980/2009	EPI347980	?	other_database_import
A/Hawaii/3/2018	EPI1181405	state_of_hawaii_department_of_health	centers_for_disease_control_and_prevention
A/Texas/3667/2014	EPI516215	?	other_database_import
A/Bhopal/1664/2011	EPI669861	?	other_database_import
A/HongKong/94/2016	EPI742372	government_virus_unit	centers_for_disease_control_and_prevention
A/England/178/2014	EPI677821	microbiology_services_colindale,_public_health_england	microbiology_services_colindale,_public_health_england
A/Texas/22/2017	EPI917691	dallas_county_health_and_human_services	centers_for_disease_control_and_prevention
A/Shenzhen/49-SZCDC/2009	EPI347998	?	other_database_import
A/Oregon/28/2015	EPI706221	oregon_public_health_laboratory	centers_for_disease_control_and_prevention
A/Bhutan/860/2019	EPI1497135	royal_centre_for_disease_control	centers_for_disease_control_and_prevention
A/Yaroslavl/IIV-196/2009-egg	EPI255178	?	other_database_import
A/Ireland/628/2018	EPI1248653	national_virus_reference_laboratory	ucd_national_virus_reference_laboratory
A/NorthDakota/16/2019	EPI1398173	north_dakota_department_of_health	centers_for_disease_control_and_prevention
A/CoteDIvoire/234/2010	EPI280355	pasteur_institut_of_côte_d'ivoire	centers_for_disease_control_and_prevention
A/Hawaii/6/2010	EPI273656	state_of_hawaii_department_of_health	centers_for_disease_control_and_prevention
A/Guangxi-Gangbei/SWL1432/2018	EPI1339486	who_chinese_national_influenza_center	who_chinese_national_influenza_center
A/Bolivia/3331/2018	EPI1329898	instituto_nacional_de_laboratoriosde_salud_(inlasa)	centers_for_disease_control_and_prevention
A/HongKong/2081/2018	EPI1319591	hong_kong_department_of_health	hong_kong_department_of_health
A/Singapore/GP1163/2019	EPI1630517	ministry_of_health,_singapore	ministry_of_health,_singapore
A/Shenzhen/9/2010	EPI348086	?	other_database_import
A/Michigan/381/2018	EPI1262354	michigan_department_of_community_health	centers_for_disease_control_and_prevention
A/JammuKashmir/44/2011	EPI580401	?	other_database_import
A/Louisiana/36/2013	EPI511900	new_york_state_department_of_health	centers_for_disease_control_and_prevention
A/Bangalore/1155-33/2012	EPI615406	?	other_database_import
A/Quebec/RV1925/2017	EPI1006449	?	public_health_agency_of_canada_(phac)
A/Victoria/3/2020	EPI1679718	royal_chidrens_hospital	who_collaborating_centre_for_reference_and_research_on_influenza
A/Betul/6515/2015	EPI669874	?	other_database_import
A/NewYork/3449/2009	EPI188967	?	other_database_import
A/SchleswigHolstein/5/2019	EPI1655883	robert_koch_institute_nationales_referenzzentrum_für_influenza	robert_koch_institute_nationales_referenzzentrum_f?r_influenza
A/Kansas/8/2020	EPI1717541	kansas_department_of_health_and_environment	centers_for_disease_control_and_prevention
A/Copenhagen/INS96/2009	EPI246428	?	other_database_import
A/Mardin/840/2019	EPI1674878	refik_saydam_national_public_health_agency	ministry_of_health_turkey
A/Belgium/11854/2020	EPI1735489	u.s._air_force_school_of_aerospace_medicine_	u.s._air_force_school_of_aerospace_medicine
A/California/NHRC_SAR41432N/2016	EPI823972	?	other_database_import
A/Washington/29/2009	EPI191937	university_of_washington_virology	centers_for_disease_control_and_prevention
A/Lao/F4113/2016	EPI1027139	national_center_for_laboratory_and_epidemiology	national_institute_of_infectious_diseases_(niid)
A/Singapore/ON635/2009	EPI213771	?	other_database_import
A/Bretagne/653/2019	EPI1377860	?	institut_pasteur
A/BosniaHerzegovina/42/2019	EPI1674936	university_of_sarajevo	crick_worldwide_influenza_centre
A/Argentina/13762/2018	EPI1314179	cemic_university_hospital	centers_for_disease_control_and_prevention
A/Australia/63/2009	EPI245111	?	other_database_import
A/Brandenburg/17/2016	EPI717530	?	robert_koch_institute
A/Mexico/869/2019	EPI1488107	laboratorio_de_virus_respiratorio	centers_for_disease_control_and_prevention
A/Alsace/2318/2016	EPI770295	?	institut_pasteur
A/Utah/43/2009	EPI221192	utah_department_of_health	centers_for_disease_control_and_prevention
A/Lisbon/59/2019	EPI1505641	instituto_nacional_de_saude_(insa)	instituto_nacional_de_saude__(insa)
A/Townsville/11/2018-egg	EPI1279569	queensland_health_scientific_services	who_collaborating_centre_for_reference_and_research_on_influenza
A/Finland/2/2019	EPI1355446	national_institute_for_health_and_welfare	national_institute_for_health_and_welfare
A/SouthAustralia/1/2020	EPI1701882	institute_of_medical_and_veterinary_science_(imvs)	who_collaborating_centre_for_reference_and_research_on_influenza
A/Kanagawa/IC1705/2017	EPI1139939	national_institute_of_infectious_diseases_(niid)	national_institute_of_infectious_diseases_(niid)
A/SantaCatarina/233/2019	EPI1584291	lacen/sc	instituto_oswaldo_cruz_fiocruz
A/Sydney/711/2018	EPI1281742	childrens_hospital_westmead	who_collaborating_centre_for_reference_and_research_on_influenza
A/Lao/3750/2018	EPI1497889	national_center_for_laboratory_and_epidemiology	centers_for_disease_control_and_prevention
A/Sendai/TU589/2009	EPI297181	?	other_database_import
A/Indonesia/NIHRDS11-SDS013/2012	EPI414461	national_institute_of_health_research_and_development	national_institute_of_health_research_and_development
A/Shenzhen/1663/2009	EPI348077	?	other_database_import
A/FrancheComte/789/2018	EPI1192849	?	institut_pasteur
A/Arizona/42/2019	EPI1617927	arizona_department_of_health_services	centers_for_disease_control_and_prevention
A/Taiwan/90130/2011	EPI382391	?	other_database_import
A/Sydney/1007/2016	EPI835097	institute_of_medical_and_veterinary_science_(imvs)	who_collaborating_centre_for_reference_and_research_on_influenza
A/Morocco/442/2009	EPI317142	institut_national_d_hygiene,_ministere_de_la_sante_sante	national_institute_of_hygiene
A/Kenya/1179/2011	EPI316369	cdc_kenya	centers_for_disease_control_and_prevention
A/Mexico/4178/2009	EPI273927	laboratorio_de_virus_respiratorio	centers_for_disease_control_and_prevention
A/Sweden/9/2019	EPI1365348	?	public_health_agency_of_sweden
A/Victoria/1027/2012	EPI450311	royal_chidrens_hospital	who_collaborating_centre_for_reference_and_research_on_influenza
A/Victoria/2040/2018	EPI1312230	alfred_hospital	who_collaborating_centre_for_reference_and_research_on_influenza
A/Kentucky/6/2013	EPI465079	kentucky_division_of_laboratory_services	centers_for_disease_control_and_prevention
A/Peru/2318/2018	EPI1267125	us_namru_6	centers_for_disease_control_and_prevention
A/SaudiArabia/462678/2018	EPI1437481	ministry_of_health_riyadh	crick_worldwide_influenza_centre
A/Nevada/6/2013	EPI465851	southern_nevada_public_health_lab	centers_for_disease_control_and_prevention
A/Kentucky/32/2019	EPI1644000	kentucky_division_of_laboratory_services	centers_for_disease_control_and_prevention
A/England/4/2019	EPI1369900	microbiology_services_colindale,_public_health_england	microbiology_services_colindale,_public_health_england
A/Hvidovre/INS139/2009	EPI258646	?	other_database_import
A/Delhi/57/2012	EPI580436	?	other_database_import
A/Colorado/3564/2013	EPI516112	?	other_database_import
A/Novosibirsk/181/2016	EPI772612	?	state_research_center_of_virology_and_biotechnology_vector
A/Shanghai-Changning/SWL11009/2015	EPI713345	who_chinese_national_influenza_center	who_chinese_national_influenza_center
A/NorthernIreland/94940020/2009	EPI403791	?	other_database_import
A/Managua/527302/2009	EPI282591	?	other_database_import
A/England/94640077/2009	EPI246310	microbiology_services_colindale,_public_health_england	microbiology_services_colindale,_public_health_england
A/NewYork/WC-LVD-14-050/2014	EPI546669	?	other_database_import
A/Pwllheli/194/2019	EPI1704346	public_health_wales_microbiology_cardiff	public_health_wales_microbiology_cardiff
A/Belgium/S0370/2016	EPI737442	scientific_institute_of_public_health_(wiv_isp)	scientific_institute_of_public_health_(wiv_isp)
A/Peru/15/2013	EPI460816	us_namru_6	centers_for_disease_control_and_prevention
A/Lao/F0422/2019	EPI1589334	national_center_for_laboratory_and_epidemiology	national_institute_of_infectious_diseases_(niid)
A/Netherlands/1197/2019	EPI1436608	erasmus_medical_center	erasmus_medical_center
A/Nepal/1507/2015	EPI713011	national_public_health_laboratory	national_institute_of_infectious_diseases_(niid)
A/SouthKorea/11664/2020	EPI1742447	u.s._air_force_school_of_aerospace_medicine_	u.s._air_force_school_of_aerospace_medicine
A/Darwin/59/2014	EPI561983	royal_darwin_hospital	who_collaborating_centre_for_reference_and_research_on_influenza
A/California/31/2010	EPI302132	california_department_of_health_services	centers_for_disease_control_and_prevention
A/Singapore/MM05/2010	EPI385230	?	other_database_import
A/Dakar/WRAIR0018T/2010	EPI307997	?	other_database_import
A/Indiana/35/2018	EPI1327951	indiana_state_department_of_health_laboratories	centers_for_disease_control_and_prevention
A/Ohio/11608/2020	EPI1729947	u.s._air_force_school_of_aerospace_medicine_	u.s._air_force_school_of_aerospace_medicine
A/Brazil/9952/2018	EPI1330062	instituto_adolfo_lutz	centers_for_disease_control_and_prevention
A/Perth/49/2011	EPI333084	pathwest_qe_ii_medical_centre	who_collaborating_centre_for_reference_and_research_on_influenza
A/Alberta/65/2013	EPI509572	?	other_database_import
A/Boston/606/2009	EPI288218	?	other_database_import
A/England/79/2018	EPI1173748	microbiology_services_colindale,_public_health_england	microbiology_services_colindale,_public_health_england
A/Singapore/TT187/2011	EPI381387	?	other_database_import
A/Ekaterinburg/RII16/2016	EPI835942	?	who_national_influenza_centre_russian_federation
A/Paris/566/2018	EPI1192785	?	institut_pasteur
A/Hessen/64/2019	EPI1440628	?	robert_koch_institute_nationales_referenzzentrum_f?r_influenza
A/England/212/2018	EPI1203789	microbiology_services_colindale,_public_health_england	microbiology_services_colindale,_public_health_england
A/Zhejiang/86/2009	EPI351112	?	other_database_import
A/Alsace/1264/2018	EPI1213668	institut_pasteur	institut_pasteur
A/Texas/293/2019	EPI1563871	baylor_scott_and_white_health	centers_for_disease_control_and_prevention
A/Lorraine/1078/2014	EPI537803	institut_pasteur	institut_pasteur
A/Sachsen/111/2019	EPI1440624	?	robert_koch_institute_nationales_referenzzentrum_f?r_influenza
A/Kanagawa/ZC1707/2017	EPI1139930	national_institute_of_infectious_diseases_(niid)	national_institute_of_infectious_diseases_(niid)
A/Darwin/46/2010	EPI279056	influenza_surveillance_centre_for_disease_control	who_collaborating_centre_for_reference_and_research_on_influenza
A/Louisiana/8/2020	EPI1705369	louisiana_department_of_health_and_hospitals	centers_for_disease_control_and_prevention
A/Haryana/80/2013	EPI580640	?	other_database_import
A/Kanagawa/ZC1926/2019	EPI1656040	national_institute_of_infectious_diseases_(niid)	national_institute_of_infectious_diseases_(niid)
A/Samara/31/2019	EPI1420089	fbuz_gygiene_and_epidemiology_centre_samara_oblast	who_national_influenza_centre_russian_federation
A/Wakayama/89/2019	EPI1610271	wakayama_prefectural_research_center_of_environment_and_public_health	national_institute_of_infectious_diseases_(niid)
A/Townsville/22/2018	EPI1283247	queensland_health_scientific_services	who_collaborating_centre_for_reference_and_research_on_influenza
A/England/94160046/2009	EPI276336	microbiology_services_colindale,_public_health_england	microbiology_services_colindale,_public_health_england
A/Sendai/TU402/2009	EPI297106	?	other_database_import
A/Louisiana/3598/2013	EPI516146	?	other_database_import
A/Lao/F220/2019	EPI1393814	national_center_for_laboratory_and_epidemiology	national_institute_of_infectious_diseases_(niid)
A/Singapore/GP2093/2015	EPI726960	ministry_of_health,_singapore	ministry_of_health,_singapore
A/Argentina/9579/2009	EPI355870	?	other_database_import
A/Tasmania/56/2017	EPI1082835	hobart_pathology	who_collaborating_centre_for_reference_and_research_on_influenza
A/Iraq/15-IKA/2011	EPI301912	national_influenza_centre_of_iraq	national_institute_for_medical_research
A/HongKong/3030/2019	EPI1588022	government_virus_unit	centers_for_disease_control_and_prevention
A/England/722/2018	EPI1355952	microbiology_services_colindale,_public_health_england	microbiology_services_colindale,_public_health_england
A/Oklahoma/11611/2020	EPI1729969	u.s._air_force_school_of_aerospace_medicine_	u.s._air_force_school_of_aerospace_medicine
A/Wisconsin/442/2019	EPI1560741	marshfield_clinic_research_foundation	centers_for_disease_control_and_prevention
A/Mexico/2403/2018	EPI1329592	laboratorio_de_virus_respiratorio	centers_for_disease_control_and_prevention
A/Wyoming/21/2016	EPI771892	wyoming_public_health_laboratory	centers_for_disease_control_and_prevention
A/Macau/SWL604424/2017	EPI1340720	who_chinese_national_influenza_center	who_chinese_national_influenza_center
A/Oman/1295/2018	EPI1249418	central_public_health_laboratory,_ministry_of_health	centers_for_disease_control_and_prevention
A/Minnesota/6/2018	EPI1181631	minnesota_department_of_health	centers_for_disease_control_and_prevention
A/England/93000102/2009	EPI230257	?	health_protection_agency
A/India/Pun131634/2013	EPI743606	?	other_database_import
A/Sukhothai/95/2017	EPI1058907	who_national_influenza_centre,_national_institute_of_medical_research_(nimr)	centers_for_disease_control_and_prevention
A/NewfoundlandAndLabrador/RV2503/2009	EPI303867	?	other_database_import
A/Mexico/560/2014	EPI541558	laboratorio_de_virus_respiratorio	centers_for_disease_control_and_prevention
A/HongKong/2245/2017	EPI1019951	government_virus_unit	crick_worldwide_influenza_centre
A/NizhnyNovgorod/CRIE-CEN/2011	EPI339357	?	other_database_import
A/Hawaii/25/2015	EPI611089	state_of_hawaii_department_of_health	centers_for_disease_control_and_prevention
A/Sweden/153/2019	EPI1659630	public_health_agency_of_sweden	public_health_agency_of_sweden
A/EspiritoSanto/233/2016	EPI1040570	lacen/es___laboratório_central_de_saúde_pública_do_espírito_santo	instituto_oswaldo_cruz_fiocruz___laboratory_of_respiratory_
A/Taiwan/989/2012	EPI413182	center_for_disease_control	national_institute_of_infectious_diseases_(niid)
A/Boston/663/2009	EPI288274	?	other_database_import
A/Astana/S1/2009	EPI316981	?	other_database_import
A/Saitama/245/2019	EPI1718536	saitama_institute_of_public_health	national_institute_of_infectious_diseases_(niid)
A/Alberta/RV4164/2018	EPI1363489	national_microbiology_laboratory,_health_canada	centers_for_disease_control_and_prevention
A/Tokyo/32434/2013	EPI501708	tokyo_metropolitan_institute_of_public_health	national_institute_of_infectious_diseases_(niid)
A/Paris/345/2014	EPI510937	institut_pasteur	institut_pasteur
A/Ontario/509/2019	EPI1694848	public_health_ontario	b.c._centre_for_disease_control
A/Iran/202227/2019	EPI1655547	tehran_university_of_medical_sciences	crick_worldwide_influenza_centre
A/Tomsk/140-T/2018	EPI1272036	ivanovsky_research_institute_of_virology_rams	crick_worldwide_influenza_centre
A/Slovenia/82/2019	EPI1393517	laboratory_for_virology,_national_institute_of_public_health	crick_worldwide_influenza_centre
A/Swansea/4496/2018	EPI1227502	public_health_wales_microbiology	public_health_wales_microbiology
A/Kharkiv/963/2016	EPI917129	institute_of_epidemiology_and_infectious_diseases_ams_of_ukraine	crick_worldwide_influenza_centre
A/BadenWurttemberg/253/2015	EPI700108	labor_enders,_prof._dr._med._gisela_enders_&_kollegen,_mvz,_medizinische_diagnostik	robert_koch_institute
A/Fiji/7/2019	EPI1489643	national_centre_for_scientific_services_for_virology__and_vector_borne_diseases	who_collaborating_centre_for_reference_and_research_on_influenza
A/Santiago/14689/2011	EPI366317	instituto_de_salud_publica_de_chile_	centers_for_disease_control_and_prevention
A/Bangladesh/2012/2018	EPI1333422	institute_of_epidemiology_disease_control_and_research_(iedcr)_&_bangladesh_national_influenza_centre_(nic)	centers_for_disease_control_a
A/Washington/670/2019	EPI1688807	washington_state_public_health_laboratory	centers_for_disease_control_and_prevention
A/Singapore/ON2274/2009	EPI380420	?	other_database_import
A/Nevada/17/2020	EPI1717935	nevada_state_health_laboratory	centers_for_disease_control_and_prevention
A/Bangladesh/1500/2018	EPI1350938	institute_of_epidemiology_disease_control_and_research_(iedcr)_&_bangladesh_national_influenza_centre_(nic)	centers_for_disease_control_a
A/Castellon/2_1288/2020	EPI1691418	fisabio___public_health,_generalitat_valenciana	center_for_public_health_research_(csisp)
A/Cardiff/6914/2019	EPI1414471	public_health_wales_microbiology_cardiff	public_health_wales_microbiology_cardiff
A/Macedonia/714/2019	EPI1437358	institute_of_public_health_(macedonia)	crick_worldwide_influenza_centre
A/NorthernIreland/406/2019	EPI1356278	regional_virus_laboratory,_microbiology_department,_royal_victoria_hospital	crick_worldwide_influenza_centre
A/Newport/527/2018	EPI1338444	public_health_wales_microbiology_cardiff	public_health_wales_microbiology_cardiff
A/Guizhou-Qingzhen/SWL1353/2017-egg	EPI1029922	who_chinese_national_influenza_center	who_chinese_national_influenza_center
A/NordPasDeCalais/644/2019	EPI1360346	?	institut_pasteur
A/SchleswigHolstein/3/2011	EPI576270	?	robert_koch_institute
A/Mendoza/2709/2011	EPI407163	servicio_de_virosis_respiratorias_inei_anlis_carlos_g._malbran	malbran
A/NewJersey/44/2018	EPI1328101	new_jersey_department_of_health_&_senior_services	centers_for_disease_control_and_prevention
A/Tokyo/EH1807/2019	EPI1604982	national_institute_of_infectious_diseases_(niid)	national_institute_of_infectious_diseases_(niid)
A/Lisbon/6/2018	EPI1267438	instituto_nacional_de_saude_(insa)	insa_national_institute_of_health_portugal
A/Nebraska/10313/2019	EPI1667864	u.s._air_force_school_of_aerospace_medicine_	u.s._air_force_school_of_aerospace_medicine
A/Sydney/131/2018	EPI1297237	clinical_virology_unit,_cdim	who_collaborating_centre_for_reference_and_research_on_influenza
A/Chile/3467/2009	EPI288057	?	other_database_import
A/Louisiana/6/2017	EPI981492	louisiana_department_of_health_and_hospitals	other_database_import
A/Shanghai-Putuo/SWL1996/2015-egg	EPI713342	who_chinese_national_influenza_center	who_chinese_national_influenza_center
A/Yucatan/45/2012	EPI590990	centro_de_investigaciones_regionales_dr._hideyo_noguchi	universidad_autonoma_de_yucatan
A/Ayutthaya/159/2018	EPI1363395	who_national_influenza_centre,_national_institute_of_medical_research_(nimr)	centers_for_disease_control_and_prevention
A/Voronezh/RII-1/2019	EPI1491105	center_of_hygiene_and_epidemiology_in_voronezh_region_	who_national_influenza_centre_russian_federation
A/Fukuoka-C/8/2010	EPI272393	fukuoka_city_institute_for_hygiene_and_the_environment	national_institute_of_infectious_diseases_(niid)
A/Shenzhen/2019-14168/2018	EPI1380889	who_chinese_national_influenza_center	who_chinese_national_influenza_center
A/England/219/2016	EPI876870	microbiology_services_colindale,_public_health_england	microbiology_services_colindale,_public_health_england
A/Malaysia/RP0351/2017	EPI1319384	institut_penyelidikan_perubatan	who_collaborating_centre_for_reference_and_research_on_influenza
A/Stockholm/62/2015	EPI686844	?	swedish_institute_for_infectious_disease_control
A/BurkinaFaso/833/2018	EPI1313662	irss	centers_for_disease_control_and_prevention
A/Guangdong-Haizhu/SWL1433/2018	EPI1340494	who_chinese_national_influenza_center	who_chinese_national_influenza_center
A/WestVirginia/13/2018	EPI1207280	west_virginia_office_of_laboratory_services	centers_for_disease_control_and_prevention
A/Wyoming/7/2018	EPI1195869	wyoming_public_health_laboratory	centers_for_disease_control_and_prevention
A/Shizuoka/40/2019	EPI1691741	shizuoka_institute_of_environment_and_hygiene	national_institute_of_infectious_diseases_(niid)
A/Egypt/1503/2016	EPI824357	ministry_of_health_and_population	crick_worldwide_influenza_centre
A/Anhui-Huashan/SWL12329/2019-egg	EPI1692032	who_chinese_national_influenza_center	who_chinese_national_influenza_center
A/Saransk/CRIE/55/2020	EPI1708245	center_of_hygiene_and_epidemiology_in_republic_of_mordovia	central_research_institute_of_epidemiology
A/Singapore/TT0626/2017	EPI1022934	ministry_of_health,_singapore	ministry_of_health,_singapore
A/Singapore/INFKK-16-0544/2016	EPI788975	ministry_of_health,_singapore	ministry_of_health,_singapore
A/XiaMen/SWL1280/2013	EPI585910	?	other_database_import
A/Washington/25/2016	EPI732155	washington_state_public_health_laboratory	centers_for_disease_control_and_prevention
A/Argentina/HNRG32/2009-egg	EPI230352	?	other_database_import
A/England/644/2018	EPI1341906	microbiology_services_colindale,_public_health_england	microbiology_services_colindale,_public_health_england
A/Soligorsk/1776/2019	EPI1506972	laboratory_of_influenza_and_ili_	crick_worldwide_influenza_centre
A/Adana/24/2016	EPI748738	refik_saydam_national_public_health_agency	crick_worldwide_influenza_centre
A/Israel/393/2019	EPI1734321	central_virology_laboratory_israel_(nic)	crick_worldwide_influenza_centre
A/Singapore/ON1067/2009	EPI213363	?	other_database_import
A/NordPasDeCalais/1863/2016	EPI746224	?	institut_pasteur
A/Zhejiang/95/2009	EPI351177	?	other_database_import
A/Bangkok/INS519/2010	EPI332093	?	other_database_import
A/Budapest/WRAIR3794T/2011	EPI333344	?	other_database_import
A/Tanger/826/2020	EPI1716475	institut_national_d'hygi&egrave;ne	crick_worldwide_influenza_centre
A/Singapore/KK1026/2015	EPI726962	ministry_of_health,_singapore	ministry_of_health,_singapore
A/Tasmania/503/2018	EPI1328804	hobart_pathology	who_collaborating_centre_for_reference_and_research_on_influenza
A/Sweden/132/2013	EPI484382	?	swedish_national_institute_for_communicable_disease_control
A/Florida/48/2016	EPI815564	florida_department_of_health_jacksonville	centers_for_disease_control_and_prevention
A/Michigan/36/2017	EPI971849	michigan_department_of_community_health	centers_for_disease_control_and_prevention
A/ElSalvador/853/2016	EPI870962	contiguo_a_hospital_rosales	centers_for_disease_control_and_prevention
A/Parana/927/2010	EPI299570	?	other_database_import
A/ArtaGR/6666/2011	EPI342402	hellenic_pasteur_institute	hellenic_pasteur_institute
A/Dakar/2/2017	EPI1054419	institut_pasteur_de_dakar__	crick_worldwide_influenza_centre
A/Shanghai-Jingan/SWL12182/2019-egg	EPI1692275	who_chinese_national_influenza_center	who_chinese_national_influenza_center
A/Singapore/DMS1151/2010	EPI634228	?	other_database_import
A/Sydney/231/2017	EPI1244246	clinical_virology_unit,_cdim	who_collaborating_centre_for_reference_and_research_on_influenza
A/Shanghai-Yangpu/SWL11009/2015	EPI713336	who_chinese_national_influenza_center	who_chinese_national_influenza_center
A/NewYork/3251/2010	EPI254914	?	other_database_import
A/Singapore/DMS46/2009	EPI634350	?	other_database_import
A/Honduras/2754/2018	EPI1350667	laboratorio_nacional_de_virologia	centers_for_disease_control_and_prevention
A/Mexico/INCMNSZ-BMR036/2020	EPI1657408	instituno_nacional_de_pediatría	instituto_nacional_de_ciencias_medicas_y_nutricion
A/Ontario/540/2019	EPI1694861	public_health_ontario	b.c._centre_for_disease_control
A/Oregon/31/2018	EPI1367714	oregon_public_health_laboratory	centers_for_disease_control_and_prevention
A/Michigan/51/2018	EPI1211475	michigan_department_of_community_health	centers_for_disease_control_and_prevention
A/Spain/11641/2020	EPI1730192	u.s._air_force_school_of_aerospace_medicine_	u.s._air_force_school_of_aerospace_medicine
A/EspiritoSanto/1308/2016	EPI1031781	lacen/es___laboratório_central_de_saúde_pública_do_espírito_santo	instituto_oswaldo_cruz_fiocruz___laboratory_of_respirator
A/Estonia/97681/2016	EPI823524	health_protection_inspectorate	crick_worldwide_influenza_centre
A/Netherlands/261/2020	EPI1698787	erasmus_medical_center	erasmus_medical_center
A/Scotland/Aberdeen_5/2009	EPI386914	?	other_database_import
A/Darwin/42/2018	EPI1335926	influenza_surveillance_centre_for_disease_control	who_collaborating_centre_for_reference_and_research_on_influenza
A/Oita/49/2010	EPI272588	oita_prefectural_institute_of_health_and_environment	national_institute_of_infectious_diseases_(niid)
A/England/410/2016	EPI877405	microbiology_services_colindale,_public_health_england	microbiology_services_colindale,_public_health_england
A/Newcastle/132/2011	EPI334766	john_hunter_hospital,_virology_unit,_clinical_microbiology	who_collaborating_centre_for_reference_and_research_on_influenza
A/Sendai/84/2016	EPI969298	sendai_city_institute_of_public_health	national_institute_of_infectious_diseases_(niid)
A/Singapore/TT150/2010	EPI385172	?	other_database_import
A/Guangxi-Xiufeng/SWL512/2016	EPI817124	who_chinese_national_influenza_center	who_chinese_national_influenza_center
A/Ireland/24181/2019	EPI1443934	ucd_national_virus_reference_laboratory__	ucd_national_virus_reference_laboratory
A/Chanthaburi/142/2016	EPI1590469	thai_national_influenza_center	thai_national_influenza_center
A/Denmark/525/2009	EPI210407	statens_serum_institute	national_institute_for_medical_research
A/Quebec/220/2019	EPI1695013	laboratoire_de_santé_publique_du_québec	b.c._centre_for_disease_control
A/Townsville/14/2018	EPI1272508	queensland_health_scientific_services	who_collaborating_centre_for_reference_and_research_on_influenza
A/Kazakhstan/159/2016	EPI767948	csee	centers_for_disease_control_and_prevention
A/Hungary/342/2017	EPI944400	national_center_for_epidemiology,_national_influenza_center	hungarian_national_center_of_epidemiology
A/StPetersburg/RII873S/2016	EPI696710	who_national_influenza_centre_russian_federation	who_national_influenza_centre_russian_federation
A/Qatar/89/2009	EPI210452	supreme_health_council	national_institute_for_medical_research
A/Shiraz/2/2010	EPI290928	?	other_database_import
A/Wisconsin/352/2017	EPI1163044	wisconsin_state_laboratory_of_hygiene	centers_for_disease_control_and_prevention
A/Nepal/2299/2015	EPI734098	national_public_health_laboratory	national_institute_of_infectious_diseases_(niid)
A/England/XFL00176/2009	EPI223019	?	health_protection_agency
A/SouthKorea/10335/2019	EPI1668031	u.s._air_force_school_of_aerospace_medicine_	u.s._air_force_school_of_aerospace_medicine
A/SouthCarolina/18/2009	EPI243930	south_carolina_department_of_health	centers_for_disease_control_and_prevention
A/HongKong/1722/2013	EPI464625	government_virus_unit	national_institute_for_medical_research
A/Darwin/95/2019	EPI1434693	influenza_surveillance_centre_for_disease_control	who_collaborating_centre_for_reference_and_research_on_influenza
A/Lao/F4292/2016	EPI1027147	national_center_for_laboratory_and_epidemiology	national_institute_of_infectious_diseases_(niid)
A/Sapporo/190/2009	EPI230125	?	national_institute_of_infectious_diseases_(niid)
A/Skovde/5/2017	EPI1140788	?	public_health_agency_of_sweden
A/India/P12946/2012	EPI468868	?	other_database_import
A/Taiwan/70812/2019	EPI1718566	center_for_disease_control	national_institute_of_infectious_diseases_(niid)
A/Quebec/16/2020	EPI1695018	laboratoire_de_santé_publique_du_québec	b.c._centre_for_disease_control
A/StPetersburg/RII-2866S/2020	EPI1720393	research_institute_of_influenza,_ministry_of_healthcare_of_the_russian_federation	who_national_influenza_centre_russian_federatio
A/Utah/59/2019	EPI1652482	utah_department_of_health	centers_for_disease_control_and_prevention
A/Alberta/222/2018	EPI1384381	provincial_laboratory_for_public_health,_alberta_public_laboratories	b.c._centre_for_disease_control
A/Darwin/123/2019	EPI1492875	influenza_surveillance_centre_for_disease_control	who_collaborating_centre_for_reference_and_research_on_influenza
A/Hainan-Dingan/SWL123/2010	EPI257908	?	who_chinese_national_influenza_center
A/Valencia/10_1242/2020	EPI1701223	fisabio___public_health,_generalitat_valenciana	center_for_public_health_research_(csisp)
A/NewCaledonia/7/2018	EPI1388467	institut_pasteur_new_caledonia	who_collaborating_centre_for_reference_and_research_on_influenza
A/Slovenia/1098/2010	EPI309675	laboratory_for_virology,_national_institute_of_public_health	national_institute_for_medical_research
A/Paris/1797/2018	EPI1252815	?	institut_pasteur
A/Luxembourg/20130406/2013	EPI457412	laboratoire_national_de_santé	laboratoire_national_de_sant?
A/Wisconsin/629-D02442/2009	EPI258958	?	other_database_import
A/Bogota/WRAIR0442T/2009	EPI308061	?	other_database_import
A/England/897/2009	EPI276591	microbiology_services_colindale,_public_health_england	microbiology_services_colindale,_public_health_england
A/Guizhou/SWL1/2009	EPI253142	?	who_chinese_national_influenza_center
A/Taiwan/446/2014	EPI534688	center_for_disease_control	national_institute_of_infectious_diseases_(niid)
A/Kanagawa/AC1810/2018	EPI1342302	national_institute_of_infectious_diseases_(niid)	national_institute_of_infectious_diseases_(niid)
A/Samara/1V/2018	EPI1332324	?	state_research_center_of_virology_and_biotechnology_(vector)
A/Ukraine/7207/2016	EPI823631	ministry_of_health_of_ukraine	crick_worldwide_influenza_centre
A/Taiwan/65229/2010	EPI382338	?	other_database_import
A/Lao/4319/2016	EPI1024913	national_center_for_laboratory_and_epidemiology	centers_for_disease_control_and_prevention
A/Norway/271/2020	EPI1670990	molde_hospital,_laboratory_for_medical_microbiology	norwegian_institute_of_public_health
A/Swansea/5755/2018	EPI1334024	public_health_wales_microbiology_cardiff	public_health_wales_microbiology_cardiff
A/Campeche/InDRE2678/2019	EPI1626260	instituto_de_diagnostico_y_referencia_epidemiologicos	instituto_de_diagn?stico_y_referencia_epidemiologicos_(indre)
A/Perth/39/2011	EPI349118	pathwest_qe_ii_medical_centre	who_collaborating_centre_for_reference_and_research_on_influenza
A/Iwate/24/2018	EPI1260459	research_institute_for_environmental_sciences_and_public_health_of_iwate_prefecture	national_institute_of_infectious_diseases_(niid)
A/Bangkok/INS505/2010	EPI332165	?	other_database_import
A/NewZealand/2333/2017	EPI1107354	institute_of_environmental_science_&_research	centers_for_disease_control_and_prevention
A/Wellington/6/2016	EPI829265	institute_of_environmental_science_and_research	who_collaborating_centre_for_reference_and_research_on_influenza
A/Bangalore/11210-01/2009	EPI615380	?	other_database_import
A/Bretagne/567/2018	EPI1176922	?	institut_pasteur
A/Utah/40/2009	EPI217231	utah_department_of_health	centers_for_disease_control_and_prevention
A/Bretagne/1258/2015	EPI622543	institut_pasteur	institut_pasteur
A/Alagoas/140/2010	EPI281685	oswaldo_cruz_institute___fiocruz___laboratory_of_respiratory_viruses_and_measles_(lvrs)	other_database_import
A/Uppsala/1/2014	EPI503728	?	swedish_institute_for_infectious_disease_control
A/Malta/54659/2019	EPI1393989	mater_dei_hospital	crick_worldwide_influenza_centre
A/Moscow/RII-780S/2018	EPI1171742	ivanovsky_research_institute_of_virology_rams	who_national_influenza_centre_russian_federation
[truncated: 43,405 more rows]
