# Supplementary material for: Limited Predictability of Amino Acid Substitutions in Seasonal Influenza Viruses
Source: Mol Biol Evol. 2021 Mar 5;38(7):2767–77. doi: 10.1093/molbev/msab065 (PMC8233509; doi:10.1093/molbev/msab065)
Supplement: msab065_Supplementary_Data [file msab065_supplementary_data.zip › strains_h1n1pdm_na.txt]

Strain	Accession Number	Originating Lab.	Submitting Lab.
A/England/39/2019	EPI1369811	microbiology_services_colindale,_public_health_england	microbiology_services_colindale,_public_health_england
A/Miyazaki/78/2018	EPI1425376	miyazaki_prefectural_institute_for_public_health_and_environment	national_institute_of_infectious_diseases_(niid)
A/Fujian-Xiangcheng/SWL1882/2018-egg	EPI1339119	who_chinese_national_influenza_center	who_chinese_national_influenza_center
A/Fujian-Yanping/SWL146/2010	EPI258147	?	who_chinese_national_influenza_center
A/Yokohama/84/2011	EPI329067	yokohama_city_institute_of_public_health.	national_institute_of_infectious_diseases_(niid)
A/Singapore/13/2012	EPI394288	ministry_of_health,_singapore	who_collaborating_centre_for_reference_and_research_on_influenza
A/Ghana/3724/2018	EPI1393364	university_of_ghana	crick_worldwide_influenza_centre
A/Guizhou-Xixiu/SWL1883/2017	EPI1136247	who_chinese_national_influenza_center	who_chinese_national_influenza_center
A/Netherlands/2418/2018	EPI1352614	erasmus_medical_center	erasmus_medical_center
A/Lyon/CHU/5227	EPI416408	crr_virus_influenza_region_sud	national_institute_for_medical_research
A/Norway/2633/2013	EPI465349	innlandet_hospital_trust,_division_lillehammer,_department_for_microbiology	norwegian_institute_of_public_health
A/CostaRica/6288/2012	EPI397601	laboratorio_nacional_de_influenza	centers_for_disease_control_and_prevention
A/Bangladesh/3190413016/2019	EPI1547554	icddr,b_international_centre_for_diarrhoeal_disease_research,_bangladesh	centers_for_disease_control_and_prevention
A/Nevada/10167/2019	EPI1660169	u.s._air_force_school_of_aerospace_medicine_	u.s._air_force_school_of_aerospace_medicine
A/Mendoza/2672/2011	EPI334739	instituto_nacional_de_enfermedades_infecciosas	national_institute_for_medical_research
A/California/123/2017	EPI1118226	california_department_of_health_services	centers_for_disease_control_and_prevention
A/Mauritius/I-406/2019	EPI1646983	central_health_laboratory	crick_worldwide_influenza_centre
A/Palencia/37/2011	EPI319514	universidad_de_valladolid	national_institute_for_medical_research
A/Scotland/Glasgow_413886/2009	EPI392131	?	other_database_import
A/Cameroon/13V-2476/2013	EPI487667	centre_pasteur_du_cameroun	national_institute_for_medical_research
A/Colorado/24/2016	EPI792544	colorado_department_of_health_lab	centers_for_disease_control_and_prevention
A/Sichuan-Anyue/SWL77/2017	EPI1062840	who_chinese_national_influenza_center	who_chinese_national_influenza_center
A/Taiwan/4909/2009	EPI349578	?	other_database_import
A/Shanghai-Songjiang/SWL11000/2015	EPI1338878	who_chinese_national_influenza_center	who_chinese_national_influenza_center
A/Porth/2171/2019	EPI1407084	public_health_wales_microbiology_cardiff	public_health_wales_microbiology_cardiff
A/England/106/2018	EPI1194320	microbiology_services_colindale,_public_health_england	microbiology_services_colindale,_public_health_england
A/RhodeIsland/22/2009	EPI231451	rhode_island_department_of_health	centers_for_disease_control_and_prevention
A/Colombia/330/2009	EPI181736	instituto_nacional_de_salud_de_columbia	centers_for_disease_control_and_prevention
A/California/104/2018	EPI1337915	california_department_of_health_services	centers_for_disease_control_and_prevention
A/Lisbon/85/2009	EPI272999	?	other_database_import
A/Finland/613/2009	EPI306198	?	other_database_import
A/Brownsville/31OS/2009	EPI224274	?	other_database_import
A/Newcastle/62/2011	EPI334777	john_hunter_hospital,_virology_unit,_clinical_microbiology	who_collaborating_centre_for_reference_and_research_on_influenza
A/Texas/JMS378/2009	EPI249728	?	other_database_import
A/Illinois/5/2020	EPI1703327	indiana_state_department_of_health_laboratories	centers_for_disease_control_and_prevention
A/Moscow/RII-455S/2019	EPI1655431	nic_russia,_ivanovsky_research_institute_of_virology	who_national_influenza_centre_russian_federation
A/Singapore/DMS133/2010	EPI634736	?	other_database_import
A/Bangalore/2285-44/2012	EPI615209	?	other_database_import
A/Darwin/95/2018	EPI1355269	influenza_surveillance_centre_for_disease_control	who_collaborating_centre_for_reference_and_research_on_influenza
A/Managua/55401/2009	EPI282297	?	other_database_import
A/Acores/13/2019	EPI1655520	instituto_nacional_de_saude_(insa)	crick_worldwide_influenza_centre
A/Dunedin/2/2018	EPI1281579	institute_of_environmental_science_and_research	who_collaborating_centre_for_reference_and_research_on_influenza
A/England/205/2019	EPI1491526	microbiology_services_colindale,_public_health_england	microbiology_services_colindale,_public_health_england
A/Norway/3524/2018	EPI1393440	mikrobiologisk_laboratorium,_sykehuset_i_vestfold	crick_worldwide_influenza_centre
A/Moscow/72/2020	EPI1722061	nic_russia,_ivanovsky_research_institute_of_virology	n.f._gamaleya_research_center_for_epidemiology_and_microbiology
A/Singapore/KK777/2015	EPI724865	ministry_of_health,_singapore	ministry_of_health,_singapore
A/RhodeIsland/4/2016	EPI716587	rhode_island_department_of_health	centers_for_disease_control_and_prevention
A/Brunei/22/2019	EPI1489657	r.i.p.a.s._hospital,_department_of_laboratory_services	who_collaborating_centre_for_reference_and_research_on_influenza
A/Virginia/11683/2020	EPI1730500	u.s._air_force_school_of_aerospace_medicine_	u.s._air_force_school_of_aerospace_medicine
A/Victoria/866/2010	EPI294230	austin_health	who_collaborating_centre_for_reference_and_research_on_influenza
A/Darwin/31/2016	EPI835111	royal_darwin_hospital	who_collaborating_centre_for_reference_and_research_on_influenza
A/Shenzhen/2019-14178/2018	EPI1380918	who_chinese_national_influenza_center	who_chinese_national_influenza_center
A/Yokohama/27/2019	EPI1413521	yokohama_city_institute_of_public_health.	national_institute_of_infectious_diseases_(niid)
A/Thailand/SR08103/2010	EPI702876	?	other_database_import
A/Cambodia/745/2014	EPI541529	national_public_health_laboratory	centers_for_disease_control_and_prevention
A/Michigan/304/2017	EPI1146974	michigan_department_of_community_health	centers_for_disease_control_and_prevention
A/Minnesota/4/2017	EPI917572	minnesota_department_of_health	centers_for_disease_control_and_prevention
A/Botosani/195345/2016	EPI770100	cantacuzino_institute	crick_worldwide_influenza_centre
A/Lebanon/9L-13/2009	EPI320593	?	other_database_import
A/Cameroon/15V-4100/2015	EPI624675	centre_pasteur_du_cameroun	crick_worldwide_influenza_centre
A/Finland/700/2009	EPI306277	?	other_database_import
A/Saga/85/2010	EPI295709	saga_prefectural_institute_of_public_health_and_pharmaceutical_research	national_institute_of_infectious_diseases_(niid)
A/Iraq/361/2014	EPI589524	national_influenza_centre_of_iraq	crick_worldwide_influenza_centre
A/England/103/2018	EPI1188840	microbiology_services_colindale,_public_health_england	microbiology_services_colindale,_public_health_england
A/Catalonia/53/2009	EPI210377	barcelona,_facultad_de_medicina	national_institute_for_medical_research
A/Texas/203/2019	EPI1563909	baylor_scott_and_white_health	centers_for_disease_control_and_prevention
A/Tasmania/505/2018	EPI1324550	hobart_pathology	who_collaborating_centre_for_reference_and_research_on_influenza
A/Zambia/4-00339/2015	EPI733883	university_teaching_hospital	crick_worldwide_influenza_centre
A/Osaka/98/2019	EPI1627352	osaka_prefectural_institute_of_public_health	national_institute_of_infectious_diseases_(niid)
A/NordPasDeCalais/463/2019	EPI1355847	?	institut_pasteur
A/Perth/242/2009	EPI215870	pathwest_qe_ii_medical_centre	who_collaborating_centre_for_reference_and_research_on_influenza
A/Bulgaria/175/2016	EPI773212	national_centre_of_infectious_and_	crick_worldwide_influenza_centre
A/Brisbane/144/2019	EPI1647888	queensland_health_forensic_and_scientific_services_	who_collaborating_centre_for_reference_and_research_on_influenza
A/England/405/2015	EPI875121	microbiology_services_colindale,_public_health_england	microbiology_services_colindale,_public_health_england
A/Vladivostok/121/2014	EPI539543	ivanovsky_research_institute_of_virology_rams	national_institute_for_medical_research
A/Georgia/25/2016	EPI762529	georgia_public_health_laboratory	centers_for_disease_control_and_prevention
A/Stockholm/33/2013	EPI497737	swedish_institute_for_infectious_disease_control	swedish_institute_for_infectious_disease_control
A/Colorado/6/2014	EPI517060	colorado_department_of_health_lab	centers_for_disease_control_and_prevention
A/Oman/6052/2018	EPI1328962	central_public_health_laboratory,_ministry_of_health	crick_worldwide_influenza_centre
A/Wakayama/132/2017	EPI1208877	wakayama_prefectural_research_center_of_environment_and_public_health	national_institute_of_infectious_diseases_(niid)
A/Mexico/2276/2018	EPI1329520	laboratorio_de_virus_respiratorio	centers_for_disease_control_and_prevention
A/Guangdong/1249/2009	EPI266485	?	other_database_import
A/Washington/348/2019	EPI1559151	marshfield_clinic_research_foundation	centers_for_disease_control_and_prevention
A/Moscow/CRIE-58/2013	EPI506132	?	other_database_import
A/Yucatan/85/2012	EPI590999	centro_de_investigaciones_regionales_dr._hideyo_noguchi	universidad_autonoma_de_yucatan
A/RheinlandPfalz/4/2018	EPI1176776	robert_koch_institute_nationales_referenzzentrum_für_influenza	robert_koch_institute
A/Colombia/1359/2015	EPI586626	instituto_nacional_de_salud_de_columbia	centers_for_disease_control_and_prevention
A/Moscow/232/2019	EPI1672999	nic_russia,_ivanovsky_research_institute_of_virology	n.f._gamaleya_research_center_for_epidemiology_and_microbiology
A/Brazil/737/2013	EPI465500	oswaldo_cruz_institute___fiocruz___laboratory_of_respiratory_viruses_and_measles_(lvrs)	centers_for_disease_control_and_prevention
A/Delaware/9/2013	EPI466954	delaware_public_health_lab	centers_for_disease_control_and_prevention
A/Georgia/6/2012	EPI368685	georgia_public_health_laboratory	centers_for_disease_control_and_prevention
A/Newcastle/67/2017	EPI1082629	john_hunter_hospital	who_collaborating_centre_for_reference_and_research_on_influenza
A/Texas/135/2018	EPI1325621	san_antonio_metropolitan_health	centers_for_disease_control_and_prevention
A/Alagoas/245/2018	EPI1249290	instituto_oswaldo_cruz_fiocruz___laboratory_of_respiratory_viruses_and_measles_(lvrs)	centers_for_disease_control_and_prevention
A/Wisconsin/629-D00579/2009	EPI218676	?	other_database_import
A/Florida/30/2019	EPI1434076	florida_department_of_health_tampa	centers_for_disease_control_and_prevention
A/California/24/2013	EPI467375	naval_health_research_center	centers_for_disease_control_and_prevention
A/Nepal/679A/2014	EPI574049	national_public_health_laboratory	national_institute_of_infectious_diseases_(niid)
A/Vietnam/13032030/2009	EPI405469	?	other_database_import
A/Nicaragua/AGA2-26/2011	EPI619973	?	other_database_import
A/Nevada/26/2016	EPI786556	southern_nevada_public_health_lab	other_database_import
A/NewCaledonia/28/2019	EPI1492594	institut_pasteur_new_caledonia	who_collaborating_centre_for_reference_and_research_on_influenza
A/Japan/PR1070/2009	EPI215252	?	other_database_import
A/CzechRepublic/192/2013	EPI488096	?	other_database_import
A/Iran/15583/2009	EPI267911	?	other_database_import
A/Jiangsu-Xiaguan/SWL1411/2009	EPI256213	?	who_chinese_national_influenza_center
A/Victoria/21/2019	EPI1493098	victorian_infectious_diseases_reference_laboratory_	who_collaborating_centre_for_reference_and_research_on_influenza
A/Putian/SWL1481/2013	EPI585827	?	other_database_import
A/Cluj/133922/2013	EPI439303	cantacuzino_institute	cantacuzino_institute
A/Bangladesh/2005/2017	EPI1025135	institute_of_epidemiology_disease_control_and_research_(iedcr)_&_bangladesh_national_influenza_centre_(nic)	centers_for_disease_control_an
A/Ekaterinburg/RII09/2013	EPI457295	who_national_influenza_centre_russian_federation	who_national_influenza_centre_russian_federation
A/Honduras/1965/2018	EPI1255641	laboratorio_nacional_de_virologia	centers_for_disease_control_and_prevention
A/NewYork/3014/2009	EPI179408	?	other_database_import
A/Taiwan/T1821/2009	EPI190841	?	other_database_import
A/Wisconsin/629-D01521/2009	EPI214516	?	other_database_import
A/Michigan/4/2016	EPI732879	university_of_michigan_sph_epid	centers_for_disease_control_and_prevention
A/HongKong/H090-678-V10/2009	EPI375693	?	other_database_import
A/Colorado/35/2019	EPI1480222	colorado_department_of_health_lab	centers_for_disease_control_and_prevention
A/DistrictOfColumbia/17/2018	EPI1246323	dc_public_health_lab	centers_for_disease_control_and_prevention
A/Dakar/6/2018	EPI1310067	institut_pasteur_de_dakar__	crick_worldwide_influenza_centre
A/Ankara/5138/2015	EPI760798	refik_saydam_national_public_health_agency	crick_worldwide_influenza_centre
A/Quebec/RV1432/2011	EPI353419	national_microbiology_laboratory,_health_canada	centers_for_disease_control_and_prevention
A/Bahrain/755/2019	EPI1697250	ministry_of_health_bahrain	centers_for_disease_control_and_prevention
A/Indonesia/Nihrd-Pdgd572/2014	EPI550779	ministry_of_health,_nihrd	centers_for_disease_control_and_prevention
A/Arizona/14/2020	EPI1725571	arizona_department_of_health_services	centers_for_disease_control_and_prevention
A/Taiwan/297/2017	EPI1057529	center_for_disease_control	national_institute_of_infectious_diseases_(niid)
A/PaysDeLoire/2778/2018	EPI1354913	?	institut_pasteur
A/Lao/337/2019	EPI1507496	national_center_for_laboratory_and_epidemiology	centers_for_disease_control_and_prevention
A/Fujian-Xinluo/SWL11263/2019	EPI1589843	who_chinese_national_influenza_center	who_chinese_national_influenza_center
A/NewCaledonia/72/2014-egg	EPI748149	institut_pasteur_new_caledonia	who_collaborating_centre_for_reference_and_research_on_influenza
A/Singapore/GP1578/2016	EPI874137	ministry_of_health,_singapore	ministry_of_health,_singapore
A/Belgium/86/2009	EPI210371	scientific_institute_of_public_health	national_institute_for_medical_research
A/Shandong-Gangcheng/SWL1141/2019-egg	EPI1504269	who_chinese_national_influenza_center	who_chinese_national_influenza_center
A/Slovenia/2625/2009	EPI210464	laboratory_for_virology,_national_institute_of_public_health	national_institute_for_medical_research
A/Jamaica/651/2018	EPI1282641	university_of_the_west_indies	centers_for_disease_control_and_prevention
A/Morocco/654/2016	EPI921448	institut_national_d_hygiene,_ministere_de_la_sante_sante	national_institute_of_hygiene
A/Budgam/AG_476/2020	EPI1696380	sher_i_kashmir_institute_of_medical_sciences	cnr_virus_des_infections_respiratoires___france_sud
A/Bangladesh/4008/2019	EPI1609732	icddr,b_international_centre_for_diarrhoeal_disease_research,_bangladesh	centers_for_disease_control_and_prevention
A/Yokohama/84/2014	EPI534655	yokohama_city_institute_of_public_health.	national_institute_of_infectious_diseases_(niid)
A/Ghana/DILI-14-0567/2014	EPI574436	university_of_ghana	national_institute_for_medical_research
A/Guangdong/1759/2009	EPI250055	?	other_database_import
A/Latvia/12-063862/2015	EPI687808	state_agency,_infectology_center_of_latvia	crick_worldwide_influenza_centre
A/Catalonia/NSVH131078467/2018	EPI1305763	hospital_universitari_vall_d'hebron	hospital_universitari_vall_d'hebron
A/Singapore/ON2024/2009	EPI380313	?	other_database_import
A/Osaka/8/2014	EPI505147	osaka_prefectural_institute_of_public_health	national_institute_of_infectious_diseases_(niid)
A/Vietnam/3029/2013	EPI465497	national_institute_of_hygiene_and_epidemiology	centers_for_disease_control_and_prevention
A/ElSalvador/1/2019	EPI1546451	contiguo_a_hospital_rosales	centers_for_disease_control_and_prevention
A/JiangsuSucheng/SWL1148/2013	EPI684622	?	other_database_import
A/Shenzhen/2019-14183/2018	EPI1380933	who_chinese_national_influenza_center	who_chinese_national_influenza_center
A/Guatemala/382/2018	EPI1312405	laboratorio_nacional_de_salud_guatemala	centers_for_disease_control_and_prevention
A/Brisbane/1001/2019	EPI1359961	institute_of_medical_and_veterinary_science_(imvs)	who_collaborating_centre_for_reference_and_research_on_influenza
A/Kyiv/523/2018	EPI1361714	institute_of_epidemiology_and_infectious_diseases_ams_of_ukraine	centers_for_disease_control_and_prevention
A/Wisconsin/114/2018	EPI1472823	marshfield_clinic_research_foundation	centers_for_disease_control_and_prevention
A/Phetchaburi/105/2017	EPI1058898	who_national_influenza_centre,_national_institute_of_medical_research_(nimr)	centers_for_disease_control_and_prevention
A/Taiwan/83795/2019	EPI1718586	center_for_disease_control	national_institute_of_infectious_diseases_(niid)
A/Jordan/2000/2017	EPI1188322	laboratory_directorate	crick_worldwide_influenza_centre
A/Shanghai-Huangpu/SWL12014/2015-egg	EPI1338822	who_chinese_national_influenza_center	who_chinese_national_influenza_center
A/Kyiv/310/2016	EPI823593	institute_of_epidemiology_and_infectious_diseases_ams_of_ukraine	crick_worldwide_influenza_centre
A/Slovenia/808/2014	EPI532792	laboratory_for_virology,_national_institute_of_public_health	national_institute_for_medical_research
A/Zhangzhou/SWL1229/2014	EPI585834	?	other_database_import
A/Lisbon/99/2009	EPI243970	instituto_nacional_de_saude	national_institute_for_medical_research
A/Cambodia/c0625453/2018	EPI1283132	institute_pasteur_du_cambodia	who_collaborating_centre_for_reference_and_research_on_influenza
A/India/1030/2017	EPI989234	national_institute_of_virology	centers_for_disease_control_and_prevention
A/Brunei/2010/2009	EPI215775	qasya_diagnostic_services_sdn_bhd	who_collaborating_centre_for_reference_and_research_on_influenza
A/Florida/47/2019	EPI1441685	florida_department_of_health_jacksonville	centers_for_disease_control_and_prevention
A/Ecuador/533/2017	EPI1182022	inspi	centers_for_disease_control_and_prevention
A/RioGrandedoSul/709/2014	EPI1032084	lacen/rs___laboratório_central_de_saúde_pública_do_rio_grande_do_sul	instituto_oswaldo_cruz_fiocruz___laboratory_of_re
A/Nevsehir/1118/2014	EPI589588	refik_saydam_national_public_health_agency	crick_worldwide_influenza_centre
A/PaysDeLoire/861/2018	EPI1192880	?	institut_pasteur
A/Brisbane/23/2016	EPI765062	queensland_health_scientific_services	who_collaborating_centre_for_reference_and_research_on_influenza
A/Netherlands/227_Carb/2020	EPI1690187	erasmus_medical_center	erasmus_medical_center
A/Macau/601579/2019	EPI1595019	laboratorio_de_saude_publico	who_collaborating_centre_for_reference_and_research_on_influenza
A/Argentina/656/2011	EPI352407	instituto_nacional_de_enfermedades_infecciosas	centers_for_disease_control_and_prevention
A/Stockholm/76/2015	EPI774853	swedish_institute_for_infectious_disease_control	crick_worldwide_influenza_centre
A/Guyane/341/2017	EPI1197833	national_influenza_center_french_guiana_and_french_indies	centers_for_disease_control_and_prevention
A/Newcastle/125/2011	EPI349159	john_hunter_hospital,_virology_unit,_clinical_microbiology	who_collaborating_centre_for_reference_and_research_on_influenza
A/Wisconsin/629-D01883/2009	EPI214652	?	other_database_import
A/AthensGR/71/2014	EPI515412	hellenic_pasteur_institute	national_institute_for_medical_research
A/Arizona/18/2018	EPI1214334	arizona_department_of_health_services	centers_for_disease_control_and_prevention
A/Hiroshima/201/2009-egg	EPI212317	?	other_database_import
A/Moscow/239/2015	EPI733115	russian_academy_of_medical_sciences	centers_for_disease_control_and_prevention
A/Singapore/TT278/2010	EPI385287	?	other_database_import
A/Malaysia/820/2009	EPI212455	?	other_database_import
A/Helsinki/694/2013	EPI473282	?	other_database_import
A/Texas/JMS382/2009	EPI252860	?	other_database_import
A/Moldova/63/2010	EPI278128	national_centre_for_preventive_medicine	national_institute_for_medical_research
A/Wyoming/5/2019	EPI1372958	wyoming_public_health_laboratory	centers_for_disease_control_and_prevention
A/SouthAustralia/1019/2018	EPI1328779	institute_of_medical_and_veterinary_science_(imvs)	who_collaborating_centre_for_reference_and_research_on_influenza
A/Ukraine/8313/2019	EPI1506993	ministry_of_health_of_ukraine	crick_worldwide_influenza_centre
A/Sachsen/88/2018	EPI1548854	robert_koch_institute_nationales_referenzzentrum_für_influenza	robert_koch_institute_nationales_referenzzentrum_f?r_influenza
A/Cameroon/LEID-03-11-1616/2011	EPI346690	centre_pasteur_du_cameroun	national_institute_for_medical_research
A/SongKhla/160/2013	EPI552429	thai_national_influenza_center	thai_national_influenza_center
A/Guangxi-Xinbin/SWL11047/2015	EPI713657	who_chinese_national_influenza_center	who_chinese_national_influenza_center
A/Shenzhen/2019-14180/2018	EPI1380924	who_chinese_national_influenza_center	who_chinese_national_influenza_center
A/Shanghai-Changning/SWL1988/2015-egg	EPI1338774	who_chinese_national_influenza_center	who_chinese_national_influenza_center
A/NordrheinWestfalen/26/2017	EPI982562	robert_koch_institute	crick_worldwide_influenza_centre
A/Jordan/10237/2019	EPI1575064	laboratory_directorate	crick_worldwide_influenza_centre
A/Tomsk/5606V/2019	EPI1575092	state_research_center_of_virology_and_biotechnology_(vector)	crick_worldwide_influenza_centre
A/Virginia/11/2018	EPI1195999	virginia_division_of_consolidated_laboratories	centers_for_disease_control_and_prevention
A/California/73/2018	EPI1327775	california_department_of_health_services	centers_for_disease_control_and_prevention
A/Srilanka/20/2013	EPI477532	medical_research_institute	who_collaborating_centre_for_reference_and_research_on_influenza
A/Brazil/122/2014	EPI538139	oswaldo_cruz_institute___fiocruz___laboratory_of_respiratory_viruses_and_measles_(lvrs)	centers_for_disease_control_and_prevention
A/SouthCarolina/WRSP520/2009	EPI278043	?	other_database_import
A/SanDiego/INS14/2009	EPI308763	?	other_database_import
A/England/383/2015	EPI711929	microbiology_services_colindale,_public_health_england	microbiology_services_colindale,_public_health_england
A/Nevada/44/2015	EPI756336	u.s._air_force_school_of_aerospace_medicine	centers_for_disease_control_and_prevention
A/Nairobi/64/2009	EPI443141	ari_unit,_kenya_medical_research_institute_(kemri___nic),_centre_for_virus_research_annex,_p.o_box_54628	kenya_medical_research_institute
A/Singapore/401T/2009	EPI485493	?	other_database_import
A/Tanzania/2899/2016	EPI827751	national_influenza_lab	centers_for_disease_control_and_prevention
A/Texas/JMS410/2009	EPI253052	?	other_database_import
A/Wisconsin/137/2018	EPI1472998	marshfield_clinic_research_foundation	centers_for_disease_control_and_prevention
A/PuertoRico/31/2014	EPI575863	puerto_rico_department_of_health	centers_for_disease_control_and_prevention
A/Cambodia/c0409405/2018	EPI1265823	institute_pasteur_du_cambodia	who_collaborating_centre_for_reference_and_research_on_influenza
A/NewYork/25/2019	EPI1433538	new_york_city_department_of_health	centers_for_disease_control_and_prevention
A/Oman/SQUH-59/2012	EPI622781	?	other_database_import
A/Myanmar/17M179/2017	EPI1260456	national_health_laboratory	national_institute_of_infectious_diseases_(niid)
A/Martinique/519/2019	EPI1507119	national_influenza_center_french_guiana_and_french_indies	centers_for_disease_control_and_prevention
A/Iowa/9/2019	EPI1382944	iowa_state_hygienic_laboratory	centers_for_disease_control_and_prevention
A/Lao/I894/2013	EPI497975	ministry_of_health_laos	national_institute_of_infectious_diseases_(niid)
A/Manitoba/RV2041/2009	EPI303428	?	other_database_import
A/Singapore/GP2395/2016	EPI874225	ministry_of_health,_singapore	ministry_of_health,_singapore
A/Slovenia/2615/2018	EPI1393512	laboratory_for_virology,_national_institute_of_public_health	crick_worldwide_influenza_centre
A/Sydney/1014/2019	EPI1484073	institute_of_medical_and_veterinary_science_(imvs)	who_collaborating_centre_for_reference_and_research_on_influenza
A/AthensGR/984/2016	EPI711189	hellenic_pasteur_institute	hellenic_pasteur_institute
A/Washington/292/2019	EPI1558896	marshfield_clinic_research_foundation	centers_for_disease_control_and_prevention
A/Indiana/3/2020	EPI1705131	indiana_state_department_of_health_laboratories	centers_for_disease_control_and_prevention
A/Mississippi/11177/2020	EPI1709257	u.s._air_force_school_of_aerospace_medicine_	u.s._air_force_school_of_aerospace_medicine
A/Tennessee/30/2020	EPI1737952	tennessee_department_of_health_laboratory_nashville	centers_for_disease_control_and_prevention
A/Trollhattan/4/2015	EPI570036	?	swedish_institute_for_infectious_disease_control
A/PuntaArenas/79256/2018	EPI1392723	instituto_de_salud_publica_de_chile	instituto_de_salud_publica_de_chile
A/Hawaii/26/2018	EPI1211506	state_of_hawaii_department_of_health	centers_for_disease_control_and_prevention
A/Victoria/24/2019	EPI1594149	victorian_infectious_diseases_reference_laboratory_	who_collaborating_centre_for_reference_and_research_on_influenza
A/Indiana/38/2016	EPI758526	indiana_state_department_of_health_laboratories	centers_for_disease_control_and_prevention
A/Montana/60/2016	EPI937261	montana_laboratory_services_bureau	other_database_import
A/Malaysia/2076756/2009	EPI374185	?	other_database_import
A/Swansea/8921/2018	EPI1324816	public_health_wales_microbiology_cardiff	public_health_wales_microbiology_cardiff
A/Slovenia/2794/2017	EPI1262407	laboratory_for_virology,_national_institute_of_public_health	centers_for_disease_control_and_prevention
A/Nara/39/2017	EPI1213523	nara_prefectural_institute_for_hygiene_and_environment	national_institute_of_infectious_diseases_(niid)
A/Norway/3401/2018	EPI1328926	who_national_influenza_centre	crick_worldwide_influenza_centre
A/NorthCarolina/42/2009	EPI233181	duke_university_health_system	centers_for_disease_control_and_prevention
A/Athens/95/2019	EPI1358832	hellenic_pasteur_institute	hellenic_pasteur_institute
A/Alabama/17/2019	EPI1396373	adph_bureau_of_clinical_laboratories	centers_for_disease_control_and_prevention
A/Helsinki/604/2013	EPI473156	?	other_database_import
A/Ontario/RV2001/2019	EPI1478513	public_health_ontario	public_health_agency_of_canada_(phac)
A/Sydney/30/2019	EPI1434689	clinical_virology_unit,_cdim	who_collaborating_centre_for_reference_and_research_on_influenza
A/KathmanduBGN/14-1/2009	EPI232312	headquarters_british_gurkhas_nepal	national_institute_for_medical_research
A/StPetersburg/RII-392S/2019	EPI1352372	?	who_national_influenza_centre_russian_federation
A/BritishColumbia/RV2946/2009	EPI303047	?	other_database_import
A/Darwin/324/2019	EPI1484481	influenza_surveillance_centre_for_disease_control	who_collaborating_centre_for_reference_and_research_on_influenza
A/SanDiego/INS60/2009	EPI246966	?	other_database_import
A/AthensGR/148/2016	EPI711169	hellenic_pasteur_institute	hellenic_pasteur_institute
A/Milan/18/2011	EPI352635	?	other_database_import
A/Alaska/11468/2020	EPI1728907	u.s._air_force_school_of_aerospace_medicine_	u.s._air_force_school_of_aerospace_medicine
A/Mexico/4593/2009	EPI179103	laboratorio_de_virus_respiratorio	centers_for_disease_control_and_prevention
A/Oman/4003/2014	EPI551988	central_public_health_laboratory,_ministry_of_health	national_institute_for_medical_research
A/Afghanistan/473/2016	EPI830570	national_public_health_laboratory	centers_for_disease_control_and_prevention
A/Wisconsin/45/2017	EPI989350	wisconsin_state_laboratory_of_hygiene	centers_for_disease_control_and_prevention
A/Hiroshima/1/2011	EPI305357	center_for_public_health_and_environment,_hiroshima_prefectural_technology_research_institute	national_institute_of_infectious_diseases_(niid)
A/Wisconsin/41/2020	EPI1717192	wisconsin_state_laboratory_of_hygiene	centers_for_disease_control_and_prevention
A/Darwin/79/2018	EPI1336467	influenza_surveillance_centre_for_disease_control	who_collaborating_centre_for_reference_and_research_on_influenza
A/StPetersburg/RII1532M/2016	EPI836237	?	who_national_influenza_centre_russian_federation
A/Michigan/415/2018	EPI1343815	michigan_department_of_community_health	centers_for_disease_control_and_prevention
A/Nevada/47/2016	EPI866677	nevada_state_health_laboratory	centers_for_disease_control_and_prevention
A/Illinois/24/2019	EPI1437811	indiana_state_department_of_health_laboratories	centers_for_disease_control_and_prevention
A/Montana/33/2016	EPI757576	montana_laboratory_services_bureau	centers_for_disease_control_and_prevention
A/Texas/64/2009	EPI227835	texas_department_of_state_health_services_laboratory_services	centers_for_disease_control_and_prevention
A/StPetersburg/CRIE-GoVM/2011	EPI339344	?	other_database_import
A/Bangladesh/7190513004/2019	EPI1546150	icddr,b_international_centre_for_diarrhoeal_disease_research,_bangladesh	centers_for_disease_control_and_prevention
A/Niedersachsen/28/2019	EPI1548820	robert_koch_institute_nationales_referenzzentrum_für_influenza	robert_koch_institute_nationales_referenzzentrum_f?r_influenza
A/Netherlands/229_Carb/2020	EPI1690179	erasmus_medical_center	erasmus_medical_center
A/Finland/977/2018	EPI1345911	national_institute_for_health_and_welfare	national_institute_for_health_and_welfare
A/Jordan/13989/2015	EPI748951	laboratory_directorate	crick_worldwide_influenza_centre
A/Lao/3055/2018	EPI1497096	national_center_for_laboratory_and_epidemiology	centers_for_disease_control_and_prevention
A/Louisiana/29/2019	EPI1427624	louisiana_department_of_health_and_hospitals	centers_for_disease_control_and_prevention
A/Bangkok/49/2018	EPI1281564	who_national_influenza_centre,_national_institute_of_medical_research_(nimr)	who_collaborating_centre_for_reference_and_research_on_influenza
A/Louisiana/1/2014	EPI508624	new_york_state_department_of_health	centers_for_disease_control_and_prevention
A/NewMexico/5/2012	EPI368430	new_mexico_department_of_health	centers_for_disease_control_and_prevention
A/Guatemala/153/2016	EPI830518	laboratorio_nacional_de_salud_guatemala	centers_for_disease_control_and_prevention
A/Guangdong-Pengjiang/SWL1518/2017-egg	EPI1062810	who_chinese_national_influenza_center	who_chinese_national_influenza_center
A/StPetersburg/RII-8/2018	EPI1171693	?	who_national_influenza_centre_russian_federation
A/Parana/478/2014	EPI1031995	laboratório_central_do_estado_do_paraná___lacen/pr	instituto_oswaldo_cruz_fiocruz___laboratory_of_respiratory_viruses_and_measles_(lvrs)
A/Netherlands/213/2019	EPI1366057	erasmus_medical_center	erasmus_medical_center
A/Maine/14/2016	EPI790454	maine_health_and_environmental_testing_laboratory	other_database_import
A/Lisbon/125/2016	EPI773881	instituto_nacional_de_saude	crick_worldwide_influenza_centre
A/Catalonia/NSVH100966098/2019	EPI1364620	hospital_universitari_vall_d'hebron	hospital_universitari_vall_d'hebron
A/Wisconsin/74/2018	EPI1452776	marshfield_clinic_research_foundation	centers_for_disease_control_and_prevention
A/Mississippi/3/2009	EPI216991	mississippi_public_health_laboratory	centers_for_disease_control_and_prevention
A/Moldova/157/2013	EPI487683	national_centre_for_preventive_medicine	national_institute_for_medical_research
A/Georgia/14/2019	EPI1433261	georgia_public_health_laboratory	centers_for_disease_control_and_prevention
A/Nagasaki/15N026/2016	EPI781482	niigata_university	niigata_university
A/HongKong/4416/2019	EPI1670423	government_virus_unit	crick_worldwide_influenza_centre
A/Merzifon/569/2017	EPI1160048	refik_saydam_national_public_health_agency	ministry_of_health_turkey
A/Mie/11/2017	EPI1002823	mie_prefecture_health_and_environment_research_institute	national_institute_of_infectious_diseases_(niid)
A/Tallinn/INS619/2011	EPI408956	?	other_database_import
A/Ghana/FS-339/2010	EPI278353	university_of_ghana	national_institute_for_medical_research
A/Kentucky/26/2019	EPI1441883	kentucky_division_of_laboratory_services	centers_for_disease_control_and_prevention
A/NewMexico/8/2012	EPI375531	new_mexico_department_of_health	centers_for_disease_control_and_prevention
A/NewYork/67/2016	EPI793003	new_york_state_department_of_health	centers_for_disease_control_and_prevention
A/Ontario/RV1058/2019	EPI1497944	ontario_agency_for_health_protection_and_promotion_(oahpp)	centers_for_disease_control_and_prevention
A/Louisiana/3/2016	EPI732216	louisiana_department_of_health_and_hospitals	centers_for_disease_control_and_prevention
A/Stockholm/58/2017	EPI1192209	public_health_agency_of_sweden	public_health_agency_of_sweden
A/Slovenia/3222/2019	EPI1675045	national_laboratory_for_health_environment_and_food	crick_worldwide_influenza_centre
A/Kazakhstan/156/2016	EPI767931	csee	centers_for_disease_control_and_prevention
A/Kansas/5/2017	EPI942639	kansas_department_of_health_and_environment	centers_for_disease_control_and_prevention
A/Oman/7542/2015	EPI770200	central_public_health_laboratory,_ministry_of_health	crick_worldwide_influenza_centre
A/California/116/2015	EPI691169	california_department_of_health_services	centers_for_disease_control_and_prevention
A/Taiwan/85142/2015	EPI713951	centers_for_disease_control	taiwan_cdc
A/Kentucky/22/2009	EPI239659	kentucky_division_of_laboratory_services	centers_for_disease_control_and_prevention
A/Perth/1025/2018	EPI1319371	institute_of_medical_and_veterinary_science_(imvs)	who_collaborating_centre_for_reference_and_research_on_influenza
A/Baleares/2477/2017	EPI1203042	servicio_de_microbiología_hospital_universitario_son_espases	crick_worldwide_influenza_centre
A/Kirishi/RII-518S/2019	EPI1414062	research_institute_of_influenza,_ministry_of_healthcare_of_the_russian_federation	who_national_influenza_centre_russian_federation
A/Denmark/323/2020	EPI1675807	statens_serum_institute	statens_serum_institute
A/Arizona/15/2010	EPI309805	arizona_department_of_health_services	centers_for_disease_control_and_prevention
A/Christchurch/538/2014-egg	EPI748141	canterbury_health_services	who_collaborating_centre_for_reference_and_research_on_influenza
A/Singapore/ON2054/2009	EPI380321	?	other_database_import
A/Qatar/34-VI-19-0071429/2019	EPI1670499	supreme_health_council	crick_worldwide_influenza_centre
A/Denmark/1792/2018	EPI1332014	?	statens_serum_institute
A/Sakai/8/2016	EPI840968	sakai_city_institute_of_public_health	national_institute_of_infectious_diseases_(niid)
A/Lao/3004/2016	EPI871078	national_center_for_laboratory_and_epidemiology	centers_for_disease_control_and_prevention
A/England/4640543/2010	EPI403849	microbiology_services_colindale,_public_health_england	other_database_import
A/Perugia/34/2015	EPI598457	istituto_superiore_di_sanità	crick_worldwide_influenza_centre
A/Yokohama/1363/2009	EPI291750	yokohama_city_institute_of_public_health.	national_institute_of_infectious_diseases_(niid)
A/Santiago/108998/2018	EPI1361438	instituto_de_salud_publica_de_chile_	centers_for_disease_control_and_prevention
A/Argentina/14241/2019	EPI1588735	cemic_university_hospital	centers_for_disease_control_and_prevention
A/Georgia/622/2014	EPI531230	national_centre_for_disease_control_and_public_health	national_institute_for_medical_research
A/Ghana/FS-2328/2009	EPI278395	university_of_ghana	national_institute_for_medical_research
A/NewYork/WC-LVD-14-040/2014	EPI546599	?	other_database_import
A/Kanagawa/ZC1902/2019	EPI1627306	national_institute_of_infectious_diseases_(niid)	national_institute_of_infectious_diseases_(niid)
A/England/757/2018	EPI1369917	microbiology_services_colindale,_public_health_england	microbiology_services_colindale,_public_health_england
A/Pakistan/394/2015	EPI706258	national_institute_of_health	centers_for_disease_control_and_prevention
A/Luxembourg/19005738/2019	EPI1390232	laboratoire_national_de_santé_	laboratoire_national_de_sant?
A/Singapore/GP2065/2010	EPI385352	?	other_database_import
A/TurksAndCaicos/211/2011	EPI320154	caribbean_epidemiology_center	centers_for_disease_control_and_prevention
A/Ukraine/598/2015	EPI732676	institute_of_epidemiology_and_infectious_diseases_ams_of_ukraine	centers_for_disease_control_and_prevention
A/Bourgogne/7575/2009	EPI535892	?	institut_pasteur
A/Wrexham/5497/2018	EPI1334011	public_health_wales_microbiology_cardiff	public_health_wales_microbiology_cardiff
A/Singapore/KK738/2010	EPI385874	?	other_database_import
A/California/31/2018	EPI1186350	california_department_of_health_services	centers_for_disease_control_and_prevention
A/Monmouth/6723/2019	EPI1365310	public_health_wales_microbiology_cardiff	public_health_wales_microbiology_cardiff
A/HongKong/419305/2009	EPI313244	?	other_database_import
A/California/24/2020	EPI1705123	california_department_of_health_services	centers_for_disease_control_and_prevention
A/Netherlands/10611/2018	EPI1342701	national_institute_for_public_health_and_the_environment_(rivm)	national_institute_for_public_health_and_the_environment_(rivm)
A/Singapore/TT218/2015	EPI722460	ministry_of_health,_singapore	ministry_of_health,_singapore
A/England/560/2016	EPI878544	microbiology_services_colindale,_public_health_england	microbiology_services_colindale,_public_health_england
A/Minnesota/23/2018	EPI1214390	minnesota_department_of_health	centers_for_disease_control_and_prevention
A/Uganda/856/2014	EPI580184	uganda_virus_research_institute_(uvri),_national_influenza_center	centers_for_disease_control_and_prevention
A/Tatarstan/CRIE-218/2016	EPI826960	?	central_research_institute_for_epidemiology
A/Ethiopia/63/2014	EPI564999	ethiopian_health_and_nutrition_research_institute_(ehnri)	centers_for_disease_control_and_prevention
A/NordrheinWestfalen/8/2019	EPI1351586	?	robert_koch_institute_nationales_referenzzentrum_f?r_influenza
A/Newcastle/31/2016	EPI793188	john_hunter_hospital	who_collaborating_centre_for_reference_and_research_on_influenza
A/Malaysia/2072040/2009	EPI374193	?	other_database_import
A/Shanghai-Pudongxin/SWL1233/2010	EPI257759	?	who_chinese_national_influenza_center
A/Idaho/11530/2020	EPI1729364	u.s._air_force_school_of_aerospace_medicine_	u.s._air_force_school_of_aerospace_medicine
A/CostaRica/4857/2009	EPI185354	?	centers_for_disease_control_and_prevention
A/Bangladesh/4005/2015	EPI628934	institute_of_epidemiology_disease_control_and_research_(iedcr)_&_bangladesh_national_influenza_centre_(nic)	centers_for_disease_control_and_prev
A/Bolivia/559/2013-egg	EPI466896	instituto_nacional_de_laboratoriosde_salud_(inlasa)	centers_for_disease_control_and_prevention
A/Kuwait/6371/2018	EPI1357345	public_health_laboratory,_virology_unit	centers_for_disease_control_and_prevention
A/Brazil/1203/2012	EPI386031	instituto_adolfo_lutz	centers_for_disease_control_and_prevention
A/Catalonia/NSVH100959748/2019	EPI1443643	hospital_universitari_vall_d'hebron	hospital_universitari_vall_d'hebron
A/Lao/F1456/2017	EPI1091643	national_center_for_laboratory_and_epidemiology	national_institute_of_infectious_diseases_(niid)
A/Wisconsin/1/2010-egg	EPI347057	wisconsin_state_laboratory_of_hygiene	centers_for_disease_control_and_prevention
A/Brunei/32/2019	EPI1484025	r.i.p.a.s._hospital,_department_of_laboratory_services	who_collaborating_centre_for_reference_and_research_on_influenza
A/Vladivostok/122/2019	EPI1547248	ivanovsky_research_institute_of_virology_rams	centers_for_disease_control_and_prevention
A/SouthAustralia/95/2019	EPI1422513	institute_of_medical_and_veterinary_science_(imvs)	who_collaborating_centre_for_reference_and_research_on_influenza
A/Italy/FVG-93/2015	EPI598448	istituto_superiore_di_sanità	crick_worldwide_influenza_centre
A/England/221/2019	EPI1491822	microbiology_services_colindale,_public_health_england	microbiology_services_colindale,_public_health_england
A/TimorLeste/41/2019	EPI1542778	laboratório_nacional_da_saúde	who_collaborating_centre_for_reference_and_research_on_influenza
A/Sweden/86/2019	EPI1441133	?	public_health_agency_of_sweden
A/UlanUde/9/2018	EPI1280078	?	who_national_influenza_centre_russian_federation
A/Pennsylvania/273/2017	EPI1137057	pennsylvania_department_of_health	centers_for_disease_control_and_prevention
A/Belize/1834/2018	EPI1350929	caribbean_epidemiology_center	centers_for_disease_control_and_prevention
A/Marrakech/586/2019	EPI1437376	institut_national_d'hygi&egrave;ne	crick_worldwide_influenza_centre
A/Poland/100/2019	EPI1483738	national_institute_of_public_health___national_institute_of_hygiene	crick_worldwide_influenza_centre
A/Hubei-Fancheng/SWL1140/2019-egg	EPI1648999	who_chinese_national_influenza_center	who_chinese_national_influenza_center
A/Nebraska/16/2016	EPI758423	nebraska_public_health_lab	centers_for_disease_control_and_prevention
A/Fukushima/9FY031/2009	EPI349473	?	other_database_import
A/Portugal/SU81/2015	EPI706951	instituto_nacional_de_saude	crick_worldwide_influenza_centre
A/Norway/2681/2018	EPI1255239	stavanger_universitetssykehus,_avd._for_medisinsk_mikrobiologi	crick_worldwide_influenza_centre
A/Mississippi/9/2019	EPI1382991	mississippi_public_health_laboratory	centers_for_disease_control_and_prevention
A/Oregon/29/2019	EPI1650242	oregon_public_health_laboratory	centers_for_disease_control_and_prevention
A/Jamaica/3426/2018	EPI1255664	university_of_the_west_indies	centers_for_disease_control_and_prevention
A/Myanmar/18M255/2018	EPI1413439	national_health_laboratory	national_institute_of_infectious_diseases_(niid)
A/Lithuania/1982/2016	EPI774715	lithuanian_aids_center_laboratory	crick_worldwide_influenza_centre
A/Hue/6/2009	EPI342619	?	other_database_import
A/FrenchGuiana/3078/2013	EPI467225	national_influenza_center_french_guiana_and_french_indies	centers_for_disease_control_and_prevention
A/Bryansk/CRIE-149/2016	EPI826863	?	central_research_institute_for_epidemiology
A/Texas/24/2012	EPI366336	corpus_christi_nueces_county_public_health	centers_for_disease_control_and_prevention
A/NordPasDeCalais/1651/2019	EPI1421506	?	institut_pasteur
A/Niedersachsen/194/2019	EPI1548824	robert_koch_institute_nationales_referenzzentrum_für_influenza	robert_koch_institute_nationales_referenzzentrum_f?r_influenza
A/Iquique/60485/2019	EPI1568372	instituto_de_salud_publica_de_chile	instituto_de_salud_publica_de_chile
A/NewMexico/11654/2020	EPI1742373	u.s._air_force_school_of_aerospace_medicine_	u.s._air_force_school_of_aerospace_medicine
A/Oklahoma/3/2012	EPI375525	oklahoma_state_department_of_health	centers_for_disease_control_and_prevention
A/Pavia/62/2011	EPI352928	?	other_database_import
A/Pennsylvania/29/2014	EPI531924	pennsylvania_department_of_health	centers_for_disease_control_and_prevention
A/Michigan/395/2019	EPI1563940	university_of_michigan_sph_epid	centers_for_disease_control_and_prevention
A/Argentina/932/2016	EPI792339	instituto_nacional_de_enfermedades_infecciosas	centers_for_disease_control_and_prevention
A/Stockholm/25/2019	EPI1591220	klinisk_mikrobiologi,_karolinska_universitetslaboratoriet,_karolinska_universitetssjukhuset_solna	public_health_agency_of_sweden
A/Georgia/4472/2009	EPI256018	national_centre_for_disease_control_and_public_health	national_institute_for_medical_research
A/Coyhaique/38403/2019	EPI1547953	instituto_de_salud_publica_de_chile	centers_for_disease_control_and_prevention
A/Bangladesh/1190710014/2019	EPI1608007	icddr,b_international_centre_for_diarrhoeal_disease_research,_bangladesh	centers_for_disease_control_and_prevention
A/Bayern/15/2020	EPI1694250	robert_koch_institute_nationales_referenzzentrum_für_influenza	robert_koch_institute_nationales_referenzzentrum_f?r_influenza
A/Virginia/50/2016	EPI768342	virginia_division_of_consolidated_laboratories	centers_for_disease_control_and_prevention
A/Taiwan/99867/2009	EPI382462	?	other_database_import
A/Myanmar/17M041P/2017	EPI1260452	national_health_laboratory	national_institute_of_infectious_diseases_(niid)
A/Malaysia/RP1648/2018	EPI1359523	institut_penyelidikan_perubatan	who_collaborating_centre_for_reference_and_research_on_influenza
A/DistrictOfColumbia/30/2018	EPI1333288	dc_public_health_lab	centers_for_disease_control_and_prevention
A/Indiana/3/2016	EPI710738	indiana_state_department_of_health_laboratories	centers_for_disease_control_and_prevention
A/NordrheinWestfalen/4/2020	EPI1675697	robert_koch_institute_nationales_referenzzentrum_für_influenza	robert_koch_institute_nationales_referenzzentrum_f?r_infl
A/CentralAfricanRepublic/568/2018	EPI1315962	institut_pasteur_de_bangui	crick_worldwide_influenza_centre
A/Manitoba/RV2138/2009	EPI303692	?	other_database_import
A/Florida/54/2019	EPI1480208	florida_department_of_health_jacksonville	centers_for_disease_control_and_prevention
A/Lisbon/58/2009	EPI272918	?	other_database_import
A/Denmark/259/2020	EPI1675855	statens_serum_institute	statens_serum_institute
A/Nakhonphanom/339/2018	EPI1363344	who_national_influenza_centre,_national_institute_of_medical_research_(nimr)	centers_for_disease_control_and_prevention
A/Norway/3750/2018	EPI1354769	who_national_influenza_centre	crick_worldwide_influenza_centre
A/Yokohama/141/2017	EPI1087509	yokohama_city_institute_of_public_health.	national_institute_of_infectious_diseases_(niid)
A/Texas/345/2019	EPI1490699	texas_department_of_state_health_services_laboratory_services	centers_for_disease_control_and_prevention
A/Estonia/118316/2018	EPI1354676	health_protection_inspectorate	crick_worldwide_influenza_centre
A/Oman/7873/2017	EPI1148115	central_public_health_laboratory,_ministry_of_health	crick_worldwide_influenza_centre
A/Dnipropetrovsk/443/2015	EPI625507	institute_of_epidemiology_and_infectious_diseases_ams_of_ukraine	centers_for_disease_control_and_prevention
A/Dnipropetrovsk/272/2009	EPI232228	institute_of_epidemiology_and_infectious_diseases_ams_of_ukraine	national_institute_for_medical_research
A/Osaka/10K363/2011	EPI340655	?	other_database_import
A/England/80820625/2018	EPI1203816	microbiology_services_colindale,_public_health_england	microbiology_services_colindale,_public_health_england
A/Boston/123/2009	EPI266604	?	other_database_import
A/Delaware/8/2010	EPI302139	u.s._air_force_school_of_aerospace_medicine	centers_for_disease_control_and_prevention
A/Delaware/43/2019	EPI1573955	delaware_public_health_lab	centers_for_disease_control_and_prevention
A/Moldova/5703/2016	EPI749005	national_centre_for_preventive_medicine	crick_worldwide_influenza_centre
A/Athens/INS355/2009	EPI274555	?	other_database_import
A/Scotland/Dundee_09V500795/2009	EPI387017	?	other_database_import
A/Thailand/CU-B4339/2010	EPI315864	?	other_database_import
A/Pakistan/175/2019	EPI1717783	national_institute_of_health	centers_for_disease_control_and_prevention
A/Noyabrsk/3/2016	EPI772606	?	state_research_center_of_virology_and_biotechnology_vector
A/AbuDhabi/136/2018	EPI1329710	shaikh_khalifa_medical_city	centers_for_disease_control_and_prevention
A/Fukushima/14/2014	EPI530569	fukushima_prefectural_institute_of_public_health	national_institute_of_infectious_diseases_(niid)
A/Yokohama/98/2016	EPI729888	yokohama_city_institute_of_public_health.	national_institute_of_infectious_diseases_(niid)
A/SouthAfrica/R08001/2018	EPI1269330	national_institute_for_communicable_disease	who_collaborating_centre_for_reference_and_research_on_influenza
A/California/62/2017	EPI1047385	california_department_of_health_services	centers_for_disease_control_and_prevention
A/Albania/41/2019	EPI1557864	institute_of_public_health	centers_for_disease_control_and_prevention
A/Lao/F4000/2016	EPI1027132	national_center_for_laboratory_and_epidemiology	national_institute_of_infectious_diseases_(niid)
A/NewMexico/11/2009	EPI243708	new_mexico_department_of_health	centers_for_disease_control_and_prevention
A/Tennessee/25/2016	EPI771715	tennessee_department_of_health_laboratory_nashville	centers_for_disease_control_and_prevention
A/Oklahoma/5/2020	EPI1703359	oklahoma_state_department_of_health	centers_for_disease_control_and_prevention
A/Tunisia/2779/2016	EPI983099	national_influenza_centre_tunis,_unit_virology,_microbiology_laboratory,_charles_nicolle's_hospital	crick_worldwide_influenza_centre
A/Iran/24119/2016	EPI982542	tehran_university_of_medical_sciences	crick_worldwide_influenza_centre
A/Minnesota/23/2009	EPI239609	minnesota_department_of_health	centers_for_disease_control_and_prevention
A/Stockholm/52/2015	EPI674800	?	swedish_institute_for_infectious_disease_control
A/Kitakyushu/4/2010	EPI248532	kitakyusyu_city_institute_of_enviromental_sciences	national_institute_of_infectious_diseases_(niid)
A/Baofeng/SWL537/2009	EPI320679	?	other_database_import
A/Paris/2057/2016	EPI760460	?	institut_pasteur
A/Cambodia/FSS32833/2016	EPI869369	institute_pasteur_du_cambodia	who_collaborating_centre_for_reference_and_research_on_influenza
A/Taiwan/454/2010	EPI295713	center_for_disease_control	national_institute_of_infectious_diseases_(niid)
A/Illinois/24/2015	EPI691036	illinois_department_of_public_health_chicago	centers_for_disease_control_and_prevention
A/Oklahoma/11/1990	EPI291702	oklahoma_state_department_of_health	centers_for_disease_control_and_prevention
A/Lisbon/172/2009	EPI256828	instituto_nacional_de_saude	national_institute_for_medical_research
A/Maryland/32/2009	EPI231500	maryland_department_of_health_and_mental_hygiene	centers_for_disease_control_and_prevention
A/Singapore/KK467/2010	EPI385566	?	other_database_import
A/StKitts/2642/2019	EPI1545803	caribbean_epidemiology_center	centers_for_disease_control_and_prevention
A/Batman/2/2016	EPI748817	refik_saydam_national_public_health_agency	crick_worldwide_influenza_centre
A/Singapore/INFTT-16-0013/2016	EPI788419	ministry_of_health,_singapore	ministry_of_health,_singapore
A/Centre/1027/2019	EPI1377914	?	institut_pasteur
A/RhodeIsland/22/2016	EPI771907	rhode_island_department_of_health	centers_for_disease_control_and_prevention
A/Yunnan-Qiaojia/SWL31/2010	EPI257651	?	who_chinese_national_influenza_center
A/Stockholm/87/2009	EPI219440	?	swedish_institute_for_infectious_disease_control
A/Kenya/150/2018	EPI1344662	cdc_kenya	centers_for_disease_control_and_prevention
A/Ontario/RV2891/2009	EPI304117	?	other_database_import
A/BadenWurttemberg/116/2020	EPI1735275	robert_koch_institute_nationales_referenzzentrum_für_influenza	crick_worldwide_influenza_centre
A/Utah/11/2020	EPI1714404	utah_department_of_health	centers_for_disease_control_and_prevention
A/Wisconsin/629-D00557/2009	EPI247916	?	other_database_import
A/Philippines/2995/2009	EPI221029	thailand_moph_u.s._cdc_collaboration_(ieip)	centers_for_disease_control_and_prevention
A/Korea/CJ63/2009	EPI281027	?	other_database_import
A/Louisiana/7/2017	EPI943619	louisiana_department_of_health_and_hospitals	centers_for_disease_control_and_prevention
A/England/61180107/2016	EPI877627	microbiology_services_colindale,_public_health_england	microbiology_services_colindale,_public_health_england
A/Florida/58/2018	EPI1245704	florida_department_of_health_tampa	centers_for_disease_control_and_prevention
A/Guatemala/91/2018	EPI1274187	laboratorio_nacional_de_salud_guatemala	centers_for_disease_control_and_prevention
A/Tokyo/EH18/2016	EPI731516	national_institute_of_infectious_diseases_(niid)	national_institute_of_infectious_diseases_(niid)
A/Michigan/2/2009	EPI178406	?	centers_for_disease_control_and_prevention
A/Singapore/GP1090/2009	EPI378581	?	other_database_import
A/Shanghai/SWL2/2009	EPI216611	?	who_chinese_national_influenza_center
A/Mexico/2570/2018	EPI1349882	laboratorio_de_virus_respiratorio	centers_for_disease_control_and_prevention
A/SouthAuckland/6/2016	EPI835154	institute_of_environmental_science_and_research	who_collaborating_centre_for_reference_and_research_on_influenza
A/Michigan/9/2016	EPI725207	michigan_department_of_community_health	centers_for_disease_control_and_prevention
A/Hessen/17/2019	EPI1378232	?	robert_koch_institute_nationales_referenzzentrum_f?r_influenza
A/Hawaii/11/2016	EPI741797	state_of_hawaii_department_of_health	centers_for_disease_control_and_prevention
A/Guam/NHRC0021/2009	EPI274931	?	other_database_import
A/SanDiego/INS105/2009	EPI252636	?	other_database_import
A/Shaanxi-Zhidan/SWL38/2016	EPI777772	who_chinese_national_influenza_center	who_chinese_national_influenza_center
A/Bahrain/222/2013	EPI459746	ministry_of_health_bahrain	centers_for_disease_control_and_prevention
A/Rostov/CRIE-160/2016	EPI826876	?	central_research_institute_for_epidemiology
A/Bahrain/183/2015	EPI791656	ministry_of_health_bahrain	centers_for_disease_control_and_prevention
A/Arizona/19/2018	EPI1214326	arizona_department_of_health_services	centers_for_disease_control_and_prevention
A/PaysDeLoire/1184/2018	EPI1208680	?	institut_pasteur
A/California/170/2016	EPI880087	california_department_of_health_services	centers_for_disease_control_and_prevention
A/Quebec/RV1758/2009	EPI190942	?	other_database_import
A/Singapore/GP3292/2009	EPI379186	?	other_database_import
A/Arkansas/3/2019	EPI1367911	arkansas_department_of_health	centers_for_disease_control_and_prevention
A/Armenia/611/2016	EPI748789	centre_for_diseases_control_and_prevention	crick_worldwide_influenza_centre
A/Chiba/19/2014	EPI522318	chiba_prefectural_institute_of_public_health	national_institute_of_infectious_diseases_(niid)
A/Botosani/222171/2018	EPI1183865	cantacuzino_institute	crick_worldwide_influenza_centre
A/Lao/F2528/2018	EPI1422961	national_center_for_laboratory_and_epidemiology	national_institute_of_infectious_diseases_(niid)
A/Pennsylvania/357/2018	EPI1477985	children's_hospital_of_pittsburgh_upmc	centers_for_disease_control_and_prevention
A/Lao/F1025/2018	EPI1319169	national_center_for_laboratory_and_epidemiology	national_institute_of_infectious_diseases_(niid)
A/Texas/20/2020	EPI1693310	texas_department_of_state_health_services_laboratory_services	centers_for_disease_control_and_prevention
A/HongKong/7573/2014	EPI565039	government_virus_unit	centers_for_disease_control_and_prevention
A/Montenegro/64/2016	EPI834708	institute_of_public_health	centers_for_disease_control_and_prevention
A/Maldives/211/2017	EPI994125	ministry_of_health	centers_for_disease_control_and_prevention
A/Manitoba/RV2066p/2009	EPI303596	?	other_database_import
A/Sachsen/152/2019	EPI1675335	robert_koch_institute_nationales_referenzzentrum_für_influenza	robert_koch_institute_nationales_referenzzentrum_f?r_influenza
A/Kyoto/13K001/2014	EPI507156	niigata_university	niigata_university
A/Lithuania/4555/2016	EPI773897	lithuanian_aids_center_laboratory	crick_worldwide_influenza_centre
A/SriLanka/19/2012	EPI610619	?	other_database_import
A/Nepal/2582B/2014	EPI574053	national_public_health_laboratory	national_institute_of_infectious_diseases_(niid)
A/NewMexico/10505/2019	EPI1699275	u.s._air_force_school_of_aerospace_medicine_	u.s._air_force_school_of_aerospace_medicine
A/Colombia/559/2018	EPI1282441	instituto_nacional_de_salud_de_columbia	centers_for_disease_control_and_prevention
A/Slovenia/3218/2019	EPI1675043	laboratory_for_virology,_national_institute_of_public_health	crick_worldwide_influenza_centre
A/Arkansas/16/2020	EPI1717493	arkansas_department_of_health	centers_for_disease_control_and_prevention
A/Helsinki/808M/2014	EPI547272	?	other_database_import
A/Wakayama-C/76/2014	EPI516410	wakayama_city_institute_of_public_health	national_institute_of_infectious_diseases_(niid)
A/Idaho/1/2017	EPI1008910	state_of_idaho_bureau_of_laboratories	other_database_import
A/Texas/8/2017	EPI912320	dallas_county_health_and_human_services	centers_for_disease_control_and_prevention
A/Spain/9333/2016	EPI759133	universidad_de_valladolid	crick_worldwide_influenza_centre
A/England/337/2009	EPI323468	?	other_database_import
A/England/348/2009	EPI323496	?	other_database_import
A/Yucatan/2436/2009	EPI516789	centro_de_investigaciones_regionales_dr._hideyo_noguchi	universidad_autonoma_de_yucatan
A/Ohio/2/2007	EPI338828	ohio_department_of_health_laboratories	centers_for_disease_control_and_prevention
A/Sohar/5346/2017	EPI1145194	sohar_hospital	central_public_health_laboratory_oman
A/Singapore/TT0736/2017	EPI1023021	ministry_of_health,_singapore	ministry_of_health,_singapore
A/California/38/2009	EPI221068	san_diego_county_public_health_lab	centers_for_disease_control_and_prevention
A/Parana/768/2018	EPI1274493	instituto_oswaldo_cruz_fiocruz___laboratory_of_respiratory_viruses_and_measles_(lvrs)	centers_for_disease_control_and_prevention
A/Ibaraki/17/2010	EPI277568	ibaraki_prefectural_institute_of_public_health	national_institute_of_infectious_diseases_(niid)
A/Portugal/45/2009	EPI500719	hospital_de_curry_cabral	instituto_nacional_de_saude
A/Macedonia/1352/2019	EPI1479943	institute_of_public_health_(macedonia)	centers_for_disease_control_and_prevention
A/England/195120675/2019	EPI1732778	microbiology_services_colindale,_public_health_england	microbiology_services_colindale,_public_health_england
A/Malaysia/5259/2009	EPI244439	?	other_database_import
A/NewYork/3227/2009	EPI182723	?	other_database_import
A/Osaka-C/39/2016	EPI831444	osaka_city_institute_of_public_health_and_environmental_sciences	national_institute_of_infectious_diseases_(niid)
A/Illinois/65/2017	EPI1250642	new_york_state_department_of_health	centers_for_disease_control_and_prevention
A/England/213/2019	EPI1491742	microbiology_services_colindale,_public_health_england	microbiology_services_colindale,_public_health_england
A/Illinois/20/2016	EPI758231	illinois_department_of_public_health_chicago	centers_for_disease_control_and_prevention
A/NorthCarolina/8/2018	EPI1181894	north_carolina_state_laboratory_of_public_health	centers_for_disease_control_and_prevention
A/Kazakhstan/116/2019	EPI1449146	national_reference_laboratory	centers_for_disease_control_and_prevention
A/Palermo/26/2019	EPI1582887	istituto_superiore_di_sanità_	crick_worldwide_influenza_centre
A/Niedersachsen/134/2009	EPI253806	niedersaechsisches_landesgesundheitsamt	robert_koch_institute
A/Darwin/37/2013-egg	EPI566246	royal_darwin_hospital	who_collaborating_centre_for_reference_and_research_on_influenza
A/Bangalore/1103-51/2011	EPI615196	?	other_database_import
A/Washington/185/2018	EPI1322729	washington_state_public_health_laboratory	centers_for_disease_control_and_prevention
A/Newcastle/212/2011	EPI349298	john_hunter_hospital,_virology_unit,_clinical_microbiology	who_collaborating_centre_for_reference_and_research_on_influenza
A/Kanagawa/242/2017	EPI1208861	kanagawa_prefectural_institute_of_public_health	national_institute_of_infectious_diseases_(niid)
A/Austria/888727/2015	EPI694804	department_of_virology,_medical_university_vienna	crick_worldwide_influenza_centre
A/Paris/333/2018	EPI1170105	?	institut_pasteur
A/Milan/170/2011	EPI352642	?	other_database_import
A/Wellington/1/2011	EPI331622	institute_of_environmental_science_and_research	who_collaborating_centre_for_reference_and_research_on_influenza
A/Moscow/78/2014	EPI539493	ivanovsky_research_institute_of_virology_rams	national_institute_for_medical_research
A/Delaware/10/2019	EPI1382531	delaware_public_health_lab	centers_for_disease_control_and_prevention
A/Switzerland/23040039/2017	EPI1161208	swiss_national_reference_centre_for_influenza	swiss_national_reference_centre_for_influenza
A/Idaho/18/2019	EPI1427418	state_of_idaho_bureau_of_laboratories	centers_for_disease_control_and_prevention
A/Shanghai-Songjiang/SWL11000/2015-egg	EPI1338886	who_chinese_national_influenza_center	who_chinese_national_influenza_center
A/Macedonia/JM/2014	EPI516978	republic_institute_for_health_protection	national_institute_for_medical_research
A/Brest/471/2018	EPI1176898	?	institut_pasteur
A/Guangdong-Chengqu/SWL1726/2019-egg	EPI1649008	who_chinese_national_influenza_center	who_chinese_national_influenza_center
A/Netherlands/1771/2018	EPI1227164	erasmus_medical_center	erasmus_medical_center
A/Shanghai-Huangpu/SWL1769/2019-egg	EPI1648666	who_chinese_national_influenza_center	who_chinese_national_influenza_center
A/HongKong/89/2016	EPI697712	government_virus_unit	crick_worldwide_influenza_centre
A/SouthAustralia/272/2017	EPI1179364	institute_of_medical_and_veterinary_science_(imvs)	who_collaborating_centre_for_reference_and_research_on_influenza
A/Netherlands/1358/2019	EPI1520167	erasmus_medical_center	erasmus_medical_center
A/Paris/1050/2014	EPI538824	institut_pasteur	institut_pasteur
A/Ghana/DILI-15-1281/2015	EPI694828	university_of_ghana	crick_worldwide_influenza_centre
A/Panama/318486/2016	EPI792458	instituto_conmemorativo_gorgas_de_estudios_de_la_salud	centers_for_disease_control_and_prevention
A/Boston/671/2009	EPI315525	?	other_database_import
A/Texas/JMS395/2009	EPI252964	?	other_database_import
A/Moscow/IIV05/2009	EPI212497	?	other_database_import
A/Singapore/GP20/2011	EPI381128	?	other_database_import
A/Argentina/8019/2009	EPI189086	instituto_nacional_de_enfermedades_infecciosas	centers_for_disease_control_and_prevention
A/Kentucky/31/2018	EPI1333272	kentucky_division_of_laboratory_services	centers_for_disease_control_and_prevention
A/Kyiv/23/2020	EPI1731607	institute_of_epidemiology_and_infectious_diseases_ams_of_ukraine	centers_for_disease_control_and_prevention
A/Rabat/1971/2019	EPI1506967	institut_national_d'hygi&egrave;ne	crick_worldwide_influenza_centre
A/Segovia/233/2017	EPI1223095	universidad_de_valladolid	crick_worldwide_influenza_centre
A/India/7506/2016	EPI832810	national_institute_of_virology	centers_for_disease_control_and_prevention
A/Kursk/34/2018	EPI1279806	?	who_national_influenza_centre_russian_federation
A/Guangxi-Wanxiu/SWL1343/2016	EPI777751	who_chinese_national_influenza_center	who_chinese_national_influenza_center
A/Victoria/801D/2009	EPI215730	austin_health	who_collaborating_centre_for_reference_and_research_on_influenza
A/Trieste/22/2013	EPI464666	istituto_superiore_di_sanità	national_institute_for_medical_research
A/Bangladesh/3190613017/2019	EPI1592584	icddr,b_international_centre_for_diarrhoeal_disease_research,_bangladesh	centers_for_disease_control_and_prevention
A/Kanagawa/IC1812/2019	EPI1373409	national_institute_of_infectious_diseases_(niid)	national_institute_of_infectious_diseases_(niid)
A/Vietnam/CM385/2013	EPI503888	pasteur_institute,_influenza_laboratory	centers_for_disease_control_and_prevention
A/Bangladesh/3249/2018	EPI1333204	institute_of_epidemiology_disease_control_and_research_(iedcr)_&_bangladesh_national_influenza_centre_(nic)	centers_for_disease_control_a
A/Kanagawa/AC1710/2017	EPI1148023	national_institute_of_infectious_diseases_(niid)	national_institute_of_infectious_diseases_(niid)
A/NewYork/1999/2010	EPI254820	?	other_database_import
A/Ireland/7/2009	EPI323568	?	other_database_import
A/Extremadura/329/2016	EPI731475	servicio_de_microbiología_hospital_san_pedro_de_alcántara	instituto_de_salud_carlos_iii
A/NewMexico/8/2009	EPI217047	new_mexico_department_of_health	centers_for_disease_control_and_prevention
A/Montana/5/2015	EPI580192	montana_laboratory_services_bureau	centers_for_disease_control_and_prevention
A/Argentina/1357/2019	EPI1587760	instituto_nacional_de_enfermedades_infecciosas	centers_for_disease_control_and_prevention
A/StPetersburg/24/2013	EPI445619	who_national_influenza_centre_russian_federation	national_institute_for_medical_research
A/Scotland/EastKilbride_420881/2009	EPI392430	?	other_database_import
A/Netherlands/182/2020	EPI1698752	erasmus_medical_center	erasmus_medical_center
A/California/215/2019	EPI1642477	california_department_of_health_services	centers_for_disease_control_and_prevention
A/Southaustralia/30/2013	EPI466105	institute_of_medical_and_veterinary_science_(imvs)	who_collaborating_centre_for_reference_and_research_on_influenza
A/Dnipropetrovsk/445/2010	EPI273890	institute_of_epidemiology_and_infectious_diseases_ams_of_ukraine	centers_for_disease_control_and_prevention
A/Hessen/2/2020	EPI1690573	robert_koch_institute_nationales_referenzzentrum_für_influenza	robert_koch_institute_nationales_referenzzentrum_f?r_influenza
A/ElSalvador/559/2016	EPI825279	contiguo_a_hospital_rosales	centers_for_disease_control_and_prevention
A/StPetersburg/RII-1725S/2020	EPI1720072	research_institute_of_influenza,_ministry_of_healthcare_of_the_russian_federation	who_national_influenza_centre_russian_federatio
A/Athens/INS153/2009	EPI259281	?	other_database_import
A/Taiwan/82608/2019	EPI1589399	center_for_disease_control	national_institute_of_infectious_diseases_(niid)
A/Kanagawa/AC1839/2019	EPI1593889	national_institute_of_infectious_diseases_(niid)	national_institute_of_infectious_diseases_(niid)
A/Alabama/11078/2020	EPI1708546	u.s._air_force_school_of_aerospace_medicine_	u.s._air_force_school_of_aerospace_medicine
A/NorthDakota/10/2013	EPI498858	north_dakota_department_of_health	centers_for_disease_control_and_prevention
A/Mexico/3280/2013	EPI503826	laboratorio_de_virus_respiratorio	centers_for_disease_control_and_prevention
A/Parma/295/2015	EPI706945	istituto_superiore_di_sanità	crick_worldwide_influenza_centre
A/Yokohama/1017/2009	EPI226543	?	national_institute_of_infectious_diseases_(niid)
A/Montana/28/2016	EPI741901	montana_laboratory_services_bureau	centers_for_disease_control_and_prevention
A/HauteNormandie/774/2011	EPI346680	crr_virus_influenza_region_sud	national_institute_for_medical_research
A/Netherlands/106/2020	EPI1691517	erasmus_medical_center	erasmus_medical_center
A/Antalya/5/2018	EPI1346458	refik_saydam_national_public_health_agency	ministry_of_health_turkey
A/HongKong/98/2019	EPI1356160	government_virus_unit	crick_worldwide_influenza_centre
A/Italy/FVG/33/2014	EPI557975	istituto_superiore_di_sanità	national_institute_for_medical_research
A/Paris/1578/2017	EPI1133765	?	institut_pasteur
A/Hessen/14/2018	EPI1230840	robert_koch_institute_nationales_referenzzentrum_für_influenza	crick_worldwide_influenza_centre
A/Houston/7H/2009	EPI224114	?	other_database_import
A/Guangdong-Puning/SWL535/2009	EPI257451	?	who_chinese_national_influenza_center
A/Niigata/10F228/2011	EPI340665	?	other_database_import
A/Paris/1853/2018	EPI1253148	?	institut_pasteur
A/Nanjing/1/2009	EPI219410	?	other_database_import
A/Auckland/64/2012	EPI417242	auckland_hospital	who_collaborating_centre_for_reference_and_research_on_influenza
A/Kazakhstan/4232/2015	EPI733807	national_reference_laboratory	crick_worldwide_influenza_centre
A/NewZealand/476/2017	EPI1047075	institute_of_environmental_science_&_research	centers_for_disease_control_and_prevention
A/Canberra/100/2019	EPI1484193	canberra_hospital	who_collaborating_centre_for_reference_and_research_on_influenza
A/Paraguay/16/2016	EPI825113	central_laboratory_of_public_health	centers_for_disease_control_and_prevention
A/Newcastle/28/2018	EPI1283225	john_hunter_hospital	who_collaborating_centre_for_reference_and_research_on_influenza
A/Pakistan/1181/2018	EPI1318451	national_institute_of_health	centers_for_disease_control_and_prevention
A/California/86/2016	EPI757248	california_department_of_health_services	centers_for_disease_control_and_prevention
A/Michigan/370/2019	EPI1559777	university_of_michigan_sph_epid	centers_for_disease_control_and_prevention
A/Mexico/4604/2009	EPI177366	laboratorio_de_virus_respiratorio	centers_for_disease_control_and_prevention
A/Lisbon/102/2019	EPI1716371	instituto_nacional_de_saude_(insa)	crick_worldwide_influenza_centre
A/HoChiMinh/11342/2011	EPI535010	?	other_database_import
A/Saitama/88/2012	EPI413169	saitama_institute_of_public_health	national_institute_of_infectious_diseases_(niid)
A/Hainan-Xiuying/SWL1882/2017	EPI1147923	who_chinese_national_influenza_center	who_chinese_national_influenza_center
A/Utah/25/2017	EPI1017526	utah_department_of_health	centers_for_disease_control_and_prevention
A/LaReunion/2144/2019	EPI1653732	cnr_virus_des_infections_respiratoires___france_sud	cnr_virus_des_infections_respiratoires___france_sud
A/JiangsuQinhuai/SWL1554/2013	EPI684618	?	other_database_import
A/Newcastle/182/2011	EPI349211	john_hunter_hospital,_virology_unit,_clinical_microbiology	who_collaborating_centre_for_reference_and_research_on_influenza
A/California/84/2019	EPI1397771	california_department_of_health_services	centers_for_disease_control_and_prevention
A/Brunei/29/2019	EPI1484017	r.i.p.a.s._hospital,_department_of_laboratory_services	who_collaborating_centre_for_reference_and_research_on_influenza
A/Bonn/INS127/2009	EPI258456	?	other_database_import
A/Mexico/454/2019	EPI1488152	laboratorio_de_virus_respiratorio	centers_for_disease_control_and_prevention
A/Tehran/5963/2010	EPI313321	?	other_database_import
A/Pennsylvania/18/2020	EPI1723999	pennsylvania_department_of_health	centers_for_disease_control_and_prevention
A/Houston/2OS/2009	EPI224050	?	other_database_import
A/Lao/JP1383/2009	EPI226135	?	national_institute_of_infectious_diseases_(niid)
A/Xinjiang-Tianshan/SWL11163/2018	EPI1339251	who_chinese_national_influenza_center	who_chinese_national_influenza_center
A/Mexico/286/2017	EPI980622	laboratorio_de_virus_respiratorio	centers_for_disease_control_and_prevention
A/Ankara/36/2016	EPI748763	refik_saydam_national_public_health_agency	crick_worldwide_influenza_centre
A/Kentucky/8/2010	EPI300971	kentucky_division_of_laboratory_services	centers_for_disease_control_and_prevention
A/Massachusetts/14/2018	EPI1195971	massachusetts_department_of_public_health	centers_for_disease_control_and_prevention
A/Ukraine/203/2009	EPI347083	institute_of_epidemiology_and_infectious_diseases_ams_of_ukraine	centers_for_disease_control_and_prevention
A/Vietnam/173/2013	EPI498238	national_institute_of_hygiene_and_epidemiology	centers_for_disease_control_and_prevention
A/Yucatan/137/2013	EPI592898	centro_de_investigaciones_regionales_dr._hideyo_noguchi	universidad_autonoma_de_yucatan
A/Toulon/2113/2019	EPI1653706	cnr_virus_des_infections_respiratoires___france_sud	cnr_virus_des_infections_respiratoires___france_sud
A/Anapa/421/2017	EPI1181909	state_research_center_of_virology_and_biotechnology_(vector)	centers_for_disease_control_and_prevention
A/NewMexico/11895/2020	EPI1735784	u.s._air_force_school_of_aerospace_medicine_	u.s._air_force_school_of_aerospace_medicine
A/Cameroon/15V-8406/2015	EPI748835	centre_pasteur_du_cameroun	crick_worldwide_influenza_centre
A/Moscow/167/2015	EPI696229	d.i._ivanovsky_research_institute_of_virology_moph_of__rf,moscow	who_national_influenza_centre_russian_federation
A/Managua/107704/2009	EPI282209	?	other_database_import
A/Indonesia/NIHRD1606/2009	EPI899405	?	national_institute_of_health_research_and_development
A/Nanping/SWL186/2011	EPI585766	?	other_database_import
A/Sweden/18/2018	EPI1215757	?	public_health_agency_of_sweden
A/Estonia/119483/2019	EPI1582847	health_protection_inspectorate	crick_worldwide_influenza_centre
A/Iasi/137598/2013	EPI460665	cantacuzino_institute	national_institute_for_medical_research
A/Texas/10885/2019	EPI1707053	u.s._air_force_school_of_aerospace_medicine_	u.s._air_force_school_of_aerospace_medicine
A/NizhnyNovgorod/CRIE-KDA/2011	EPI339354	?	other_database_import
A/Armenia/589/2018	EPI1315086	centre_for_diseases_control_and_prevention	crick_worldwide_influenza_centre
A/Moscow/CRIE-VFE/2011	EPI339374	?	other_database_import
A/Berlin/87/2014	EPI557969	robert_koch_institute	national_institute_for_medical_research
A/BosniaHerzegovina/16466/2019	EPI1582977	public_health_institute_of_the_republic_of_srpska_	crick_worldwide_influenza_centre
A/Sainshand/1940/2012	EPI386009	national_center_for_communicable_diseases	centers_for_disease_control_and_prevention
A/Hunan-Tianyuan/SWL129/2014	EPI587457	who_chinese_national_influenza_center	who_chinese_national_influenza_center
A/Egypt/1239/2016	EPI824250	ministry_of_health_and_population	crick_worldwide_influenza_centre
A/Finland/648/2009	EPI306228	?	other_database_import
A/Mexico/LaGloria-3/2009-egg	EPI297579	?	other_database_import
A/Guangxi-Xixiangtang/SWL11411/2015	EPI1338670	who_chinese_national_influenza_center	who_chinese_national_influenza_center
A/NewBrunswick/RV0093/2019	EPI1341254	?	public_health_agency_of_canada_(phac)
A/Odessa/66/2016	EPI733833	institute_of_epidemiology_and_infectious_diseases_ams_of_ukraine	crick_worldwide_influenza_centre
A/Trencin/298/2015	EPI624753	national_public_health_institute_of_slovakia	crick_worldwide_influenza_centre
A/Bangladesh/3003/2015	EPI626147	institute_of_epidemiology_disease_control_and_research_(iedcr)_&_bangladesh_national_influenza_centre_(nic)	centers_for_disease_control_and_prev
A/Lisbon/154/2013	EPI503245	instituto_nacional_de_saude	national_institute_for_medical_research
A/Hyogo/2002/2013	EPI485919	hyogo_prefectural_institute_of_public_health_and_consumer_sciences	national_institute_of_infectious_diseases_(niid)
A/Slovenia/112/2018	EPI1222879	national_laboratory_for_health_environment_and_food	crick_worldwide_influenza_centre
A/California/4/2010	EPI247244	california_department_of_health_services	centers_for_disease_control_and_prevention
A/Florence/4/2017	EPI1158175	university_of_florence	istituto_superiore_di_sanit?_(iss)
A/Kobe/18492/2018	EPI1425356	kobe_institute_of_health	national_institute_of_infectious_diseases_(niid)
A/NorthCarolina/44/2018	EPI1349477	north_carolina_state_laboratory_of_public_health	centers_for_disease_control_and_prevention
A/Dakar/1/2017	EPI1054418	institut_pasteur_de_dakar__	crick_worldwide_influenza_centre
A/Okayama/11/2016	EPI840985	okayama_prefectural_institute_for_environmental_science_and_public_health	national_institute_of_infectious_diseases_(niid)
A/Singapore/GP4276/2010	EPI385750	?	other_database_import
A/Taiwan/1765/2009	EPI382417	?	other_database_import
A/DistrictofColumbia/INS229/2009	EPI271365	?	other_database_import
A/Singapore/ON1087/2009	EPI213381	?	other_database_import
A/HongKong/26578/2009	EPI215925	government_virus_unit	national_institute_for_medical_research
A/Chernihiv/858/2009	EPI238360	institute_of_epidemiology_and_infectious_diseases_ams_of_ukraine	national_institute_for_medical_research
A/Chile/2407/2009	EPI186262	instituto_de_salud_publica_de_chile_	centers_for_disease_control_and_prevention
A/Nicaragua/7331_01_TR1/2013	EPI572607	?	other_database_import
A/Nepal/880/2015	EPI610464	national_public_health_laboratory	national_institute_of_infectious_diseases_(niid)
A/Oman/5458/2018	EPI1393480	central_public_health_laboratory,_ministry_of_health	crick_worldwide_influenza_centre
A/Fukushima/39/2018	EPI1373375	fukushima_prefectural_institute_of_public_health	national_institute_of_infectious_diseases_(niid)
A/Tennessee/12/2018	EPI1196056	tennessee_department_of_health_laboratory_nashville	centers_for_disease_control_and_prevention
A/Massachusetts/5/2016	EPI732403	massachusetts_department_of_public_health	centers_for_disease_control_and_prevention
A/Taiwan/7717/2009	EPI307245	?	other_database_import
A/Oregon/7/2016	EPI741725	oregon_public_health_laboratory	centers_for_disease_control_and_prevention
A/Vietnam/15032004/2009	EPI405638	?	other_database_import
A/Lao/294/2019	EPI1507656	national_center_for_laboratory_and_epidemiology	centers_for_disease_control_and_prevention
A/Kanagawa/AC1920/2019	EPI1640392	national_institute_of_infectious_diseases_(niid)	national_institute_of_infectious_diseases_(niid)
A/Cambodia/d0619360/2019	EPI1594320	institute_pasteur_du_cambodia	who_collaborating_centre_for_reference_and_research_on_influenza
A/Wisconsin/18/2017	EPI924656	wisconsin_state_laboratory_of_hygiene	centers_for_disease_control_and_prevention
A/HongKong/H090-667-V10/2009	EPI361846	?	other_database_import
A/Singapore/GP1694/2018	EPI1365925	ministry_of_health,_singapore	ministry_of_health,_singapore
A/England/271/2018	EPI1203806	microbiology_services_colindale,_public_health_england	microbiology_services_colindale,_public_health_england
A/MarDelPlata/12214/2016	EPI830427	cemic_university_hospital	centers_for_disease_control_and_prevention
A/Montana/22/2016	EPI741885	montana_laboratory_services_bureau	centers_for_disease_control_and_prevention
A/Norway/2592/2015	EPI651391	haukeland_university_hospital,_dept._of_microbiology_	norwegian_institute_of_public_health
A/SriLanka/20887/2010	EPI610680	?	other_database_import
A/Texas/4/2017	EPI912312	dallas_county_health_and_human_services	centers_for_disease_control_and_prevention
A/Montana/15/2020	EPI1725682	montana_laboratory_services_bureau	centers_for_disease_control_and_prevention
A/Maine/4/2011	EPI309953	maine_health_and_environmental_testing_laboratory	centers_for_disease_control_and_prevention
A/Serbia/6605/2018	EPI1262246	institute_of_immunology_and_virology_torlak	crick_worldwide_influenza_centre
A/Florida/42/2019	EPI1441875	florida_department_of_health_tampa	centers_for_disease_control_and_prevention
A/Singapore/ON1767/2009	EPI380100	?	other_database_import
A/NordrheinWestfalen/137/2009	EPI253788	robert_koch_institute	robert_koch_institute
A/Slovenia/2686/2017	EPI1153811	laboratory_for_virology,_national_institute_of_public_health	crick_worldwide_influenza_centre
A/Lisbon/26/2009	EPI178470	instituto_nacional_de_saude	national_institute_for_medical_research
A/Arkansas/1/2011	EPI309808	arkansas_department_of_health	centers_for_disease_control_and_prevention
A/Washington/168/2018	EPI1470837	marshfield_clinic_research_foundation	centers_for_disease_control_and_prevention
A/Saskatchewan/RV2077/2019	EPI1485397	roy_romanow_provincial_laboratory_	public_health_agency_of_canada_(phac)
A/Kaliningrad/55/2019	EPI1420156	center_of_hygiene_and_epidemiology_in_kaliningrad_region	who_national_influenza_centre_russian_federation
A/Helsinki/827/2013	EPI473431	?	other_database_import
A/Norway/238/2010	EPI278577	who_national_influenza_centre	national_institute_for_medical_research
A/England/91800797/2009	EPI240579	microbiology_services_colindale,_public_health_england	microbiology_services_colindale,_public_health_england
A/Illinois/2/2013	EPI440931	illinois_department_of_public_health_chicago	centers_for_disease_control_and_prevention
A/Spain/11878/2016	EPI759119	universidad_de_valladolid	crick_worldwide_influenza_centre
A/Mexico/INMEGEN-INER11/2012	EPI612650	?	other_database_import
A/Lebanon/9L-14/2009	EPI320594	?	other_database_import
A/Guangdong-Chancheng/SWL1932/2018-egg	EPI1339113	who_chinese_national_influenza_center	who_chinese_national_influenza_center
A/Sydney/30/2020	EPI1740879	childrens_hospital_westmead	who_collaborating_centre_for_reference_and_research_on_influenza
A/Belgium/14G0500/2014	EPI532738	scientific_institute_of_public_health	national_institute_for_medical_research
A/SouthCarolina/7/2019	EPI1433671	south_carolina_department_of_health	centers_for_disease_control_and_prevention
A/Illinois/2/2019	EPI1361308	indiana_state_department_of_health_laboratories	centers_for_disease_control_and_prevention
A/Montana/1/2016	EPI706164	montana_laboratory_services_bureau	centers_for_disease_control_and_prevention
A/Kanagawa/AC1718/2018-egg	EPI1190107	national_institute_of_infectious_diseases_(niid)	national_institute_of_infectious_diseases_(niid)
A/Montana/46/2018	EPI1337955	montana_laboratory_services_bureau	centers_for_disease_control_and_prevention
A/Alabama/11462/2020	EPI1728859	u.s._air_force_school_of_aerospace_medicine_	u.s._air_force_school_of_aerospace_medicine
A/Singapore/INFMOH-16-0039/2016	EPI788727	ministry_of_health,_singapore	ministry_of_health,_singapore
A/TurksAndCaicos/9060/2009	EPI231352	caribbean_epidemiology_center	centers_for_disease_control_and_prevention
A/Hawaii/32/2019	EPI1480285	state_of_hawaii_department_of_health	centers_for_disease_control_and_prevention
A/Austria/1208476/2019	EPI1716181	department_of_virology,_medical_university_vienna	crick_worldwide_influenza_centre
A/Pennsylvania/917/2019	EPI1559451	children's_hospital_of_pittsburgh_upmc	centers_for_disease_control_and_prevention
A/Thessaloniki/264a/2018	EPI1595368	national_influenza_centre_for_n_greece	national_influenza_centre_for_northern_greece
A/Nebraska/1/2010	EPI247368	nebraska_public_health_lab	centers_for_disease_control_and_prevention
A/Beijing/1/2009-egg	EPI280159	who_chinese_national_influenza_center	who_chinese_national_influenza_center
A/Wisconsin/629-D00128/2009	EPI247804	?	other_database_import
A/Washington/26/2018	EPI1452428	marshfield_clinic_research_foundation	centers_for_disease_control_and_prevention
A/Tunisia/3000/2016	EPI983103	national_influenza_centre_tunis,_unit_virology,_microbiology_laboratory,_charles_nicolle's_hospital	crick_worldwide_influenza_centre
A/Singapore/INFGP-16-0226/2016	EPI788395	ministry_of_health,_singapore	ministry_of_health,_singapore
A/RiodeJaneiro/194s1/2016	EPI1032044	instituto_oswaldo_cruz_fiocruz___laboratory_of_respiratory_viruses_and_measles_(lvrs)	instituto_oswaldo_cruz_fiocruz___laborato
A/Zambia/CZC1/2009	EPI272299	?	other_database_import
A/Kanagawa/AC1933/2020	EPI1722577	national_institute_of_infectious_diseases_(niid)	national_institute_of_infectious_diseases_(niid)
A/Stockholm/11/2016	EPI712202	swedish_institute_for_infectious_disease_control	swedish_institute_for_infectious_disease_control
A/Arizona/1/2010	EPI247227	arizona_department_of_health_services	centers_for_disease_control_and_prevention
A/NewYork/NHRC0003/2009	EPI277463	?	other_database_import
A/Oklahoma/27/2019	EPI1650576	oklahoma_state_department_of_health	centers_for_disease_control_and_prevention
A/Singapore/GP512/2010	EPI384961	?	other_database_import
A/Kuwait/890/2019	EPI1385544	public_health_laboratory,_virology_unit	centers_for_disease_control_and_prevention
A/Ankara/14015-741/2020	EPI1726546	turkish_society_of_internal_medicine	gen_era_diagnostics_corporation
A/Utah/23/2018	EPI1214398	utah_department_of_health	centers_for_disease_control_and_prevention
A/Madagascar/425/2018	EPI1282146	institut_pasteur_de_madagascar	centers_for_disease_control_and_prevention
A/Maryland/11564/2019	EPI1729616	u.s._air_force_school_of_aerospace_medicine_	u.s._air_force_school_of_aerospace_medicine
A/Texas/101/2016	EPI772266	texas_department_of_state_health_services_laboratory_services	centers_for_disease_control_and_prevention
A/England/148/2019	EPI1491303	microbiology_services_colindale,_public_health_england	microbiology_services_colindale,_public_health_england
A/SouthCarolina/34/2009	EPI254373	south_carolina_department_of_health	centers_for_disease_control_and_prevention
A/Catalonia/NSVH100970652/2019	EPI1360077	hospital_universitari_vall_d'hebron	hospital_universitari_vall_d'hebron
A/Madrid/INS129/2009	EPI258672	?	other_database_import
A/Guangxi-Longan/SWL1990/2010	EPI258103	?	who_chinese_national_influenza_center
A/Parana/301/2016	EPI1031969	laboratório_central_do_estado_do_paraná___lacen/pr	instituto_oswaldo_cruz_fiocruz___laboratory_of_respiratory_viruses_and_measles_(lvrs)
A/Massachusetts/24/2015	EPI650040	massachusetts_department_of_public_health	centers_for_disease_control_and_prevention
A/Nonthaburi/313/2016	EPI917618	who_national_influenza_centre,_national_institute_of_medical_research_(nimr)	centers_for_disease_control_and_prevention
A/Honduras/2611/2018	EPI1344745	laboratorio_nacional_de_virologia	centers_for_disease_control_and_prevention
A/Uruguay/397/2018	EPI1312517	departamento_de_laboratorio_de_salud_pública_(dlsp)	centers_for_disease_control_and_prevention
A/Valencia/10_1227/2020	EPI1701214	fisabio___public_health,_generalitat_valenciana	center_for_public_health_research_(csisp)
A/Kenya/264/2012	EPI467915	?	other_database_import
A/Saskatchewan/RV1329/2017	EPI1005644	?	public_health_agency_of_canada_(phac)
A/Nevada/25/2016	EPI786548	southern_nevada_public_health_lab	other_database_import
A/Thailand/CU-H1821/2010	EPI302600	?	other_database_import
A/Bolivia/1922/2019	EPI1723765	instituto_nacional_de_laboratoriosde_salud_(inlasa)	centers_for_disease_control_and_prevention
A/Shanghai-Qingpu/SWL11/2016-egg	EPI713332	who_chinese_national_influenza_center	who_chinese_national_influenza_center
A/Utah/4/2016	EPI725468	utah_department_of_health	centers_for_disease_control_and_prevention
A/Victoria/2025/2009	EPI215659	victorian_infectious_diseases_reference_laboratory_	who_collaborating_centre_for_reference_and_research_on_influenza
A/Rouen/2226/2019	EPI1607501	institut_pasteur	institut_pasteur
A/Indonesia/1179_S28_L001/2012	EPI1024878	universitas_udayana	university_college_london
A/Wisconsin/52/2018	EPI1186063	wisconsin_state_laboratory_of_hygiene	centers_for_disease_control_and_prevention
A/Wisconsin/629-D00402/2009	EPI247876	?	other_database_import
A/Singapore/TT128/2010	EPI385164	?	other_database_import
A/NewYork/9/2011-egg	EPI331212	new_york_state_department_of_health	centers_for_disease_control_and_prevention
A/Lima/WRAIR1687P/2009	EPI333244	?	other_database_import
A/Sydney/9/2018	EPI1242897	clinical_virology_unit,_cdim	who_collaborating_centre_for_reference_and_research_on_influenza
A/Mexico/INCMNSZ-BMQ737/2019	EPI1657421	instituto_nacional_de_enfermedades_respiratorias_	instituto_nacional_de_ciencias_medicas_y_nutricion
A/Lyon/2757/2012	EPI416404	crr_virus_influenza_region_sud	national_institute_for_medical_research
A/Kanagawa/IC1809/2018	EPI1358164	national_institute_of_infectious_diseases_(niid)	national_institute_of_infectious_diseases_(niid)
A/SanDiego/INS01/2009	EPI245478	?	other_database_import
A/Sydney/DD3-29/2010	EPI321093	?	other_database_import
A/Singapore/NUH0006/2017	EPI1022869	ministry_of_health,_singapore	ministry_of_health,_singapore
A/Sweden/40/2020	EPI1727927	public_health_agency_of_sweden	public_health_agency_of_sweden
A/NorthernIreland/29722/2019	EPI1647160	regional_virus_laboratory,_microbiology_department,_royal_victoria_hospital	crick_worldwide_influenza_centre
A/Lao/I281/2015	EPI638837	ministry_of_health_laos	national_institute_of_infectious_diseases_(niid)
A/Colombia/3732/2017	EPI1017486	instituto_nacional_de_salud_de_columbia	centers_for_disease_control_and_prevention
A/Moscow/CRIE-66/2016	EPI824827	?	central_research_institute_for_epidemiology
A/England/60120132/2015	EPI875289	microbiology_services_colindale,_public_health_england	microbiology_services_colindale,_public_health_england
A/Boston/113/2009	EPI259321	?	other_database_import
A/Yucatan/152/2013	EPI594487	centro_de_investigaciones_regionales_dr._hideyo_noguchi	universidad_autonoma_de_yucatan
A/Israel/453/2019	EPI1734348	central_virology_laboratory_israel_(nic)	crick_worldwide_influenza_centre
A/Arizona/60/2018	EPI1349173	arizona_department_of_health_services	centers_for_disease_control_and_prevention
A/Aragon/1908/2018	EPI1258940	instituto_de_salud_carlos_iii	crick_worldwide_influenza_centre
A/Argentina/168/2013	EPI465452	instituto_nacional_de_enfermedades_infecciosas	centers_for_disease_control_and_prevention
A/Qingdao/F203/2011	EPI538291	?	other_database_import
A/Fukushima/76/2015	EPI673565	fukushima_prefectural_institute_of_public_health	national_institute_of_infectious_diseases_(niid)
A/Hubei-Maojian/SWL140/2010	EPI257931	?	who_chinese_national_influenza_center
A/Georgia/10464/2019	EPI1698979	u.s._air_force_school_of_aerospace_medicine_	u.s._air_force_school_of_aerospace_medicine
A/DistrictOfColumbia/57/2019	EPI1693017	dc_public_health_lab	centers_for_disease_control_and_prevention
A/Washington/91/2018	EPI1245932	washington_state_public_health_laboratory	centers_for_disease_control_and_prevention
A/StPetersburg/RII03/2016-egg	EPI836334	who_national_influenza_centre_russian_federation	who_national_influenza_centre_russian_federation
A/Egypt/1467/2016	EPI824346	ministry_of_health_and_population	crick_worldwide_influenza_centre
A/Kenya/111/2018	EPI1278004	cdc_kenya	centers_for_disease_control_and_prevention
A/Washington/291/2019	EPI1558888	marshfield_clinic_research_foundation	centers_for_disease_control_and_prevention
A/Oman/5657/2018	EPI1328936	central_public_health_laboratory,_ministry_of_health	crick_worldwide_influenza_centre
A/Parma/187/2018	EPI1351857	university_of_parma	istituto_superiore_di_sanit?_(iss)
A/Hawaii/9/2015	EPI587884	state_of_hawaii_department_of_health	centers_for_disease_control_and_prevention
A/NewYork/4856/2009	EPI218305	?	other_database_import
A/Israel/MF17568/2009	EPI255854	central_virology_laboratory_israel_(nic)	national_institute_for_medical_research
A/Uruguay/168/2016	EPI840867	departamento_de_laboratorio_de_salud_publica	centers_for_disease_control_and_prevention
A/Quanzhou/SWL1707/2013	EPI585817	?	other_database_import
A/Aomori/44/2019	EPI1542347	aomori_prefectural_institute_of_public_health_and_environment	national_institute_of_infectious_diseases_(niid)
A/England/442/2016	EPI877492	microbiology_services_colindale,_public_health_england	microbiology_services_colindale,_public_health_england
A/Reunion/159-3-M1E/2009	EPI395544	?	other_database_import
A/Reunion/2336-4-M1E/2009	EPI395556	?	other_database_import
A/Washington/38/2018	EPI1452515	marshfield_clinic_research_foundation	centers_for_disease_control_and_prevention
A/Victoria/1002/2019	EPI1594071	institute_of_medical_and_veterinary_science_(imvs)	who_collaborating_centre_for_reference_and_research_on_influenza
A/Texas/7/2019	EPI1367401	san_antonio_metropolitan_health	centers_for_disease_control_and_prevention
A/NewMexico/3/2014	EPI513275	new_mexico_department_of_health	centers_for_disease_control_and_prevention
A/Bulgaria/505/2016	EPI773262	national_centre_of_infectious_and_	crick_worldwide_influenza_centre
A/Bulgaria/129/2016	EPI773204	national_centre_of_infectious_and_	crick_worldwide_influenza_centre
A/Moscow/WRAIR1932P/2011	EPI333438	?	other_database_import
A/Zhangzhou/SWL32/2013	EPI585798	?	other_database_import
A/Turkey/11/2017	EPI1223002	refik_saydam_national_public_health_agency	crick_worldwide_influenza_centre
A/Australia/58/2009	EPI245081	?	other_database_import
A/Parana/763/2018	EPI1274501	instituto_oswaldo_cruz_fiocruz___laboratory_of_respiratory_viruses_and_measles_(lvrs)	centers_for_disease_control_and_prevention
A/Gifu-C/27/2019	EPI1542335	gifu_municipal_institute_of_public_health	national_institute_of_infectious_diseases_(niid)
A/Tunis/418/2018	EPI1203098	national_influenza_centre_tunis,_unit_virology,_microbiology_laboratory,_charles_nicolle's_hospital	crick_worldwide_influenza_centre
A/Maryland/4/2011	EPI309969	maryland_department_of_health_and_mental_hygiene	centers_for_disease_control_and_prevention
A/ElSalvador/2293/2013	EPI504763	contiguo_a_hospital_rosales	centers_for_disease_control_and_prevention
A/Guangdong/39/2011	EPI385972	?	other_database_import
A/Delaware/13/2019	EPI1382539	delaware_public_health_lab	centers_for_disease_control_and_prevention
A/England/660/2018	EPI1358273	microbiology_services_colindale,_public_health_england	microbiology_services_colindale,_public_health_england
A/Parana/19/2016	EPI1031949	laboratório_central_do_estado_do_paraná___lacen/pr	instituto_oswaldo_cruz_fiocruz___laboratory_of_respiratory_viruses_and_measles_(lvrs)
A/NewJersey/13/2018-egg	EPI1259495	new_jersey_department_of_health_&_senior_services	centers_for_disease_control_and_prevention
A/Stockholm/32/2013	EPI497767	?	swedish_institute_for_infectious_disease_control
A/Singapore/GP1882/2010	EPI385342	?	other_database_import
A/Denmark/48/2015	EPI706899	statens_serum_institute	crick_worldwide_influenza_centre
A/Israel/280/2019	EPI1734290	central_virology_laboratory_israel_(nic)	crick_worldwide_influenza_centre
A/Darwin/11/2016	EPI956380	royal_darwin_hospital	who_collaborating_centre_for_reference_and_research_on_influenza
A/AbuDhabi/5/2019	EPI1449085	shaikh_khalifa_medical_city	centers_for_disease_control_and_prevention
A/Singapore/468H/2009	EPI485512	?	other_database_import
A/Tunisia/159/2013	EPI416438	hopital_charles_nicolle	national_institute_for_medical_research
A/Finland/705/2009	EPI306282	?	other_database_import
A/Pernambuco/120924/2012	EPI460066	?	other_database_import
A/Yunnan-Dali/SWL1406/2017	EPI1136250	who_chinese_national_influenza_center	who_chinese_national_influenza_center
A/California/VRDL131/2009	EPI270609	?	other_database_import
A/Ukraine/5803/2013	EPI462082	ministry_of_health_of_ukraine	national_institute_for_medical_research
A/MexicoCity/INER10/2010	EPI406764	?	other_database_import
A/Hunan-Lusong/SWL1168/2019-egg	EPI1504254	who_chinese_national_influenza_center	who_chinese_national_influenza_center
A/Darwin/1830/2018	EPI1359423	influenza_surveillance_centre_for_disease_control	who_collaborating_centre_for_reference_and_research_on_influenza
A/Sichuan-Qingyang/SWL11766/2017	EPI1147938	who_chinese_national_influenza_center	who_chinese_national_influenza_center
A/Jiangsu-Nanjinggulou/SWL11132/2009	EPI256065	?	who_chinese_national_influenza_center
A/BritishColumbia/RV2939/2009	EPI302986	?	other_database_import
A/Managua/403203/2009	EPI317065	?	other_database_import
A/Alberta/RV2853/2009	EPI302874	?	other_database_import
A/Dnipro/158/2019	EPI1496391	institute_of_epidemiology_and_infectious_diseases_ams_of_ukraine	centers_for_disease_control_and_prevention
A/Victoria/2162/2018	EPI1359574	alfred_hospital	who_collaborating_centre_for_reference_and_research_on_influenza
A/Changchun/1/2009	EPI320444	?	other_database_import
A/Osaka-C/25/2010	EPI320270	osaka_city_institute_of_public_health_and_environmental_sciences	national_institute_of_infectious_diseases_(niid)
A/Yucatan/329/2013	EPI594509	centro_de_investigaciones_regionales_dr._hideyo_noguchi	universidad_autonoma_de_yucatan
A/Washington/360/2019	EPI1559239	marshfield_clinic_research_foundation	centers_for_disease_control_and_prevention
A/Iceland/16/2019	EPI1506814	landspitali___university_hospital_	crick_worldwide_influenza_centre
A/Hubei-Songzi/SWL189/2010	EPI266190	?	who_chinese_national_influenza_center
A/Athens/82/2016	EPI748815	hellenic_pasteur_institute	crick_worldwide_influenza_centre
A/Florida/4/2009	EPI179126	?	centers_for_disease_control_and_prevention
A/Kenya/2122/2010	EPI309921	cdc_kenya	centers_for_disease_control_and_prevention
A/Wisconsin/25/2015	EPI587821	wisconsin_state_laboratory_of_hygiene	centers_for_disease_control_and_prevention
A/Khabarovsk/3/2020	EPI1673518	center_of_hygiene_and_epidemiology_in_khabarovsk_territory	who_national_influenza_centre_russian_federation
A/StPetersburg/155/2016	EPI815415	russian_academy_of_medical_sciences	centers_for_disease_control_and_prevention
A/Kanagawa/74/2015	EPI699899	kanagawa_prefectural_institute_of_public_health	national_institute_of_infectious_diseases_(niid)
A/Taiwan/2/2016	EPI710826	center_for_disease_control	national_institute_of_infectious_diseases_(niid)
A/Hungary/17/2013-egg	EPI462038	central_veterinary_institute_budapest	national_institute_for_medical_research
A/Brazil/600118/2016	EPI792010	oswaldo_cruz_institute___fiocruz___laboratory_of_respiratory_viruses_and_measles_(lvrs)	centers_for_disease_control_and_prevention
A/Texas/105/2016	EPI772298	texas_department_of_state_health_services_laboratory_services	centers_for_disease_control_and_prevention
A/Bangkok/INS517/2010	EPI332107	?	other_database_import
A/Stockholm/59/2015	EPI686798	?	swedish_institute_for_infectious_disease_control
A/Hangzhou/178/2010	EPI320516	hangzhou_center_for_disease_control_and_prevention	other_database_import
A/Brisbane/59/2016	EPI813254	queensland_health_scientific_services	who_collaborating_centre_for_reference_and_research_on_influenza
A/Bangkok/INS427/2010	EPI277262	?	other_database_import
A/Alaska/14/2018	EPI1210848	alaska_state_virology_lab	centers_for_disease_control_and_prevention
A/Texas/2/2019	EPI1357202	dallas_county_health_and_human_services	centers_for_disease_control_and_prevention
A/Toyama/383/2009	EPI338649	?	other_database_import
A/Ukraine/8296/2019	EPI1506989	ministry_of_health_of_ukraine	crick_worldwide_influenza_centre
A/Florida/22/2013	EPI465836	u.s._air_force_school_of_aerospace_medicine	centers_for_disease_control_and_prevention
A/California/35/2009	EPI216744	california_department_of_health_services	centers_for_disease_control_and_prevention
A/England/598/2018	EPI1341753	microbiology_services_colindale,_public_health_england	microbiology_services_colindale,_public_health_england
A/Townsville/1000/2014	EPI541200	institute_of_medical_and_veterinary_science_(imvs)	who_collaborating_centre_for_reference_and_research_on_influenza
A/NorthCarolina/10/2013-egg	EPI482172	north_carolina_state_laboratory_of_public_health	centers_for_disease_control_and_prevention
A/Tehran/10538/2012-egg	EPI460714	tehran_university_of_medical_sciences	national_institute_for_medical_research
A/Romania/10/2019	EPI1658379	national_institute_for_infectious_diseases_“prof._dr._matei_balș”	national_institute_of_infectious_diseases_prof._dr._matei_bals
A/Taiwan/3697/2011	EPI349600	?	other_database_import
A/Townsville/21/2018	EPI1283240	queensland_health_scientific_services	who_collaborating_centre_for_reference_and_research_on_influenza
A/Cameroon/13V-3210/2013	EPI498412	centre_pasteur_du_cameroun	national_institute_for_medical_research
A/SouthAfrica/1857/2013-egg	EPI466613	sandringham,_national_institute_for_communicable_d	national_institute_for_medical_research
A/Mauritius/1FJ/2009	EPI210525	central_health_laboratory	national_institute_for_medical_research
A/Tokyo/18010/2018	EPI1267675	tokyo_metropolitan_institute_of_public_health	national_institute_of_infectious_diseases_(niid)
A/Wisconsin/25/2017	EPI981576	wisconsin_state_laboratory_of_hygiene	other_database_import
A/StPetersburg/RII-2087S/2020	EPI1721410	research_institute_of_influenza,_ministry_of_healthcare_of_the_russian_federation	who_national_influenza_centre_russian_federatio
A/Hiroshima-C/26/2010	EPI272567	center_for_public_health_and_environment,_hiroshima_prefectural_technology_research_institute	national_institute_of_infectious_diseases_(niid)
A/Lithuania/2069/2016	EPI774721	lithuanian_aids_center_laboratory	crick_worldwide_influenza_centre
A/NewYork/3529/2009	EPI187735	?	other_database_import
A/Brazil/266/2016	EPI830284	oswaldo_cruz_institute___fiocruz___laboratory_of_respiratory_viruses_and_measles_(lvrs)	centers_for_disease_control_and_prevention
A/England/295/2019	EPI1635388	microbiology_services_colindale,_public_health_england	microbiology_services_colindale,_public_health_england
A/Israel/452/2019	EPI1734346	central_virology_laboratory_israel_(nic)	crick_worldwide_influenza_centre
A/Ontario/RV4048/2018	EPI1338226	ontario_agency_for_health_protection_and_promotion_(oahpp)	centers_for_disease_control_and_prevention
A/Newcastle/47/2018	EPI1283237	john_hunter_hospital	who_collaborating_centre_for_reference_and_research_on_influenza
A/NorthCarolina/61/2016	EPI1008886	north_carolina_state_laboratory_of_public_health	other_database_import
A/Nepal/516/2016	EPI844184	national_public_health_laboratory	centers_for_disease_control_and_prevention
A/Kyrgyzstan/182/2016	EPI770046	national_virology_laboratory,_center_microbiological_investigations	crick_worldwide_influenza_centre
A/Houston/13OS/2009	EPI224146	?	other_database_import
A/Singapore/GP4049/2009	EPI379274	?	other_database_import
A/Singapore/DMS120/2010	EPI634687	?	other_database_import
A/Maryland/11153/2019	EPI1709076	u.s._air_force_school_of_aerospace_medicine_	u.s._air_force_school_of_aerospace_medicine
A/Wisconsin/63/2018	EPI1452634	marshfield_clinic_research_foundation	centers_for_disease_control_and_prevention
A/Sweden/62/2018	EPI1337249	?	public_health_agency_of_sweden
A/NewYork/3166/2009	EPI180965	?	other_database_import
A/Singapore/EN564/2015	EPI724871	ministry_of_health,_singapore	ministry_of_health,_singapore
A/Virginia/27/2009-egg	EPI247477	virginia_division_of_consolidated_laboratories	centers_for_disease_control_and_prevention
A/Pennsylvania/11/2016	EPI720973	upmc_clb_dept_of_microbiology	centers_for_disease_control_and_prevention
A/Iceland/3/2014	EPI503215	landspitali___university_hospital_	national_institute_for_medical_research
A/Delhi/24/2017	EPI1143185	institute_of_liver_and_biliary_sciences	institute_of_liver_and_biliary_sciences
A/DistrictOfColumbia/43/2019	EPI1631446	dc_public_health_lab	centers_for_disease_control_and_prevention
A/Michigan/459/2019	EPI1650608	michigan_department_of_community_health	centers_for_disease_control_and_prevention
A/Illinois/10796/2019	EPI1706402	u.s._air_force_school_of_aerospace_medicine_	u.s._air_force_school_of_aerospace_medicine
A/Kyrgyzstan/229/2016	EPI770058	national_virology_laboratory,_center_microbiological_investigations	crick_worldwide_influenza_centre
A/Tennessee/27/2018	EPI1452744	vanderbilt_university_medical_center	centers_for_disease_control_and_prevention
A/England/324/2016	EPI877188	microbiology_services_colindale,_public_health_england	microbiology_services_colindale,_public_health_england
A/Christchurch/16/2010-egg	EPI743795	who_collaborating_centre_for_reference_and_research_on_influenza	national_institute_for_biological_standards_and_control_(nibsc)
A/BosniaHerzegovina/292/2018	EPI1258954	university_of_sarajevo	crick_worldwide_influenza_centre
A/Mississippi/1/2016	EPI756527	mississippi_public_health_laboratory	centers_for_disease_control_and_prevention
A/Lao/I247/2015	EPI638833	ministry_of_health_laos	national_institute_of_infectious_diseases_(niid)
A/Pennsylvania/328/2017	EPI1250652	new_york_state_department_of_health	centers_for_disease_control_and_prevention
A/Helsinki/1474/2013	EPI547055	?	other_database_import
A/StPetersburg/RII362S/2016	EPI836422	?	who_national_influenza_centre_russian_federation
A/England/897/2016	EPI877859	microbiology_services_colindale,_public_health_england	microbiology_services_colindale,_public_health_england
A/Guangdong-Zhongshan/SWL1980/2018-egg	EPI1339449	who_chinese_national_influenza_center	who_chinese_national_influenza_center
A/Afghanistan/3236/2018	EPI1249513	national_public_health_laboratory	centers_for_disease_control_and_prevention
A/Fukuoka/15032/2015	EPI699907	fukuoka_institute_of_public_health_and_environmental_sciences	national_institute_of_infectious_diseases_(niid)
A/Lao/2815/2018	EPI1490521	national_center_for_laboratory_and_epidemiology	centers_for_disease_control_and_prevention
A/Hiroshima/33/2017	EPI1002847	center_for_public_health_and_environment,_hiroshima_prefectural_technology_research_institute	national_institute_of_infectious_diseases_(niid)
A/Konya/827/2019	EPI1674875	refik_saydam_national_public_health_agency	ministry_of_health_turkey
A/England/228/2019	EPI1575106	microbiology_services_colindale,_public_health_england	crick_worldwide_influenza_centre
A/Moldova/G-162/2009	EPI238334	national_centre_for_preventive_medicine	national_institute_for_medical_research
A/Lisbon/40/2009	EPI210555	instituto_nacional_de_saude	national_institute_for_medical_research
A/Nebraska/11179/2020	EPI1709273	u.s._air_force_school_of_aerospace_medicine_	u.s._air_force_school_of_aerospace_medicine
A/HoChiMinh/11633/2011	EPI535013	?	other_database_import
A/Bangladesh/3082/2012	EPI376400	institute_of_epidemiology_disease_control_and_research_(iedcr)_&_bangladesh_national_influenza_centre_(nic)	centers_for_disease_control_and_prev
A/HongKong/1717/2016	EPI825436	government_virus_unit	centers_for_disease_control_and_prevention
A/Cambodia/W1023346/2012	EPI743952	?	other_database_import
A/Florida/118/2018	EPI1334982	florida_department_of_health_tampa	centers_for_disease_control_and_prevention
A/Hubei-Fancheng/SWL210/2014	EPI587453	who_chinese_national_influenza_center	who_chinese_national_influenza_center
A/Texas/313/2019	EPI1563878	baylor_scott_and_white_health	centers_for_disease_control_and_prevention
A/Argentina/818/2019	EPI1587848	instituto_nacional_de_enfermedades_infecciosas	centers_for_disease_control_and_prevention
A/Vietnam/6039/2016	EPI980274	national_institute_of_hygiene_and_epidemiology	centers_for_disease_control_and_prevention
A/Afghanistan/7477/2018	EPI1367433	national_public_health_laboratory	centers_for_disease_control_and_prevention
A/Netherlands/241/2020	EPI1698766	erasmus_medical_center	erasmus_medical_center
A/Mexico/INCMNSZ0-BMQ815/2019	EPI1657413	instituno_nacional_de_pediatría	instituto_nacional_de_ciencias_medicas_y_nutricion
A/Colorado/25/2016	EPI758095	colorado_department_of_health_lab	centers_for_disease_control_and_prevention
A/StPetersburg/RII579S/2015	EPI696589	who_national_influenza_centre_russian_federation	who_national_influenza_centre_russian_federation
A/Belgium/S0299/2013	EPI464616	scientific_institute_of_public_health	national_institute_for_medical_research
A/Netherlands/531/2019	EPI1377419	erasmus_medical_center	erasmus_medical_center
A/Khmelnitsky/142/2019	EPI1496387	institute_of_epidemiology_and_infectious_diseases_ams_of_ukraine	centers_for_disease_control_and_prevention
A/Mexico/2521/2018	EPI1349110	laboratorio_de_virus_respiratorio	centers_for_disease_control_and_prevention
A/Kyoto/15K001/2015	EPI1091007	niigata_university	niigata_university
A/Hunan-Zhuhui/SWL13/2018	EPI1168646	who_chinese_national_influenza_center	who_chinese_national_influenza_center
A/Brazil/4160/2016	EPI833373	instituto_adolfo_lutz	centers_for_disease_control_and_prevention
A/Singapore/GP4440/2009	EPI379322	?	other_database_import
A/Perth/183/2018	EPI1338627	pathwest_qe_ii_medical_centre	who_collaborating_centre_for_reference_and_research_on_influenza
A/Netherlands/62/2019	EPI1352590	erasmus_medical_center	erasmus_medical_center
A/Ontario/RV0019/2011	EPI302112	national_microbiology_laboratory,_health_canada	centers_for_disease_control_and_prevention
A/SaudiArabia/254177/2017	EPI1060814	ministry_of_health_riyadh	crick_worldwide_influenza_centre
A/Honduras/2730/2018	EPI1350706	laboratorio_nacional_de_virologia	centers_for_disease_control_and_prevention
A/Wisconsin/335/2020	EPI1738010	wisconsin_state_laboratory_of_hygiene	centers_for_disease_control_and_prevention
A/Kansas/25/2009	EPI243912	kansas_department_of_health_and_environment	centers_for_disease_control_and_prevention
A/Guangdong/1748/2009	EPI250053	?	other_database_import
A/Ibaraki/107/2011	EPI321469	ibaraki_prefectural_institute_of_public_health	national_institute_of_infectious_diseases_(niid)
A/Singapore/DMS1189/2011	EPI634678	?	other_database_import
A/England/751/2018	EPI1369627	microbiology_services_colindale,_public_health_england	microbiology_services_colindale,_public_health_england
A/Vermont/6/2016	EPI726276	vermont_department_of_health_laboratory	centers_for_disease_control_and_prevention
A/England/94840153/2009	EPI300710	microbiology_services_colindale,_public_health_england	other_database_import
A/Peru/7118/2018	EPI1266969	us_namru_6	centers_for_disease_control_and_prevention
A/Singapore/DMS97/2010	EPI634844	?	other_database_import
A/NewYork/INS151/2009	EPI259417	?	other_database_import
A/Stavropol/CRIE-47/2013	EPI506129	?	other_database_import
A/Montana/17/2009	EPI216997	montana_public_health_laboratory	centers_for_disease_control_and_prevention
A/Ontario/RV0105/2019	EPI1342221	ontario_agency_for_health_protection_and_promotion_(oahpp)	public_health_agency_of_canada_(phac)
A/Bangladesh/173/2018	EPI1314238	institute_of_epidemiology_disease_control_and_research_(iedcr)_&_bangladesh_national_influenza_centre_(nic)	centers_for_disease_control_an
A/Bolzano/111/2018	EPI1351847	laboratorio_aziendale_di_microbiologia_e_virologia/comprensorio_sanitario_di_bolzano	istituto_superiore_di_sanit?_(iss)
A/Scotland/Aberdeen_16/2009	EPI386853	?	other_database_import
A/Georgia/4656/2009	EPI278539	national_centre_for_disease_control_and_public_health	national_institute_for_medical_research
A/Mexico/2424/2019	EPI1606675	laboratorio_de_virus_respiratorio	centers_for_disease_control_and_prevention
A/Norway/3379/2018	EPI1393429	unilabs_telelab,_laboratory_for_medical_microbiology	crick_worldwide_influenza_centre
A/Ohio/36/2019	EPI1650568	ohio_department_of_health_laboratories	centers_for_disease_control_and_prevention
A/Osaka/488/2009	EPI1604338	osaka_prefectural_institute_of_public_health	university_of_tokyo
A/Stockholm/12/2020	EPI1704457	public_health_agency_of_sweden	public_health_agency_of_sweden
A/Guizhou-Qixinguan/SWL1956/2017	EPI1136220	who_chinese_national_influenza_center	who_chinese_national_influenza_center
A/Singapore/TT0569/2019	EPI1626929	ministry_of_health,_singapore	ministry_of_health,_singapore
A/Salalah/6780/2019	EPI1646917	central_public_health_laboratory,_ministry_of_health	crick_worldwide_influenza_centre
A/Kyoto/10K124/2011	EPI340679	?	other_database_import
A/Alberta/RV0064/2016	EPI759255	national_microbiology_laboratory,_health_canada	centers_for_disease_control_and_prevention
A/Indiana/2/2016	EPI716343	indiana_state_department_of_health_laboratories	centers_for_disease_control_and_prevention
A/NewYork/WC-LVD-13-023/2013	EPI546231	?	other_database_import
A/Argentina/22/2013	EPI465468	instituto_nacional_de_enfermedades_infecciosas	centers_for_disease_control_and_prevention
A/Guam/NHRC0019/2009	EPI274915	?	other_database_import
A/Helsinki/1127/2014	EPI546956	?	other_database_import
A/SriLanka/15/2016	EPI859999	medical_research_institute	who_collaborating_centre_for_reference_and_research_on_influenza
A/Cameroon/9150/2017	EPI1230800	centre_pasteur_du_cameroun	crick_worldwide_influenza_centre
A/Zamora/48/2009-egg	EPI278527	universidad_de_valladolid	national_institute_for_medical_research
A/Singapore/DMS48/2009	EPI634780	?	other_database_import
A/Malmo/2/2010	EPI269547	swedish_institute_for_infectious_disease_control	swedish_institute_for_infectious_disease_control
A/Lao/F2271/2018	EPI1422933	national_center_for_laboratory_and_epidemiology	national_institute_of_infectious_diseases_(niid)
A/Kanagawa/26/2018	EPI1244978	kanagawa_prefectural_institute_of_public_health	national_institute_of_infectious_diseases_(niid)
A/WestVirginia/41/2019	EPI1669158	west_virginia_office_of_laboratory_services	centers_for_disease_control_and_prevention
A/Georgia/26/2016	EPI756716	georgia_public_health_laboratory	centers_for_disease_control_and_prevention
A/Nepal/19FL3861/2019	EPI1711343	national_public_health_laboratory	national_institute_of_infectious_diseases_(niid)
A/Heilongjiang-Jianshan/SWL13/2020	EPI1692070	who_chinese_national_influenza_center	who_chinese_national_influenza_center
A/HongKong/221/2017	EPI912232	government_virus_unit	centers_for_disease_control_and_prevention
A/Malaysia/RP0171/2018	EPI1328725	institut_penyelidikan_perubatan	who_collaborating_centre_for_reference_and_research_on_influenza
A/Ontario/315107/2009	EPI252484	?	other_database_import
A/Oklahoma/11213/2020	EPI1709553	u.s._air_force_school_of_aerospace_medicine_	u.s._air_force_school_of_aerospace_medicine
A/NewMexico/4/2020	EPI1697694	new_mexico_department_of_health	centers_for_disease_control_and_prevention
A/Taiwan/99422/2009	EPI382456	?	other_database_import
A/NewJersey/39/2017	EPI1146823	new_jersey_department_of_health_&_senior_services	centers_for_disease_control_and_prevention
A/Taiwan/1768/2009	EPI382420	?	other_database_import
A/NewYork/3753/2009	EPI212923	?	other_database_import
A/Mexico/24060/2009	EPI464295	?	other_database_import
A/NewYork/WC-LVD-14-024/2014	EPI546471	?	other_database_import
A/NewYork/WC-LVD-14-051/2014	EPI546679	?	other_database_import
A/Afghanistan/7703/2018	EPI1367417	national_public_health_laboratory	centers_for_disease_control_and_prevention
A/TEST/MY/617/2019	EPI1568849	institut_penyelidikan_perubatan	institute_for_medical_research
A/Honduras/2764/2018	EPI1350826	laboratorio_nacional_de_virologia	centers_for_disease_control_and_prevention
A/Bangladesh/15007/2015-egg	EPI690908	institute_of_epidemiology_disease_control_and_research_(iedcr)_&_bangladesh_national_influenza_centre_(nic)	centers_for_disease_control_and_
A/Brazil/3032/2016	EPI767632	instituto_adolfo_lutz	centers_for_disease_control_and_prevention
A/Greece/1585/2018	EPI1437244	hellenic_pasteur_institute	crick_worldwide_influenza_centre
A/Linkoping/1/2018	EPI1192233	?	public_health_agency_of_sweden
A/Washington/580/2019	EPI1561934	marshfield_clinic_research_foundation	centers_for_disease_control_and_prevention
A/Kenya/101/2016	EPI912121	cdc_kenya	centers_for_disease_control_and_prevention
A/England/690/2010	EPI622889	?	other_database_import
A/Jiangsu-Canglang/SWL1616/2009	EPI257419	?	who_chinese_national_influenza_center
A/Taiwan/90110/2010	EPI382487	?	other_database_import
A/Sanming/SWL139/2014	EPI585830	?	other_database_import
A/Oklahoma/3/2014	EPI520457	oklahoma_state_department_of_health	centers_for_disease_control_and_prevention
A/Jordan/10862/2016	EPI770782	laboratory_directorate	crick_worldwide_influenza_centre
A/Paraiba/139616-IEC/2016	EPI833246	national_influenza_center	centers_for_disease_control_and_prevention
A/Parana/482/2016	EPI1031998	laboratório_central_do_estado_do_paraná___lacen/pr	instituto_oswaldo_cruz_fiocruz___laboratory_of_respiratory_viruses_and_measles_(lvrs)
A/Stockholm/11/2014	EPI516060	?	swedish_institute_for_infectious_disease_control
A/Shenzhen/2019-14212/2018	EPI1381017	who_chinese_national_influenza_center	who_chinese_national_influenza_center
A/Qingdao/F404/2011	EPI538293	?	other_database_import
A/England/720/2018	EPI1358310	microbiology_services_colindale,_public_health_england	microbiology_services_colindale,_public_health_england
A/Sidon/9/2019	EPI1689369	rafic_hariri_university_hospital_4th_floor_dna/research_lab	crick_worldwide_influenza_centre
A/Jordan/12270/2019	EPI1670457	laboratory_directorate	crick_worldwide_influenza_centre
A/England/75180460/2017	EPI1152186	microbiology_services_colindale,_public_health_england	microbiology_services_colindale,_public_health_england
A/Delhi/3/2017	EPI1143183	institute_of_liver_and_biliary_sciences	institute_of_liver_and_biliary_sciences
A/NewYork/4881/2009	EPI223267	?	other_database_import
A/Kazakhstan/3348/2013	EPI503235	national_reference_laboratory	national_institute_for_medical_research
A/Bretagne/533/2018	EPI1192752	?	institut_pasteur
A/Alsace/936/2019	EPI1435704	?	institut_pasteur
A/Georgia/34/2019	EPI1663814	georgia_public_health_laboratory	centers_for_disease_control_and_prevention
A/Ukraine/8367/2019	EPI1675051	ministry_of_health_of_ukraine	crick_worldwide_influenza_centre
A/Adana/30/2016	EPI748747	refik_saydam_national_public_health_agency	crick_worldwide_influenza_centre
A/Bangladesh/507001/2015	EPI626171	institute_of_epidemiology_disease_control_and_research_(iedcr)_&_bangladesh_national_influenza_centre_(nic)	centers_for_disease_control_and_pr
A/Netherlands/1714/2019	EPI1657154	erasmus_medical_center	erasmus_medical_center
A/Sweden/93/2019	EPI1441189	?	public_health_agency_of_sweden
A/SouthDakota/10/2017	EPI969984	south_dakota_public_health_lab	centers_for_disease_control_and_prevention
A/Israel/301/2019	EPI1734298	central_virology_laboratory_israel_(nic)	crick_worldwide_influenza_centre
A/Alberta/RV2821/2009	EPI302827	?	other_database_import
A/Oregon/8/2012	EPI376367	oregon_public_health_laboratory	centers_for_disease_control_and_prevention
A/Netherlands/2353/2018	EPI1337475	erasmus_medical_center	erasmus_medical_center
A/SouthAustralia/213/2018	EPI1359547	institute_of_medical_and_veterinary_science_(imvs)	who_collaborating_centre_for_reference_and_research_on_influenza
A/Virginia/11923/2020	EPI1735997	u.s._air_force_school_of_aerospace_medicine_	u.s._air_force_school_of_aerospace_medicine
A/NewYork/5196/2009	EPI247659	?	other_database_import
A/Pavia/157/2011	EPI352894	?	other_database_import
A/Toulouse/2730/2013	EPI503263	crr_virus_influenza_region_sud	national_institute_for_medical_research
A/Pennsylvania/112/2018	EPI1452252	children's_hospital_of_pittsburgh_upmc	centers_for_disease_control_and_prevention
A/Hyogo/1/2009	EPI180730	?	other_database_import
A/England/353/2019	EPI1719068	microbiology_services_colindale,_public_health_england	crick_worldwide_influenza_centre
A/Bulgaria/802/2020	EPI1734278	national_centre_of_infectious_and_	crick_worldwide_influenza_centre
A/Ukraine/8317/2019	EPI1492089	ministry_of_health_of_ukraine	crick_worldwide_influenza_centre
A/Idaho/40/2018	EPI1367673	state_of_idaho_bureau_of_laboratories	centers_for_disease_control_and_prevention
A/Kansas/3/2018	EPI1181591	kansas_department_of_health_and_environment	centers_for_disease_control_and_prevention
A/Stockholm/5/2015	EPI566367	?	swedish_institute_for_infectious_disease_control
A/Neimenggu-Huimin/SWL11560/2009-egg	EPI257703	?	who_chinese_national_influenza_center
A/Tennessee/1-560/2009	EPI180068	?	other_database_import
A/Bangladesh/681/2018	EPI1313966	institute_of_epidemiology_disease_control_and_research_(iedcr)_&_bangladesh_national_influenza_centre_(nic)	centers_for_disease_control_an
A/Wisconsin/629-D01505/2009	EPI214508	?	other_database_import
A/Gansu-Ganzhou/33/2012-egg	EPI409923	who_chinese_national_influenza_center	centers_for_disease_control_and_prevention
A/Bolivia/3252/2018	EPI1329865	instituto_nacional_de_laboratoriosde_salud_(inlasa)	centers_for_disease_control_and_prevention
A/Bulgaria/429/2017	EPI995833	national_centre_of_infectious_and_	crick_worldwide_influenza_centre
A/England/591/2016	EPI878640	microbiology_services_colindale,_public_health_england	microbiology_services_colindale,_public_health_england
A/Finland/565/2009	EPI306156	?	other_database_import
A/Lao/3054/2018	EPI1497022	national_center_for_laboratory_and_epidemiology	centers_for_disease_control_and_prevention
A/Cambodia/X0717312/2013	EPI491541	institute_pasteur_du_cambodia	who_collaborating_centre_for_reference_and_research_on_influenza
A/Slovenia/1377/2019	EPI1483768	laboratory_for_virology,_national_institute_of_public_health	crick_worldwide_influenza_centre
A/FuZhou/SWL1172/2013	EPI585787	?	other_database_import
A/Malaysia/RP2236/2017	EPI1242882	institut_penyelidikan_perubatan	who_collaborating_centre_for_reference_and_research_on_influenza
A/Florida/18/2014	EPI531860	florida_department_of_health_jacksonville	centers_for_disease_control_and_prevention
A/NorthCarolina/34/2019	EPI1663728	north_carolina_state_laboratory_of_public_health	centers_for_disease_control_and_prevention
A/Singapore/DMS139/2010	EPI634738	?	other_database_import
A/SanDiego/INS34/2009	EPI245566	?	other_database_import
A/Lithuania/3105/2016	EPI774791	lithuanian_aids_center_laboratory	crick_worldwide_influenza_centre
A/Yucatan/317/2013	EPI594507	?	universidad_autonoma_de_yucatan
A/Norway/2595/2015	EPI651393	molde_hospital,_laboratory_for_medical_microbiology	norwegian_institute_of_public_health
A/Singapore/GP2036/2019	EPI1632514	ministry_of_health,_singapore	ministry_of_health,_singapore
A/Sachsen/26/2017	EPI995881	robert_koch_institute	crick_worldwide_influenza_centre
A/Uruguay/361/2016	EPI825201	departamento_de_laboratorio_de_salud_publica	centers_for_disease_control_and_prevention
A/PuertoRico/50/2009	EPI217081	puerto_rico_department_of_health	centers_for_disease_control_and_prevention
A/Darwin/67/2018	EPI1336429	influenza_surveillance_centre_for_disease_control	who_collaborating_centre_for_reference_and_research_on_influenza
A/SouthDakota/4/2018	EPI1185967	south_dakota_public_health_lab	centers_for_disease_control_and_prevention
A/Singapore/GP1124/2009	EPI378657	?	other_database_import
A/Ethiopia/37/2012	EPI375564	ethiopian_health_and_nutrition_research_institute_(ehnri)	centers_for_disease_control_and_prevention
A/Delaware/11615/2020	EPI1742085	u.s._air_force_school_of_aerospace_medicine_	u.s._air_force_school_of_aerospace_medicine
A/Minnesota/45/2015	EPI699795	minnesota_department_of_health	centers_for_disease_control_and_prevention
A/Nigeria/3398/2018	EPI1313794	national_influenza_reference_laboratory	centers_for_disease_control_and_prevention
A/Temuco/54893/2019	EPI1567993	instituto_de_salud_publica_de_chile	instituto_de_salud_publica_de_chile
A/Idaho/22/2017	EPI989226	state_of_idaho_bureau_of_laboratories	centers_for_disease_control_and_prevention
A/Guangxi-Gangbei/SWL41/2010	EPI257863	?	who_chinese_national_influenza_center
A/England/938/2009	EPI323709	microbiology_services_colindale,_public_health_england	other_database_import
A/Yasothon/2273/2019	EPI1594305	who_national_influenza_centre,_national_institute_of_medical_research_(nimr)	who_collaborating_centre_for_reference_and_research_on_influenza
A/Darwin/37/2018	EPI1335909	influenza_surveillance_centre_for_disease_control	who_collaborating_centre_for_reference_and_research_on_influenza
A/Congo/2135/2015	EPI733226	inrb_service_de_virologie	centers_for_disease_control_and_prevention
A/SouthAustralia/12/2016	EPI835120	institute_of_medical_and_veterinary_science_(imvs)	who_collaborating_centre_for_reference_and_research_on_influenza
A/Malaysia/146/2009	EPI269902	institut_penyelidikan_perubatan	who_collaborating_centre_for_reference_and_research_on_influenza
A/Samara/823/2018	EPI1222355	?	state_research_center_of_virology_and_biotechnology_(vector)
A/Ontario/RV0734/2017	EPI1004696	ontario_agency_for_health_protection_and_promotion_(oahpp)	public_health_agency_of_canada_(phac)
A/RiodeJaneiro/150/2016	EPI1032039	laboratório_central_de_saúde_pública_(lacen_rj)	instituto_oswaldo_cruz_fiocruz___laboratory_of_respiratory_viruses_and_measles
A/Slovenia/2628/2009	EPI210466	laboratory_for_virology,_national_institute_of_public_health	national_institute_for_medical_research
A/NewfoundlandAndLabrador/RV2507/2009	EPI303900	?	other_database_import
A/Iran/202167/2019	EPI1655546	tehran_university_of_medical_sciences	crick_worldwide_influenza_centre
A/SouthAfrica/R09314/2018	EPI1316266	national_institute_for_communicable_disease	centers_for_disease_control_and_prevention
A/California/25/2020	EPI1705100	california_department_of_health_services	centers_for_disease_control_and_prevention
A/Lviv/701/2009	EPI238348	institute_of_epidemiology_and_infectious_diseases_ams_of_ukraine	national_institute_for_medical_research
A/Srinagar/AG486/2019	EPI1583665	cnr_influenza_france_sud	centre_national_de_reference
A/Virginia/5/2019	EPI1361669	virginia_division_of_consolidated_laboratories	centers_for_disease_control_and_prevention
A/Fiji/42/2019	EPI1489648	national_centre_for_scientific_services_for_virology__and_vector_borne_diseases	who_collaborating_centre_for_reference_and_research_on_influenza
A/Gifu/60/2019	EPI1667481	gifu_prefectural_institute_of_health_and_environmental_sciences	national_institute_of_infectious_diseases_(niid)
A/Paris/1596/2017	EPI1133798	?	institut_pasteur
A/Darwin/95/2010	EPI294239	royal_darwin_hospital	who_collaborating_centre_for_reference_and_research_on_influenza
A/NewHampshire/2/2015	EPI562085	new_hampshire_public_health_laboratories	centers_for_disease_control_and_prevention
A/Neimenggu-Dongsheng/SWL1602/2018	EPI1353151	who_chinese_national_influenza_center	who_chinese_national_influenza_center
A/Cwmbran/5127/2019	EPI1345732	public_health_wales_microbiology_cardiff	public_health_wales_microbiology_cardiff
A/Arad/225366/2018	EPI1328892	cantacuzino_institute	crick_worldwide_influenza_centre
A/Singapore/DMS1173/2011	EPI634671	?	other_database_import
A/Singapore/TT0330/2017	EPI1022861	ministry_of_health,_singapore	ministry_of_health,_singapore
A/England/38/2019	EPI1369942	microbiology_services_colindale,_public_health_england	microbiology_services_colindale,_public_health_england
A/Philippines/935/2017	EPI1141216	center_for_medical_microbiology	centers_for_disease_control_and_prevention
A/Bucharest/238999/2018	EPI1437162	cantacuzino_institute	crick_worldwide_influenza_centre
A/Luxembourg/19009036/2019	EPI1493875	laboratoire_national_de_santé_	laboratoire_national_de_sant?
A/Catalonia/3511745NS/2019	EPI1716265	hospital_clínic	crick_worldwide_influenza_centre
A/HongKong/4380/2019	EPI1670869	government_virus_unit	crick_worldwide_influenza_centre
A/Hyogo/2001/2019	EPI1640378	hyogo_prefectural_institute_of_public_health_and_consumer_sciences	national_institute_of_infectious_diseases_(niid)
A/Wisconsin/478/2019	EPI1560924	marshfield_clinic_research_foundation	centers_for_disease_control_and_prevention
A/Navarra/1736/2015	EPI718236	servicio_de_microbiología_complejo_hospitalario_de_navarra	crick_worldwide_influenza_centre
A/Brisbane/130/2016	EPI829210	queensland_health_scientific_services	who_collaborating_centre_for_reference_and_research_on_influenza
A/Sichuan-Dongqu/SWL1818/2009	EPI256541	?	who_chinese_national_influenza_center
A/Zhejiang/X1/2009	EPI350327	?	other_database_import
A/HongKong/1116/2018	EPI1271950	hong_kong_department_of_health	crick_worldwide_influenza_centre
A/Georgia/20/2019	EPI1449061	georgia_public_health_laboratory	centers_for_disease_control_and_prevention
A/Washington/606/2019	EPI1561974	marshfield_clinic_research_foundation	centers_for_disease_control_and_prevention
A/Texas/10/2016	EPI720749	texas_department_of_state_health_services_laboratory_services	centers_for_disease_control_and_prevention
A/Singapore/DMS913/2009	EPI634837	?	other_database_import
A/Illinois/25/2015	EPI715963	illinois_department_of_public_health_chicago	centers_for_disease_control_and_prevention
A/Lisbon/2/2010	EPI272891	?	other_database_import
A/Macedonia/NA44/2013	EPI450750	republic_institute_for_health_protection	national_institute_for_medical_research
A/Minnesota/3/2008	EPI291828	minnesota_department_of_health	centers_for_disease_control_and_prevention
A/Lithuania/MB357/2019	EPI1356193	lithuanian_aids_center_laboratory	crick_worldwide_influenza_centre
A/Singapore/GP2134/2018	EPI1365935	ministry_of_health,_singapore	ministry_of_health,_singapore
A/Stockholm/41/2013	EPI507898	?	swedish_institute_for_infectious_disease_control
A/Nepal/207/2016	EPI844088	national_public_health_laboratory	centers_for_disease_control_and_prevention
A/Bangladesh/3003/2015-egg	EPI643203	institute_of_epidemiology_disease_control_and_research_(iedcr)_&_bangladesh_national_influenza_centre_(nic)	centers_for_disease_control_and_p
A/Montana/1/2020	EPI1684574	montana_laboratory_services_bureau	centers_for_disease_control_and_prevention
A/Missouri/55/2018	EPI1334699	missouri_department._of_health_&_senior_services	centers_for_disease_control_and_prevention
A/Niedersachsen/195/2019	EPI1670471	robert_koch_institute_nationales_referenzzentrum_für_influenza	crick_worldwide_influenza_centre
A/Kanagawa/AC1937/2020	EPI1722659	national_institute_of_infectious_diseases_(niid)	national_institute_of_infectious_diseases_(niid)
A/Taiwan/82383/2019	EPI1589383	center_for_disease_control	national_institute_of_infectious_diseases_(niid)
A/Armenia/556/2018	EPI1315094	centre_for_diseases_control_and_prevention	crick_worldwide_influenza_centre
A/Madagascar/5602/2016	EPI982548	institut_pasteur_de_madagascar	crick_worldwide_influenza_centre
A/Hangzhou/1719/2009	EPI320504	hangzhou_center_for_disease_control_and_prevention	other_database_import
A/Nigeria/4280/2011	EPI332597	national_influenza_reference_laboratory	centers_for_disease_control_and_prevention
A/Mexico/372/2017	EPI980669	laboratorio_de_virus_respiratorio	centers_for_disease_control_and_prevention
A/England/331/2016	EPI877212	microbiology_services_colindale,_public_health_england	microbiology_services_colindale,_public_health_england
A/NordrheinWestfalen/133/2017	EPI1122866	robert_koch_institute_nationales_referenzzentrum_für_influenza	robert_koch_institute
A/Texas/11918/2019	EPI1735960	u.s._air_force_school_of_aerospace_medicine_	u.s._air_force_school_of_aerospace_medicine
A/Germany/10786/2019	EPI1706323	u.s._air_force_school_of_aerospace_medicine_	u.s._air_force_school_of_aerospace_medicine
A/Bangladesh/3009/2009-egg	EPI243877	institute_of_epidemiology_disease_control_and_research_(iedcr)_&_bangladesh_national_influenza_centre_(nic)	centers_for_disease_control_and_p
A/Bangladesh/4006/2018	EPI1332839	institute_of_epidemiology_disease_control_and_research_(iedcr)_&_bangladesh_national_influenza_centre_(nic)	centers_for_disease_control_a
A/StPetersburg/RII-212S/2019	EPI1659141	research_institute_of_influenza,_ministry_of_healthcare_of_the_russian_federation	who_national_influenza_centre_russian_federation
A/NorthernIreland/12940/2018	EPI1272051	regional_virus_laboratory,_microbiology_department,_royal_victoria_hospital	crick_worldwide_influenza_centre
A/Maryland/11562/2020	EPI1729602	u.s._air_force_school_of_aerospace_medicine_	u.s._air_force_school_of_aerospace_medicine
A/Lao/75/2019	EPI1507584	national_center_for_laboratory_and_epidemiology	centers_for_disease_control_and_prevention
A/Tanzania/2109/2015	EPI716194	national_influenza_lab	centers_for_disease_control_and_prevention
A/Finland/634/2009	EPI306218	?	other_database_import
A/Shantou/8049/2010	EPI320850	?	other_database_import
A/Brazil/536/2017	EPI1047139	instituto_oswaldo_cruz_fiocruz___laboratory_of_respiratory_viruses_and_measles_(lvrs)	centers_for_disease_control_and_prevention
A/Bangladesh/7900/2015-egg	EPI643235	institute_of_epidemiology_disease_control_and_research_(iedcr)_&_bangladesh_national_influenza_centre_(nic)	centers_for_disease_control_and_pr
A/England/252/2009	EPI267562	microbiology_services_colindale,_public_health_england	microbiology_services_colindale,_public_health_england
A/Florida/66/2015	EPI650048	florida_department_of_health_jacksonville	centers_for_disease_control_and_prevention
A/Umea/6/2009	EPI230050	?	swedish_institute_for_infectious_disease_control
A/Toulon/1173/2011	EPI331049	crr_virus_influenza_region_sud	national_institute_for_medical_research
A/Oita/232/2009	EPI230100	?	national_institute_of_infectious_diseases_(niid)
A/Karaganda/351/2019	EPI1506828	national_reference_laboratory	crick_worldwide_influenza_centre
A/California/VRDL92/2009	EPI258576	?	other_database_import
A/Bangkok/INS492/2010	EPI332251	?	other_database_import
A/Lao/F0777/2017	EPI1027194	national_center_for_laboratory_and_epidemiology	national_institute_of_infectious_diseases_(niid)
A/SastinStraze/85/2016	EPI774839	national_public_health_institute_of_slovakia	crick_worldwide_influenza_centre
A/Hubei-Xiangcheng/SWL1750/2013	EPI587479	who_chinese_national_influenza_center	who_chinese_national_influenza_center
A/Parana/425/2019	EPI1547859	instituto_oswaldo_cruz_fiocruz___laboratory_of_respiratory_viruses_and_measles_(lvrs)	centers_for_disease_control_and_prevention
A/Oman/2080/2018	EPI1249425	central_public_health_laboratory,_ministry_of_health	centers_for_disease_control_and_prevention
A/Florida/113/2018	EPI1335005	florida_department_of_health_jacksonville	centers_for_disease_control_and_prevention
A/Washington/522/2019	EPI1561806	marshfield_clinic_research_foundation	centers_for_disease_control_and_prevention
A/Alaska/67/2018	EPI1382752	alaska_state_virology_lab	centers_for_disease_control_and_prevention
A/Guyane/1878/2019	EPI1431339	institut_pasteur	institut_pasteur
A/Malaysia/RP4620/2019	EPI1722182	institut_penyelidikan_perubatan	who_collaborating_centre_for_reference_and_research_on_influenza
A/Sweden/6/2015	EPI570001	?	swedish_institute_for_infectious_disease_control
A/Parma/370/2019	EPI1582893	istituto_superiore_di_sanità_	crick_worldwide_influenza_centre
A/Congo/1989/2015	EPI767708	inrb_service_de_virologie	centers_for_disease_control_and_prevention
A/Netherlands/10001/2019	EPI1342708	national_institute_for_public_health_and_the_environment_(rivm)	national_institute_for_public_health_and_the_environment_(rivm)
A/Mersin/2419/2015	EPI760814	refik_saydam_national_public_health_agency	crick_worldwide_influenza_centre
A/Bangkok/INS498/2010	EPI332211	?	other_database_import
A/Kyrgyzstan/130/2018	EPI1356180	national_virology_laboratory,_center_microbiological_investigations	crick_worldwide_influenza_centre
A/California/35/2015	EPI611016	california_department_of_health_services	centers_for_disease_control_and_prevention
A/Singapore/ON1144/2009	EPI213445	?	other_database_import
A/Singapore/ON1099/2009	EPI213397	?	other_database_import
A/Paris/1529/2017	EPI1139966	?	institut_pasteur
A/Taiwan/T1339/2009	EPI190825	?	other_database_import
A/Scotland/Glasgow_420755/2009	EPI392178	?	other_database_import
A/SouthCarolina/41/2009	EPI231415	south_carolina_department_of_health	centers_for_disease_control_and_prevention
A/Mongolia/JP5558/2009	EPI230090	?	national_institute_of_infectious_diseases_(niid)
A/PaysDeLoire/1654/2018	EPI1238513	?	institut_pasteur
A/England/XFL00230/2009	EPI396046	?	other_database_import
A/Goroka/19/2010	EPI294258	papua_new_guinea_institute_of_medical_research	who_collaborating_centre_for_reference_and_research_on_influenza
A/Ontario/RV2966/2009	EPI304252	?	other_database_import
A/Shanghai-Putuo/1203/2013-egg	EPI477031	who_chinese_national_influenza_center	national_institute_for_medical_research
A/England/61100024/2016	EPI879164	microbiology_services_colindale,_public_health_england	microbiology_services_colindale,_public_health_england
A/Utah/4/2013	EPI439244	utah_department_of_health	centers_for_disease_control_and_prevention
A/SaoPaulo/1267/2016	EPI725844	instituto_adolfo_lutz	instituto_adolfo_lutz
A/Paris/1931/2017	EPI1153874	institut_pasteur	institut_pasteur
A/Pennsylvania/26/2016	EPI791600	pennsylvania_department_of_health	centers_for_disease_control_and_prevention
A/Quebec/RV0268/2018	EPI1186189	national_microbiology_laboratory,_health_canada	centers_for_disease_control_and_prevention
A/Athens/2407/2015	EPI748805	hellenic_pasteur_institute	crick_worldwide_influenza_centre
A/Goroka/23/2013	EPI491129	papua_new_guinea_institute_of_medical_research	who_collaborating_centre_for_reference_and_research_on_influenza
A/Afghanistan/8059/2018	EPI1385360	national_public_health_laboratory	centers_for_disease_control_and_prevention
A/Norway/3234/2013	EPI497693	oslo_university_hospital,_ulleval_hospital,_dept._of_microbiology	norwegian_institute_of_public_health
A/Netherlands/10287/2019	EPI1648245	national_institute_for_public_health_and_the_environment_(rivm)	national_institute_for_public_health_and_the_environment_(rivm)
A/Netherlands/10003/2019	EPI1342710	national_institute_for_public_health_and_the_environment_(rivm)	national_institute_for_public_health_and_the_environment_(rivm)
A/Yamaguchi/40/2019	EPI1640064	yamaguchi_prefectural_institute_of_public_health_and_environment	national_institute_of_infectious_diseases_(niid)
A/Massachusetts/9/2011	EPI320041	massachusetts_department_of_public_health	centers_for_disease_control_and_prevention
A/Utah/55/2009	EPI239661	utah_department_of_health	centers_for_disease_control_and_prevention
A/Ceuta/250/2016	EPI731481	servicio_de_microbiología_hospital_universitario_de_ceuta	instituto_de_salud_carlos_iii
A/Munich/INS365/2009	EPI275115	?	other_database_import
A/Idaho/14/2012	EPI376388	state_of_idaho_bureau_of_laboratories	centers_for_disease_control_and_prevention
A/Netherlands/10205/2019	EPI1405633	national_institute_for_public_health_and_the_environment_(rivm)	national_institute_for_public_health_and_the_environment_(rivm)
A/Netherlands/1164/2019	EPI1436573	erasmus_medical_center	erasmus_medical_center
A/Hungary/6/2019	EPI1365952	national_public_health_institute	hungarian_national_center_of_epidemiology
A/Niigata/13F311/2014	EPI581297	?	other_database_import
A/Bursa/1874/2018	EPI1370196	refik_saydam_national_public_health_agency	ministry_of_health_turkey
A/Michigan/484/2019	EPI1703411	michigan_department_of_community_health	centers_for_disease_control_and_prevention
A/Armenia/484/2018	EPI1315100	centre_for_diseases_control_and_prevention	crick_worldwide_influenza_centre
A/Santiago/54562/2019	EPI1567842	instituto_de_salud_publica_de_chile	instituto_de_salud_publica_de_chile
A/Singapore/INFTT-16-0285/2016	EPI788768	ministry_of_health,_singapore	ministry_of_health,_singapore
A/Moldova/179/2013	EPI487685	national_centre_for_preventive_medicine	national_institute_for_medical_research
A/Cardiff/5592/2017	EPI1178099	public_health_wales_microbiology	public_health_wales_microbiology
A/Pennsylvania/141/2018	EPI1477042	children's_hospital_of_pittsburgh_upmc	centers_for_disease_control_and_prevention
A/Ethiopia/16/2009	EPI189114	cdc_kenya	centers_for_disease_control_and_prevention
A/Kazakhstan/278/2020	EPI1689288	national_reference_laboratory	crick_worldwide_influenza_centre
A/England/629/2016	EPI878874	microbiology_services_colindale,_public_health_england	microbiology_services_colindale,_public_health_england
A/MogiDasCruzes/1218859-IAL/2019	EPI1597534	instituto_adolfo_lutz	centers_for_disease_control_and_prevention
A/Lithuania/4554/2016	EPI773895	lithuanian_aids_center_laboratory	crick_worldwide_influenza_centre
A/England/380/2009	EPI323540	?	other_database_import
A/Japan/11556/2020	EPI1729559	u.s._air_force_school_of_aerospace_medicine_	u.s._air_force_school_of_aerospace_medicine
A/Sydney/HC1/2011	EPI358112	?	other_database_import
A/Kyrgyzstan/11/2019	EPI1478332	national_virology_laboratory,_center_microbiological_investigations	crick_worldwide_influenza_centre
A/Bangladesh/943/2018	EPI1313958	institute_of_epidemiology_disease_control_and_research_(iedcr)_&_bangladesh_national_influenza_centre_(nic)	centers_for_disease_control_an
A/Shanghai-Jiading/SWL1722/2017	EPI1136358	who_chinese_national_influenza_center	who_chinese_national_influenza_center
A/Bolivia/272/2010	EPI273767	instituto_nacional_de_laboratoriosde_salud_(inlasa)	centers_for_disease_control_and_prevention
A/Victoria/637/2012-egg	EPI763047	monash_medical_centre	who_collaborating_centre_for_reference_and_research_on_influenza
A/Kanagawa/AC1707/2017-egg	EPI1187909	national_institute_of_infectious_diseases_(niid)	national_institute_of_infectious_diseases_(niid)
A/Darwin/191/2018	EPI1355160	influenza_surveillance_centre_for_disease_control	who_collaborating_centre_for_reference_and_research_on_influenza
A/Bangladesh/861/2015	EPI631409	institute_of_epidemiology_disease_control_and_research_(iedcr)_&_bangladesh_national_influenza_centre_(nic)	centers_for_disease_control_and_preve
A/Singapore/KK427/2015	EPI722806	ministry_of_health,_singapore	ministry_of_health,_singapore
A/Wisconsin/629-D00496/2009	EPI218660	?	other_database_import
A/California/NHRC_SAR41396N/2016	EPI824016	?	other_database_import
A/Dijon/1068/2019	EPI1388667	?	institut_pasteur
A/Israel/33/2013	EPI505304	central_virology_laboratory_israel_(nic)	national_institute_for_medical_research
A/Helsinki/162M/2014	EPI547097	?	other_database_import
A/Kanagawa/61/2010	EPI272602	kanagawa_prefectural_institute_of_public_health	national_institute_of_infectious_diseases_(niid)
A/Bretagne/2/2018	EPI1153890	institut_pasteur	institut_pasteur
A/Mexico/291402/2014	EPI615948	?	other_database_import
A/Washington/177/2018	EPI1470911	marshfield_clinic_research_foundation	centers_for_disease_control_and_prevention
A/Congo/573/2017	EPI1207549	inrb_service_de_virologie	centers_for_disease_control_and_prevention
A/Lao/F3181/2016	EPI864929	ministry_of_health_laos	national_institute_of_infectious_diseases_(niid)
A/Pavia/63/2011	EPI352909	?	other_database_import
A/Moramanga/1351/2016	EPI815291	institut_pasteur_de_madagascar	centers_for_disease_control_and_prevention
A/Florida/39/2016	EPI757360	florida_department_of_health_jacksonville	centers_for_disease_control_and_prevention
A/Lao/F4569/2016	EPI1027160	national_center_for_laboratory_and_epidemiology	national_institute_of_infectious_diseases_(niid)
A/Singapore/TT0377/2019	EPI1597969	ministry_of_health,_singapore	ministry_of_health,_singapore
A/Bangladesh/32/2019	EPI1507369	institute_of_epidemiology_disease_control_and_research_(iedcr)_&_bangladesh_national_influenza_centre_(nic)	centers_for_disease_control_and
A/Romania/256259/2020	EPI1674797	cantacuzino_institute	cantacuzino_institute
A/Colorado/11092/2020	EPI1708650	u.s._air_force_school_of_aerospace_medicine_	u.s._air_force_school_of_aerospace_medicine
A/Managua/318901/2009	EPI249078	?	other_database_import
A/California/VRDL21/2009	EPI237008	?	other_database_import
A/Pennsylvania/80/2018	EPI1246251	pennsylvania_department_of_health	centers_for_disease_control_and_prevention
A/Moscow/174/2015	EPI696269	d.i._ivanovsky_research_institute_of_virology_moph_of__rf,moscow	who_national_influenza_centre_russian_federation
A/England/XFL00311/2009	EPI267234	microbiology_services_colindale,_public_health_england	microbiology_services_colindale,_public_health_england
A/Wisconsin/56/2018	EPI1452570	marshfield_clinic_research_foundation	centers_for_disease_control_and_prevention
A/CostaRica/6917/2019	EPI1588133	laboratorio_nacional_de_influenza	centers_for_disease_control_and_prevention
A/Connecticut/16/2016	EPI756945	connecticut_department._of_public_health	centers_for_disease_control_and_prevention
A/Wyoming/27/2019	EPI1664077	wyoming_public_health_laboratory	centers_for_disease_control_and_prevention
A/Iran/16677/2009	EPI267917	?	other_database_import
A/Athens/21/2020	EPI1666955	hellenic_pasteur_institute	hellenic_pasteur_institute
A/Hubei-Wuchang/SWL1141/2014-egg	EPI1338694	hubei_provincial_center_for_disease_control_and_prevention	who_chinese_national_influenza_center
A/Bangladesh/1735/2015	EPI629104	institute_of_epidemiology_disease_control_and_research_(iedcr)_&_bangladesh_national_influenza_centre_(nic)	centers_for_disease_control_and_prev
A/Netherlands/529/2012	EPI541794	erasmus_medical_center	erasmus_medical_center
A/Ukraine/428/2015	EPI625444	institute_of_epidemiology_and_infectious_diseases_ams_of_ukraine	centers_for_disease_control_and_prevention
A/Malaysia/RP0172/2018	EPI1328728	institut_penyelidikan_perubatan	who_collaborating_centre_for_reference_and_research_on_influenza
A/Lao/4586/2016	EPI1025231	national_center_for_laboratory_and_epidemiology	centers_for_disease_control_and_prevention
A/India/7078/2017	EPI1078381	national_institute_of_virology	centers_for_disease_control_and_prevention
A/Quebec/RV1424/2016	EPI791914	national_microbiology_laboratory,_health_canada	centers_for_disease_control_and_prevention
A/Bangladesh/4017/2019	EPI1592560	icddr,b_international_centre_for_diarrhoeal_disease_research,_bangladesh	centers_for_disease_control_and_prevention
A/BasseNormandie/1388/2016	EPI745764	?	institut_pasteur
A/Hyogo/3072/2016	EPI943361	hyogo_prefectural_institute_of_public_health_and_consumer_sciences	national_institute_of_infectious_diseases_(niid)
A/Oregon/9/2016	EPI741973	oregon_public_health_laboratory	centers_for_disease_control_and_prevention
A/Massachusetts/11569/2020	EPI1729650	u.s._air_force_school_of_aerospace_medicine_	u.s._air_force_school_of_aerospace_medicine
A/Bermuda/2112/2016	EPI792227	caribbean_epidemiology_center	centers_for_disease_control_and_prevention
A/Arizona/6/2020	EPI1714623	arizona_department_of_health_services	centers_for_disease_control_and_prevention
A/Lithuania/2741/2016	EPI774773	lithuanian_aids_center_laboratory	crick_worldwide_influenza_centre
A/Armenia/7-1002/2016	EPI712931	?	state_research_center_of_virology_and_biotechnology_vector
A/Kanagawa/AC1803/2018	EPI1326991	national_institute_of_infectious_diseases_(niid)	national_institute_of_infectious_diseases_(niid)
A/Kazakhstan/682/2016	EPI768074	csee	centers_for_disease_control_and_prevention
A/Malaysia/5270/2009	EPI244371	?	other_database_import
A/Sydney/139/2019	EPI1647273	clinical_virology_unit,_cdim	who_collaborating_centre_for_reference_and_research_on_influenza
A/Athens/INS552/2011	EPI408644	?	other_database_import
A/India/8161/2017	EPI1078389	national_institute_of_virology	centers_for_disease_control_and_prevention
A/Bangladesh/1190509018/2019	EPI1545917	icddr,b_international_centre_for_diarrhoeal_disease_research,_bangladesh	centers_for_disease_control_and_prevention
A/Indiana/41/2019	EPI1650544	indiana_state_department_of_health_laboratories	centers_for_disease_control_and_prevention
A/Alberta/RV0740/2019	EPI1366123	provincial_laboratory_of_public_health_for_southern_alberta	public_health_agency_of_canada_(phac)
A/Heilongjiang-Jiagedaqi/SWL1288/2018	EPI1340674	who_chinese_national_influenza_center	who_chinese_national_influenza_center
A/Antananarivo/4937/2015	EPI748777	institut_pasteur_de_madagascar	crick_worldwide_influenza_centre
A/Washington/61/2009	EPI227929	washington_state_public_health_laboratory	centers_for_disease_control_and_prevention
A/Shanghai-Huangpu/SWL11940/2015-egg	EPI697224	who_chinese_national_influenza_center	who_chinese_national_influenza_center
A/Mexico/579/2019	EPI1490450	laboratorio_de_virus_respiratorio	centers_for_disease_control_and_prevention
A/Texas/5/2009-egg	EPI189183	u.s._air_force_school_of_aerospace_medicine	centers_for_disease_control_and_prevention
A/Stockholm/7/2018	EPI1233037	?	public_health_agency_of_sweden
A/Texas/42/2013	EPI497633	texas_department_of_state_health_services_laboratory_services	centers_for_disease_control_and_prevention
A/Centre/510/2019	EPI1360201	?	institut_pasteur
A/Pennsylvania/520/2018	EPI1363496	pennsylvania_department_of_health	centers_for_disease_control_and_prevention
A/NewYork/48/2018	EPI1324151	new_york_state_department_of_health	centers_for_disease_control_and_prevention
A/Newcaledonia/26/2014	EPI541228	institut_pasteur_new_caledonia	who_collaborating_centre_for_reference_and_research_on_influenza
A/Wisconsin/48/2018	EPI1452507	marshfield_clinic_research_foundation	centers_for_disease_control_and_prevention
A/England/WTSI2067/2010	EPI623221	?	other_database_import
A/Cyprus/F96/2019	EPI1437182	nicosia_general_hospital	crick_worldwide_influenza_centre
A/Maine/40/2018	EPI1345231	maine_health_and_environmental_testing_laboratory	centers_for_disease_control_and_prevention
A/Darwin/65/2013	EPI491305	royal_darwin_hospital	who_collaborating_centre_for_reference_and_research_on_influenza
A/SouthAfrica/1446/2016	EPI828387	national_institute_for_communicable_disease	centers_for_disease_control_and_prevention
A/AthensGR/3967/2011	EPI342571	hellenic_pasteur_institute	hellenic_pasteur_institute
A/Texas/99/2012	EPI417166	texas_department_of_state_health_services_laboratory_services	centers_for_disease_control_and_prevention
A/SouthAustralia/476/2019	EPI1659577	institute_of_medical_and_veterinary_science_(imvs)	who_collaborating_centre_for_reference_and_research_on_influenza
A/Colorado/8/2020	EPI1717751	colorado_department_of_health_lab	centers_for_disease_control_and_prevention
A/Massachusetts/11/2009	EPI183182	?	centers_for_disease_control_and_prevention
A/PaysDeLoire/879/2016	EPI745652	?	institut_pasteur
A/Taipei/WR1489N/2009	EPI277851	?	other_database_import
A/Egypt/1464/2016	EPI824344	ministry_of_health_and_population	crick_worldwide_influenza_centre
A/SouthAustralia/81/2016	EPI859993	institute_of_medical_and_veterinary_science_(imvs)	who_collaborating_centre_for_reference_and_research_on_influenza
A/Lebanon/9L-21/2009	EPI320609	?	other_database_import
A/England/410/2015	EPI875145	microbiology_services_colindale,_public_health_england	microbiology_services_colindale,_public_health_england
A/Argentina/9384/2009	EPI355859	?	other_database_import
A/Kanagawa/ZC1952/2020	EPI1722648	national_institute_of_infectious_diseases_(niid)	national_institute_of_infectious_diseases_(niid)
A/Greece/1383/19/2019	EPI1449600	hellenic_pasteur_institute	crick_worldwide_influenza_centre
A/Georgia/10465/2019	EPI1698987	u.s._air_force_school_of_aerospace_medicine_	u.s._air_force_school_of_aerospace_medicine
A/Karlstad/1/2010	EPI309779	?	swedish_institute_for_infectious_disease_control
A/HongKong/2091/2017	EPI1019902	government_virus_unit	crick_worldwide_influenza_centre
A/Bahrain/525/2018	EPI1363585	ministry_of_health_bahrain	centers_for_disease_control_and_prevention
A/Singapore/KK0398/2017	EPI1022901	ministry_of_health,_singapore	ministry_of_health,_singapore
A/StPetersburg/RII-592S/2019	EPI1352748	?	who_national_influenza_centre_russian_federation
A/NorthernIreland/5180459/2010	EPI404137	?	other_database_import
A/Stockholm/10/2011	EPI318239	swedish_institute_for_infectious_disease_control	swedish_institute_for_infectious_disease_control
A/Nigeria/1506/2010	EPI295503	cdc_gap_nigeria	centers_for_disease_control_and_prevention
A/Singapore/DMS1312/2013	EPI634732	?	other_database_import
A/Hawaii/16/2019	EPI1408433	state_of_hawaii_department_of_health	centers_for_disease_control_and_prevention
A/Arizona/55/2015	EPI716953	arizona_department_of_health_services	centers_for_disease_control_and_prevention
A/BritishColumbia/RV2004-10/2009	EPI302917	?	other_database_import
A/Zhejiang-Wuxin/SWL1292/2019-egg	EPI1504329	who_chinese_national_influenza_center	who_chinese_national_influenza_center
A/NewYork/WC-LVD-13-008/2013	EPI546126	?	other_database_import
A/England/72260786/2017	EPI1112758	microbiology_services_colindale,_public_health_england	microbiology_services_colindale,_public_health_england
A/CoteDIvoire/1903/2017	EPI1185847	pasteur_institut_of_côte_d'ivoire	centers_for_disease_control_and_prevention
A/Bangladesh/3058/2019	EPI1592656	icddr,b_international_centre_for_diarrhoeal_disease_research,_bangladesh	centers_for_disease_control_and_prevention
A/Wisconsin/113/2018	EPI1472815	marshfield_clinic_research_foundation	centers_for_disease_control_and_prevention
A/Henan-Jiyuan/SWL1272/2018-egg	EPI1340914	who_chinese_national_influenza_center	who_chinese_national_influenza_center
A/Wisconsin/413/2019	EPI1560902	marshfield_clinic_research_foundation	centers_for_disease_control_and_prevention
A/Guatemala/296/2018	EPI1312533	laboratorio_nacional_de_salud_guatemala	centers_for_disease_control_and_prevention
A/NewBrunswick/RV4245/2018	EPI1357393	national_microbiology_laboratory,_health_canada	centers_for_disease_control_and_prevention
A/Sapporo/60/2019	EPI1667491	sapporo_city_institute_of_public_health	national_institute_of_infectious_diseases_(niid)
A/StPetersburg/RII-702S/2019	EPI1653272	research_institute_of_influenza,_ministry_of_healthcare_of_the_russian_federation	who_national_influenza_centre_russian_federation
A/Bahia/1005/2019	EPI1719888	instituto_oswaldo_cruz_fiocruz___laboratory_of_respiratory_viruses_and_measles_(lvrs)	centers_for_disease_control_and_prevention
A/Michigan/362/2019	EPI1559753	university_of_michigan_sph_epid	centers_for_disease_control_and_prevention
A/England/55240295/2015	EPI711990	microbiology_services_colindale,_public_health_england	microbiology_services_colindale,_public_health_england
A/StPetersburg/100/2011-egg	EPI390387	russian_academy_of_medical_sciences	other_database_import
A/Thailand/SR10340/2012	EPI702894	?	other_database_import
A/Moscow/3/2018	EPI1171757	ivanovsky_research_institute_of_virology_rams	who_national_influenza_centre_russian_federation
A/Jilin-Tiexi/SWL1538/2018	EPI1353136	who_chinese_national_influenza_center	who_chinese_national_influenza_center
A/Germany/11111/2019	EPI1708757	u.s._air_force_school_of_aerospace_medicine_	u.s._air_force_school_of_aerospace_medicine
A/Austria/1122894/2019	EPI1491951	department_of_virology,_medical_university_vienna	crick_worldwide_influenza_centre
A/England/80520644/2018	EPI1200273	microbiology_services_colindale,_public_health_england	microbiology_services_colindale,_public_health_england
A/Lao/176/2017	EPI1024952	national_center_for_laboratory_and_epidemiology	centers_for_disease_control_and_prevention
A/Vladivostok/69/2016	EPI791343	ivanovsky_research_institute_of_virology_rams	crick_worldwide_influenza_centre
A/Netherlands/947b/2009	EPI368242	?	other_database_import
A/Andalucia/180215/2017	EPI1208350	servicio_de_microbiología_hospital_virgen_de_las_nieves	instituto_de_salud_carlos_iii
A/Lao/F0920/2018	EPI1333617	national_center_for_laboratory_and_epidemiology	national_institute_of_infectious_diseases_(niid)
A/ElSalvador/849/2019	EPI1686297	contiguo_a_hospital_rosales	centers_for_disease_control_and_prevention
A/ElSalvador/463/2016	EPI828595	contiguo_a_hospital_rosales	centers_for_disease_control_and_prevention
A/Jordan/20012/2016	EPI718215	laboratory_directorate	crick_worldwide_influenza_centre
A/Peru/4516/2016	EPI863041	us_namru_6	centers_for_disease_control_and_prevention
A/Yamaguchi/33/2018	EPI1346368	yamaguchi_prefectural_institute_of_public_health_and_environment	national_institute_of_infectious_diseases_(niid)
A/Pennsylvania/311/2018	EPI1477365	children's_hospital_of_pittsburgh_upmc	centers_for_disease_control_and_prevention
A/Denmark/3257/2019	EPI1641049	statens_serum_institute	statens_serum_institute
A/Illinois/48/2017	EPI1162900	indiana_state_department_of_health_laboratories	centers_for_disease_control_and_prevention
A/Shanghai-Minxing/SWL11010/2015	EPI713353	who_chinese_national_influenza_center	who_chinese_national_influenza_center
A/CzechRepublic/103/2016	EPI773459	national_institute_of_public_health	crick_worldwide_influenza_centre
A/Singapore/ON354/2009	EPI213573	?	other_database_import
A/Martinique/15/2009	EPI189130	national_influenza_center_french_guiana_and_french_indies	centers_for_disease_control_and_prevention
A/Chile/1600/2009	EPI287891	?	other_database_import
A/Bangladesh/5256/2015-egg	EPI632433	institute_of_epidemiology_disease_control_and_research_(iedcr)_&_bangladesh_national_influenza_centre_(nic)	centers_for_disease_control_and_p
A/Hunan-Jishou/SWL1116/2011	EPI330696	who_chinese_national_influenza_center	who_chinese_national_influenza_center
A/Chile/8949/2009	EPI189107	instituto_de_salud_publica_de_chile_	centers_for_disease_control_and_prevention
A/England/93960032/2009	EPI300682	microbiology_services_colindale,_public_health_england	other_database_import
A/Moldova/G-63/2009	EPI232270	national_centre_for_preventive_medicine	national_institute_for_medical_research
A/Manitoba/RV2040-10/2009	EPI303405	?	other_database_import
A/Kuwait/3859/2017-egg	EPI1227752	public_health_laboratory,_virology_unit	centers_for_disease_control_and_prevention
A/Darwin/7/2010	EPI279002	influenza_surveillance_centre_for_disease_control	who_collaborating_centre_for_reference_and_research_on_influenza
A/Idaho/13/2009	EPI231371	state_of_idaho_bureau_of_laboratories	centers_for_disease_control_and_prevention
A/Sainshand/3575/2015	EPI734111	national_center_for_communicable_diseases	national_institute_of_infectious_diseases_(niid)
A/NewJersey/9/2013	EPI485759	new_jersey_department_of_health_&_senior_services	centers_for_disease_control_and_prevention
A/California/VRDL119/2009	EPI270513	?	other_database_import
A/Florida/89/2019	EPI1592672	florida_department_of_health_tampa	centers_for_disease_control_and_prevention
A/England/386/2009	EPI267458	microbiology_services_colindale,_public_health_england	microbiology_services_colindale,_public_health_england
A/Ghana/7/2017	EPI1153766	university_of_ghana	crick_worldwide_influenza_centre
A/Ghana/14/2017	EPI1153761	university_of_ghana	crick_worldwide_influenza_centre
A/Louisiana/42/2019	EPI1609700	louisiana_department_of_health_and_hospitals	centers_for_disease_control_and_prevention
A/Israel/361/2019	EPI1734314	central_virology_laboratory_israel_(nic)	crick_worldwide_influenza_centre
A/Hebei-Yuhua/SWL1438/2009	EPI257259	?	who_chinese_national_influenza_center
A/Idaho/32/2018	EPI1337987	state_of_idaho_bureau_of_laboratories	centers_for_disease_control_and_prevention
A/Pakistan/1081/2018	EPI1318467	national_institute_of_health	centers_for_disease_control_and_prevention
A/Wisconsin/12/2016	EPI706369	wisconsin_state_laboratory_of_hygiene	centers_for_disease_control_and_prevention
A/Mexico/2761/2019	EPI1663635	laboratorio_de_virus_respiratorio	centers_for_disease_control_and_prevention
A/Sweden/135/2019	EPI1655198	public_health_agency_of_sweden	public_health_agency_of_sweden
A/Colombia/7398/2019	EPI1686635	instituto_nacional_de_salud_de_columbia	centers_for_disease_control_and_prevention
A/Sydney/344/2016	EPI892785	westmead_hospital	who_collaborating_centre_for_reference_and_research_on_influenza
A/Bayern/138/2013	EPI498408	robert_koch_institute	national_institute_for_medical_research
A/Arkhangelsk/RII137/2016	EPI836252	?	who_national_influenza_centre_russian_federation
A/Centre/1448/2015	EPI623857	institut_pasteur	institut_pasteur
A/Shanghai-Huangpu/SWL11323/2018-egg	EPI1339509	who_chinese_national_influenza_center	who_chinese_national_influenza_center
A/Darwin/79/2019	EPI1420260	influenza_surveillance_centre_for_disease_control	who_collaborating_centre_for_reference_and_research_on_influenza
A/Nepal/651/2014	EPI540118	national_public_health_laboratory	national_institute_of_infectious_diseases_(niid)
A/Thailand/PY10296/2011	EPI702588	?	other_database_import
A/Kenya/20/2009	EPI284114	?	other_database_import
A/Fujian-Licheng/SWL1347/2017	EPI1030068	who_chinese_national_influenza_center	who_chinese_national_influenza_center
A/NewJersey/31/2019	EPI1490636	new_jersey_department_of_health_&_senior_services	centers_for_disease_control_and_prevention
A/Bahrain/264/2019	EPI1547632	ministry_of_health_bahrain	centers_for_disease_control_and_prevention
A/Arizona/1/2019	EPI1360974	arizona_department_of_health_services	centers_for_disease_control_and_prevention
A/England/69/2019	EPI1369960	microbiology_services_colindale,_public_health_england	microbiology_services_colindale,_public_health_england
A/BadenWurttemberg/53/2019	EPI1548828	robert_koch_institute_nationales_referenzzentrum_für_influenza	robert_koch_institute_nationales_referenzzentrum_f?r_influenza
A/Argentina/14384/2019	EPI1588109	cemic_university_hospital	centers_for_disease_control_and_prevention
A/NewJersey/5/2011	EPI316386	new_jersey_department_of_health_&_senior_services	centers_for_disease_control_and_prevention
A/California/VRDL75/2009	EPI245281	?	other_database_import
A/Pennsylvania/4/2016	EPI733099	upmc_clb_dept_of_microbiology	centers_for_disease_control_and_prevention
A/Oregon/3/2016	EPI720996	oregon_public_health_laboratory	centers_for_disease_control_and_prevention
A/RhodeIsland/8/2017-egg	EPI969952	rhode_island_department_of_health	centers_for_disease_control_and_prevention
A/HubeiWujiagang/SWL16/2010	EPI257567	?	who_chinese_national_influenza_center
A/Bangalore/4895-25/2010	EPI615259	?	other_database_import
A/Michigan/385/2019	EPI1497697	michigan_department_of_community_health	centers_for_disease_control_and_prevention
A/Iraq/835/2014	EPI589536	national_influenza_centre_of_iraq	crick_worldwide_influenza_centre
A/NewBrunswick/RV2488/2009	EPI303845	?	other_database_import
A/Stockholm/17/2012	EPI379992	swedish_institute_for_infectious_disease_control	national_institute_for_medical_research
A/HongKong/4791/2017	EPI1107393	government_virus_unit	centers_for_disease_control_and_prevention
A/RiodeJaneiro/283/2019	EPI1584312	laboratorio_central_do_estado_do_rio_de_janeiro___lacen/rj___noel_nutels	instituto_oswaldo_cruz_fiocruz
A/Stockholm/72/2015	EPI710001	?	swedish_institute_for_infectious_disease_control
A/NewYork/WC-LVD-13-012/2013	EPI546154	?	other_database_import
A/Belgium/182/2009	EPI210361	scientific_institute_of_public_health	national_institute_for_medical_research
A/Wisconsin/503/2019	EPI1561020	marshfield_clinic_research_foundation	centers_for_disease_control_and_prevention
A/Pennsylvania/52/2016-egg	EPI844208	upmc_clb_dept_of_microbiology	centers_for_disease_control_and_prevention
A/Singapore/KK1011/2015	EPI726945	ministry_of_health,_singapore	ministry_of_health,_singapore
A/Henan-Weidong/SWL1269/2018-egg	EPI1340741	who_chinese_national_influenza_center	who_chinese_national_influenza_center
A/Grenada/6/2019	EPI1731662	general_hospital_laboratory	centers_for_disease_control_and_prevention
A/England/44/2019	EPI1369944	microbiology_services_colindale,_public_health_england	microbiology_services_colindale,_public_health_england
A/Jeju/836/2017	EPI1246609	national_institute_of_health	national_institute_of_infectious_diseases_(niid)
A/Bangladesh/7190613010/2019	EPI1592600	icddr,b_international_centre_for_diarrhoeal_disease_research,_bangladesh	centers_for_disease_control_and_prevention
A/Srinigar/234/2011	EPI537436	all_india_institute_of_medical_sciences	centers_for_disease_control_and_prevention
A/Hangzhou/B40/2011	EPI320545	hangzhou_center_for_disease_control_and_prevention	other_database_import
A/Tanzania/144/2018	EPI1267140	national_influenza_lab	centers_for_disease_control_and_prevention
A/Mexico/361/2019	EPI1480074	laboratorio_de_virus_respiratorio	centers_for_disease_control_and_prevention
A/Yamaguchi/21/2009	EPI214851	?	other_database_import
A/Lisbon/148/2013	EPI504832	instituto_nacional_de_saude	insa_national_institute_of_health_portugal
A/Singapore/IMH006/2015	EPI722450	ministry_of_health,_singapore	ministry_of_health,_singapore
A/Montana/57/2016	EPI871336	montana_laboratory_services_bureau	centers_for_disease_control_and_prevention
A/Florida/35/2018	EPI1211592	florida_department_of_health_tampa	centers_for_disease_control_and_prevention
A/Hebei-Chengde/SWL1216/2019-egg	EPI1504164	who_chinese_national_influenza_center	who_chinese_national_influenza_center
A/StPetersburg/RII-2004S/2020	EPI1720160	research_institute_of_influenza,_ministry_of_healthcare_of_the_russian_federation	who_national_influenza_centre_russian_federatio
A/Gyeongnam/3526/2012	EPI426459	national_institute_of_health	centers_for_disease_control_and_prevention
A/Pennsylvania/933/2019	EPI1563002	children's_hospital_of_pittsburgh_upmc	centers_for_disease_control_and_prevention
A/Brisbane/1020/2018	EPI1328794	institute_of_medical_and_veterinary_science_(imvs)	who_collaborating_centre_for_reference_and_research_on_influenza
A/Netherlands/10116/2020	EPI1696276	national_institute_for_public_health_and_the_environment_(rivm)	national_institute_for_public_health_and_the_environment_(rivm)
A/Singapore/MOH0112/2017	EPI1023167	ministry_of_health,_singapore	ministry_of_health,_singapore
A/Texas/10544/2019	EPI1699565	u.s._air_force_school_of_aerospace_medicine_	u.s._air_force_school_of_aerospace_medicine
A/Ontario/RV2699/2019	EPI1736585	ontario_agency_for_health_protection_and_promotion_(oahpp)	public_health_agency_of_canada_(phac)
A/Cameroon/9511/2017	EPI1230806	centre_pasteur_du_cameroun	crick_worldwide_influenza_centre
A/Maryland/11/2014	EPI531895	maryland_department_of_health_and_mental_hygiene	centers_for_disease_control_and_prevention
A/Newcastle/147/2018	EPI1359487	john_hunter_hospital	who_collaborating_centre_for_reference_and_research_on_influenza
A/Sweden/36/2015	EPI674832	?	swedish_institute_for_infectious_disease_control
A/Thuringen/3/2016	EPI706969	robert_koch_institute	crick_worldwide_influenza_centre
A/Qatar/2311001414/2011	EPI358069	supreme_health_council	national_institute_for_medical_research
A/Germany/11525/2020	EPI1729327	u.s._air_force_school_of_aerospace_medicine_	u.s._air_force_school_of_aerospace_medicine
A/NewYork/WC-LVD-14-045/2014	EPI546639	?	other_database_import
A/SouthAfrica/R2487/2016	EPI823614	sandringham,_national_institute_for_communicable_d	crick_worldwide_influenza_centre
A/Ontario/RV2888/2009	EPI304092	?	other_database_import
A/NewHampshire/32/2019	EPI1631407	new_hampshire_public_health_laboratories	centers_for_disease_control_and_prevention
A/NewJersey/11585/2020	EPI1729769	u.s._air_force_school_of_aerospace_medicine_	u.s._air_force_school_of_aerospace_medicine
A/Tunisia/3900/2016	EPI983121	national_influenza_centre_tunis,_unit_virology,_microbiology_laboratory,_charles_nicolle's_hospital	crick_worldwide_influenza_centre
A/Aichi/189/2011	EPI334873	aichi_prefectural_institute_of_public_health	aichi_prefectural_institute_of_public_health
A/Kansas/4/2016	EPI716730	kansas_department_of_health_and_environment	centers_for_disease_control_and_prevention
A/Nicaragua/1313/2019	EPI1619286	laboratorio_de_virologia,_direccion_de_microbiologia	centers_for_disease_control_and_prevention
A/DominicanRepublic/907/2018	EPI1344833	laboratorio_nacional_de_salud_publica_dr._defillo	centers_for_disease_control_and_prevention
A/Netherlands/1213/2016	EPI762091	national_institute_for_public_health_and_the_environment_(rivm)	national_institute_for_public_health_and_the_environment_(rivm)
A/Lithuania/5569/2014	EPI539523	lithuanian_aids_center_laboratory	national_institute_for_medical_research
A/CzechRepublic/112/2011	EPI360011	?	other_database_import
A/Peru/2996/2019	EPI1602388	laboratorio_de_referencia_nacional_virus_respiratorios,_instituto_nacional_de_salud	centers_for_disease_control_and_prevention
A/Nevada/40/2015	EPI700808	southern_nevada_public_health_lab	centers_for_disease_control_and_prevention
A/Nevada/11/2018	EPI1349141	nevada_state_health_laboratory	centers_for_disease_control_and_prevention
A/Oklahoma/15/2017	EPI992328	oklahoma_state_department_of_health	other_database_import
A/Washington/242/2019	EPI1558778	marshfield_clinic_research_foundation	centers_for_disease_control_and_prevention
A/Bangladesh/6867/2015-egg	EPI650032	institute_of_epidemiology_disease_control_and_research_(iedcr)_&_bangladesh_national_influenza_centre_(nic)	centers_for_disease_control_and_p
A/Singapore/TT0447/2017	EPI1022917	ministry_of_health,_singapore	ministry_of_health,_singapore
A/Texas/10531/2019	EPI1699470	u.s._air_force_school_of_aerospace_medicine_	u.s._air_force_school_of_aerospace_medicine
A/Minnesota/8/2014	EPI537954	minnesota_department_of_health	centers_for_disease_control_and_prevention
A/Kutahya/883/2017	EPI1106754	refik_saydam_national_public_health_agency	ministry_of_health_turkey
A/Cambodia/A0621536/2016	EPI869314	institute_pasteur_du_cambodia	who_collaborating_centre_for_reference_and_research_on_influenza
A/Umea/1/2011	EPI326249	swedish_institute_for_infectious_disease_control	national_institute_for_medical_research
A/Cardiff/6307/2019	EPI1359921	public_health_wales_microbiology_cardiff	public_health_wales_microbiology_cardiff
A/Spain/11276/2019	EPI1710020	u.s._air_force_school_of_aerospace_medicine_	u.s._air_force_school_of_aerospace_medicine
A/Maryland/58/2018	EPI1344927	maryland_department_of_health_and_mental_hygiene	centers_for_disease_control_and_prevention
A/Florida/11/2009	EPI183143	?	centers_for_disease_control_and_prevention
A/Saitama/77/2010	EPI272620	saitama_institute_of_public_health	national_institute_of_infectious_diseases_(niid)
A/Pennsylvania/25/2012	EPI407385	pennsylvania_department_of_health	centers_for_disease_control_and_prevention
A/Toamasina/4159/2015	EPI706454	institut_pasteur_de_madagascar	centers_for_disease_control_and_prevention
A/Longyan/SWL1145/2011	EPI585773	?	other_database_import
A/BadenWurttemberg/88/2018	EPI1192680	?	robert_koch_institute_nationales_referenzzentrum_f?r_influenza
A/Nevada/9885/2019	EPI1655166	u.s._air_force_school_of_aerospace_medicine_	u.s._air_force_school_of_aerospace_medicine
A/Yamaguchi/42/2013	EPI497989	yamaguchi_prefectural_institute_of_public_health_and_environment	national_institute_of_infectious_diseases_(niid)
A/Georgia/11107/2020	EPI1708726	u.s._air_force_school_of_aerospace_medicine_	u.s._air_force_school_of_aerospace_medicine
A/Poland/1525/2020	EPI1675023	national_institute_of_public_health___national_institute_of_hygiene	crick_worldwide_influenza_centre
A/JiangsuPizhou/SWL36/2013	EPI684625	?	other_database_import
A/Kyoto/15K006/2016	EPI1091011	niigata_university	niigata_university
A/Colombia/8173/2018	EPI1245760	instituto_nacional_de_salud_de_columbia	centers_for_disease_control_and_prevention
A/England/206/2019	EPI1491550	microbiology_services_colindale,_public_health_england	microbiology_services_colindale,_public_health_england
A/Kuwait/8742/2018	EPI1357497	public_health_laboratory,_virology_unit	centers_for_disease_control_and_prevention
A/Shizuoka/46/2014	EPI522326	shizuoka_institute_of_environment_and_hygiene	national_institute_of_infectious_diseases_(niid)
A/SouthAustralia/9/2016	EPI835185	institute_of_medical_and_veterinary_science_(imvs)	who_collaborating_centre_for_reference_and_research_on_influenza
A/HongKong/2179/2017	EPI1019920	government_virus_unit	crick_worldwide_influenza_centre
A/Lao/F3271/2016	EPI903946	ministry_of_health_laos	national_institute_of_infectious_diseases_(niid)
A/Goroka/9/2010	EPI271956	papua_new_guinea_institute_of_medical_research	who_collaborating_centre_for_reference_and_research_on_influenza
A/Kobe/362/2018	EPI1326959	kobe_institute_of_health	national_institute_of_infectious_diseases_(niid)
A/Zhejiang-Nanhu/SWL1103/2019-egg	EPI1504233	who_chinese_national_influenza_center	who_chinese_national_influenza_center
A/Norway/2112/2012	EPI417540	aalesund_sjukehus	norwegian_institute_of_public_health
A/Boston/653/2009	EPI288252	?	other_database_import
A/Kirov/CRIE-206/2016	EPI826953	?	central_research_institute_for_epidemiology
A/Bourgogne/33/2018	EPI1170020	?	institut_pasteur
A/Massachusetts/5/2012	EPI372551	massachusetts_department_of_public_health	centers_for_disease_control_and_prevention
A/Mauritius/361/2017	EPI1114322	central_health_laboratory	crick_worldwide_influenza_centre
A/Lund/5/2018	EPI1232997	?	public_health_agency_of_sweden
A/Lebanon/20/2018	EPI1326030	rafic_hariri_university_hospital_4th_floor_dna/research_lab	centers_for_disease_control_and_prevention
A/England/86/2016	EPI712128	microbiology_services_colindale,_public_health_england	microbiology_services_colindale,_public_health_england
A/NewYork/3563/2009	EPI188953	?	other_database_import
A/England/XFL00473/2009	EPI267210	microbiology_services_colindale,_public_health_england	microbiology_services_colindale,_public_health_england
A/Florida/25/2009	EPI231367	florida_department_of_health_jacksonville	centers_for_disease_control_and_prevention
A/Brisbane/72/2019	EPI1584487	queensland_health_forensic_and_scientific_services_	who_collaborating_centre_for_reference_and_research_on_influenza
A/Singapore/INFGP-16-0262/2016	EPI788459	ministry_of_health,_singapore	ministry_of_health,_singapore
A/Delaware/2/2009-egg	EPI179119	?	centers_for_disease_control_and_prevention
A/Geneva/4201955/2011	EPI309652	hopital_cantonal_universitaire_de_geneves	national_institute_for_medical_research
A/Wisconsin/629-D02082/2009	EPI258952	?	other_database_import
A/Switzerland/8061/2018	EPI1355541	hopital_cantonal_universitaire_de_geneves	swiss_national_reference_centre_for_influenza
A/Switzerland/485/2015	EPI557997	hopital_cantonal_universitaire_de_geneves	national_institute_for_medical_research
A/Mississippi/7/2011-egg	EPI320065	mississippi_public_health_laboratory	centers_for_disease_control_and_prevention
A/DominicanRepublic/689/2018	EPI1344801	laboratorio_nacional_de_salud_publica_dr._defillo	centers_for_disease_control_and_prevention
A/Cambodia/A0627503/2016	EPI869409	institute_pasteur_du_cambodia	who_collaborating_centre_for_reference_and_research_on_influenza
A/SanDiego/INS195/2009	EPI270840	?	other_database_import
A/Victoria/509/2013	EPI466114	monash_medical_centre	who_collaborating_centre_for_reference_and_research_on_influenza
A/Turkey/TR-14/2016	EPI749028	refik_saydam_national_public_health_agency	crick_worldwide_influenza_centre
A/Guangxi-Yuzhou/SWL128/2010	EPI258091	?	who_chinese_national_influenza_center
A/Michigan/288/2019	EPI1565954	michigan_department_of_community_health	centers_for_disease_control_and_prevention
A/Niigata-C/43/2019	EPI1640016	niigata_city_institute_of_public_health_and_environment	national_institute_of_infectious_diseases_(niid)
A/Austria/883648/2015	EPI694800	department_of_virology,_medical_university_vienna	crick_worldwide_influenza_centre
A/Wakayama/138/2016	EPI869824	wakayama_prefectural_research_center_of_environment_and_public_health	national_institute_of_infectious_diseases_(niid)
A/Shandong/1/2009-egg	EPI179595	who_chinese_national_influenza_center	who_chinese_national_influenza_center
A/Washington/9902/2019	EPI1654362	u.s._air_force_school_of_aerospace_medicine_	u.s._air_force_school_of_aerospace_medicine
A/Michigan/280/2017	EPI1078341	michigan_department_of_community_health	centers_for_disease_control_and_prevention
A/ChiangRai/432/2019	EPI1686565	who_national_influenza_centre,_national_institute_of_medical_research_(nimr)	centers_for_disease_control_and_prevention
A/Madrid/INS295/2009	EPI271024	?	other_database_import
A/Washington/89/2018	EPI1452896	marshfield_clinic_research_foundation	centers_for_disease_control_and_prevention
A/Bangalore/5712-24/2010	EPI615193	?	other_database_import
A/Paris/2585/2016	EPI831945	?	institut_pasteur
A/NewYork/3191/2009	EPI181028	?	other_database_import
A/HongKong/2200/2017	EPI1019928	government_virus_unit	crick_worldwide_influenza_centre
A/Santiago/59073/2018	EPI1282379	instituto_de_salud_publica_de_chile_	centers_for_disease_control_and_prevention
A/England/746/2018	EPI1369699	microbiology_services_colindale,_public_health_england	microbiology_services_colindale,_public_health_england
A/Bangladesh/849/2018	EPI1329801	institute_of_epidemiology_disease_control_and_research_(iedcr)_&_bangladesh_national_influenza_centre_(nic)	centers_for_disease_control_an
A/Athens/18/2020	EPI1666958	hellenic_pasteur_institute	hellenic_pasteur_institute
A/Parma/20/2016	EPI744880	university_of_parma	istituto_superiore_di_sanit?
A/SantaCatarina/272/2019	EPI1584304	lacen/sc	instituto_oswaldo_cruz_fiocruz
A/Ehime/33/2018	EPI1342313	ehime_prefecture_institute_of_public_health_and_environmental_science	national_institute_of_infectious_diseases_(niid)
A/Kanagawa/IC1845/2019	EPI1593887	national_institute_of_infectious_diseases_(niid)	national_institute_of_infectious_diseases_(niid)
A/Hyogo/10K275/2011	EPI340687	?	other_database_import
A/Bangladesh/413006/2019	EPI1547506	icddr,b_international_centre_for_diarrhoeal_disease_research,_bangladesh	centers_for_disease_control_and_prevention
A/California/114/2019	EPI1433332	california_department_of_health_services	centers_for_disease_control_and_prevention
A/Greece/41/2016	EPI718194	aristotelian_university_of_thessaloniki	crick_worldwide_influenza_centre
A/Paraguay/3715/2018	EPI1278011	central_laboratory_of_public_health	centers_for_disease_control_and_prevention
A/SouthAustralia/272/2017-egg	EPI1312573	institute_of_medical_and_veterinary_science_(imvs)	centers_for_disease_control_and_prevention
A/Iran/162976/2019	EPI1449836	national_influenza_center_of_iran,_virology_department,_school_of_public_health,_tehran_university_of_medical_sciences	crick_worldwide_influenza_centre
A/Georgia/760/2016	EPI770752	national_centre_for_disease_control_and_public_health	crick_worldwide_influenza_centre
A/Wisconsin/629-D01850/2009	EPI248260	?	other_database_import
A/Newcastle/37/2011	EPI334773	john_hunter_hospital,_virology_unit,_clinical_microbiology	who_collaborating_centre_for_reference_and_research_on_influenza
A/Catalonia/NSVH100973389/2019	EPI1360075	hospital_universitari_vall_d'hebron	hospital_universitari_vall_d'hebron
A/Canterbury/25/2017	EPI1244197	institute_of_environmental_science_&_research	who_collaborating_centre_for_reference_and_research_on_influenza
A/Greece/65/2016	EPI718198	aristotelian_university_of_thessaloniki	crick_worldwide_influenza_centre
A/Peru/380/2012	EPI395239	namru_6	centers_for_disease_control_and_prevention
A/Kentucky/21/2019	EPI1437741	kentucky_division_of_laboratory_services	centers_for_disease_control_and_prevention
A/Colorado/10768/2019	EPI1706191	u.s._air_force_school_of_aerospace_medicine_	u.s._air_force_school_of_aerospace_medicine
A/California/34/2019	EPI1373006	california_department_of_health_services	centers_for_disease_control_and_prevention
A/Vermont/1/2019	EPI1349500	vermont_department_of_health_laboratory	centers_for_disease_control_and_prevention
A/Singapore/INFKK-16-0209/2016	EPI788531	ministry_of_health,_singapore	ministry_of_health,_singapore
A/Pennsylvania/19/2014	EPI516302	pennsylvania_department_of_health	centers_for_disease_control_and_prevention
A/Oman/5678/2017	EPI1099322	central_public_health_laboratory,_ministry_of_health	centers_for_disease_control_and_prevention
A/NewYork/1796/2010	EPI254804	?	other_database_import
A/California/21/2020	EPI1705492	california_department_of_health_services	centers_for_disease_control_and_prevention
A/Norway/2660/2018	EPI1255235	mikrobiologisk_laboratorium,_sykehuset_i_vestfold	crick_worldwide_influenza_centre
A/Greece/42/2015	EPI589520	hellenic_pasteur_institute	crick_worldwide_influenza_centre
A/Hawaii/6/2016	EPI725491	state_of_hawaii_department_of_health	centers_for_disease_control_and_prevention
A/Hubei-Xianan/SWL1287/2019-egg	EPI1504110	who_chinese_national_influenza_center	who_chinese_national_influenza_center
A/Hawaii/5/2020	EPI1705392	state_of_hawaii_department_of_health	centers_for_disease_control_and_prevention
A/Quebec/RV4153/2018	EPI1357465	national_microbiology_laboratory,_health_canada	centers_for_disease_control_and_prevention
A/Wisconsin/629-D01355/2009	EPI248140	?	other_database_import
A/SantaCatarina/92/2017	EPI1017446	instituto_oswaldo_cruz_fiocruz___laboratory_of_respiratory_viruses_and_measles_(lvrs)	centers_for_disease_control_and_prevention
A/Beijing-Xicheng/SWL11336/2009	EPI256053	?	who_chinese_national_influenza_center
A/Nevada/42/2015	EPI691128	southern_nevada_public_health_lab	centers_for_disease_control_and_prevention
A/Kenya/13/2009	EPI284154	?	other_database_import
A/Catalonia/2142245NS/2013	EPI515418	barcelona,_facultad_de_medicina	national_institute_for_medical_research
A/Honduras/9746/2012	EPI394739	laboratorio_nacional_de_virologia	centers_for_disease_control_and_prevention
A/Tochigi/2/2010	EPI382137	?	other_database_import
A/Bermuda/4287/2009	EPI186267	caribbean_epidemiology_center	centers_for_disease_control_and_prevention
A/Alberta/RV0823/2020	EPI1740845	provincial_laboratory_for_public_health_for_northern_alberta	public_health_agency_of_canada_(phac)
A/Bangladesh/187/2018	EPI1314116	institute_of_epidemiology_disease_control_and_research_(iedcr)_&_bangladesh_national_influenza_centre_(nic)	centers_for_disease_control_an
A/NewZealand/2388/2017	EPI1107465	institute_of_environmental_science_&_research	centers_for_disease_control_and_prevention
A/Bahrain/1003/2015	EPI732804	ministry_of_health_bahrain	centers_for_disease_control_and_prevention
A/Saitama-C/13/2019	EPI1389882	saitama_city_institute_of_health__science_and_research	national_institute_of_infectious_diseases_(niid)
A/Arkhangelsk/CRIE/180/2018	EPI1260022	?	central_research_institute_of_epidemiology
A/England/11616/2020	EPI1742093	u.s._air_force_school_of_aerospace_medicine_	u.s._air_force_school_of_aerospace_medicine
A/Netherlands/2243/2009	EPI269446	?	other_database_import
A/Concepcion/52515/2019	EPI1567535	instituto_de_salud_publica_de_chile	instituto_de_salud_publica_de_chile
A/Tianjin-Tanggu/SWL1110/2009	EPI256125	?	who_chinese_national_influenza_center
A/Oman/SQUH-62/2012	EPI622782	?	other_database_import
A/Portugal/82/2009	EPI500742	hospital_de_curry_cabral	instituto_nacional_de_saude
A/Yucatan/133/2013	EPI592663	centro_de_investigaciones_regionales_dr._hideyo_noguchi	universidad_autonoma_de_yucatan
A/Hawaii/12/2018	EPI1197785	state_of_hawaii_department_of_health	centers_for_disease_control_and_prevention
A/Netherlands/276/2020	EPI1705986	erasmus_medical_center	erasmus_medical_center
A/CzechRepublic/166/2018	EPI1227626	national_institute_of_public_health	state_veterinary_institute_prague
A/Parana/416/2015	EPI1031991	laboratório_central_do_estado_do_paraná___lacen/pr	instituto_oswaldo_cruz_fiocruz___laboratory_of_respiratory_viruses_and_measles_(lvrs)
A/Wisconsin/12/2013	EPI465834	wisconsin_state_laboratory_of_hygiene	centers_for_disease_control_and_prevention
A/Shiga/32/2017	EPI1190081	shiga_prefectural_institute_of_public_health	national_institute_of_infectious_diseases_(niid)
A/Mali/37/2017	EPI1078229	nic_lab_cvd_mali	centers_for_disease_control_and_prevention
A/Bulgaria/359/2016	EPI773248	national_centre_of_infectious_and_	crick_worldwide_influenza_centre
A/SouthAustralia/196/2017	EPI1082677	institute_of_medical_and_veterinary_science_(imvs)	who_collaborating_centre_for_reference_and_research_on_influenza
A/Zhejiang-Yiwu/11/2009	EPI214867	?	other_database_import
A/EasternIndia/2499/2009	EPI292122	?	other_database_import
A/Taiwan/97241/2009	EPI382468	?	other_database_import
A/California/53/2020	EPI1734840	california_department_of_health_services	centers_for_disease_control_and_prevention
A/Ontario/RV1590/2009	EPI304053	?	other_database_import
A/Israel/SK420/2017	EPI1223004	central_virology_laboratory_israel_(nic)	crick_worldwide_influenza_centre
A/Niigata/831/2019	EPI1608298	niigata_prefectural_institute_of_public_health_and_environmental_sciences	national_institute_of_infectious_diseases_(niid)
A/Tennessee/9/2016	EPI791576	vanderbilt_university_medical_center	centers_for_disease_control_and_prevention
A/Bangladesh/3009/2019	EPI1546008	icddr,b_international_centre_for_diarrhoeal_disease_research,_bangladesh	centers_for_disease_control_and_prevention
A/BasseNormandie/1045/2018	EPI1208625	?	institut_pasteur
A/Washington/82/2018	EPI1225522	washington_state_public_health_laboratory	centers_for_disease_control_and_prevention
A/Macedonia/786/2019	EPI1543065	institute_of_public_health_(macedonia)	crick_worldwide_influenza_centre
A/Guatemala/383/2019	EPI1557915	laboratorio_nacional_de_salud_guatemala	centers_for_disease_control_and_prevention
A/Perth/6/2018	EPI1242918	pathwest_qe_ii_medical_centre	who_collaborating_centre_for_reference_and_research_on_influenza
A/Kanagawa/AC12/2016	EPI731150	national_institute_of_infectious_diseases_(niid)	national_institute_of_infectious_diseases_(niid)
A/Rennes/2529/2018	EPI1341572	?	institut_pasteur
A/England/963/2016	EPI1029680	microbiology_services_colindale,_public_health_england	microbiology_services_colindale,_public_health_england
A/California/131/2019	EPI1479980	california_department_of_health_services	centers_for_disease_control_and_prevention
A/Helsinki/759N/2014	EPI550460	?	other_database_import
A/Cambodia/A0725511/2016	EPI869449	institute_pasteur_du_cambodia	who_collaborating_centre_for_reference_and_research_on_influenza
A/Moscow/195/2015	EPI696413	d.i._ivanovsky_research_institute_of_virology_moph_of__rf,moscow	who_national_influenza_centre_russian_federation
A/Canberra/14/2015	EPI636083	canberra_hospital	who_collaborating_centre_for_reference_and_research_on_influenza
A/Hormozgan/82762/2014-egg	EPI561729	tehran_university_of_medical_sciences	national_institute_for_medical_research
A/England/5140283/2010	EPI623360	?	other_database_import
A/Norway/254/2019	EPI1393426	who_national_influenza_centre	crick_worldwide_influenza_centre
A/SouthDakota/11663/2020	EPI1742438	u.s._air_force_school_of_aerospace_medicine_	u.s._air_force_school_of_aerospace_medicine
A/Montana/3/2011	EPI310030	montana_public_health_laboratory	centers_for_disease_control_and_prevention
A/Berlin/59/2019	EPI1716185	robert_koch_institute_nationales_referenzzentrum_für_influenza	crick_worldwide_influenza_centre
A/Michigan/16/2016	EPI772907	university_of_michigan_sph_epid	centers_for_disease_control_and_prevention
A/Chita/RII08/2012	EPI423992	?	other_database_import
A/NewYork/3866/2010	EPI267738	?	other_database_import
A/Oita/18/2017	EPI1190083	oita_prefectural_institute_of_health_and_environment	national_institute_of_infectious_diseases_(niid)
A/Dakar/14/2011	EPI346725	institut_pasteur_de_dakar	national_institute_for_medical_research
A/Texas/46233104/2009	EPI252708	?	other_database_import
A/Bulgaria/83/2020	EPI1689250	national_centre_of_infectious_and_	crick_worldwide_influenza_centre
A/Kyiv/377/2009	EPI232300	institute_of_epidemiology_and_infectious_diseases_ams_of_ukraine	national_institute_for_medical_research
A/Mexico/INMEGEN-INER02/2012	EPI612606	?	other_database_import
A/California/47/2018	EPI1214350	california_department_of_health_services	centers_for_disease_control_and_prevention
A/Iquique/55851/2019	EPI1568177	instituto_de_salud_publica_de_chile	instituto_de_salud_publica_de_chile
A/California/30/2018	EPI1185999	california_department_of_health_services	centers_for_disease_control_and_prevention
A/Argentina/34/2018	EPI1266737	instituto_nacional_de_enfermedades_infecciosas	centers_for_disease_control_and_prevention
A/Gansu-Jingyuan/SWL1238/2019-egg	EPI1504344	who_chinese_national_influenza_center	who_chinese_national_influenza_center
A/Maryland/42/2019	EPI1644650	maryland_department_of_health_and_mental_hygiene	centers_for_disease_control_and_prevention
A/Fujian-Gulou/SWL1257/2010-egg	EPI257739	?	who_chinese_national_influenza_center
A/DistrictOfColumbia/56/2019	EPI1692988	dc_public_health_lab	centers_for_disease_control_and_prevention
A/Khabarovsk/1644/2018	EPI1358560	?	state_research_center_of_virology_and_biotechnology_(vector)
A/SouthKorea/11255/2020	EPI1709867	u.s._air_force_school_of_aerospace_medicine_	u.s._air_force_school_of_aerospace_medicine
A/Singapore/INFGP-16-0259/2016	EPI788595	ministry_of_health,_singapore	ministry_of_health,_singapore
A/Parana/408/2015	EPI1031987	laboratório_central_do_estado_do_paraná___lacen/pr	instituto_oswaldo_cruz_fiocruz___laboratory_of_respiratory_viruses_and_measles_(lvrs)
A/Slovenia/1143/2016	EPI773915	laboratory_for_virology,_national_institute_of_public_health	crick_worldwide_influenza_centre
A/SantaCatarina/94/2016	EPI1032152	lacen_sc	instituto_oswaldo_cruz_fiocruz___laboratory_of_respiratory_viruses_and_measles_(lvrs)
A/Bangladesh/7/2019	EPI1496539	institute_of_epidemiology_disease_control_and_research_(iedcr)_&_bangladesh_national_influenza_centre_(nic)	centers_for_disease_control_and_p
A/Karaganda/383/2019	EPI1506867	national_reference_laboratory	crick_worldwide_influenza_centre
A/Washington/157/2018	EPI1470663	marshfield_clinic_research_foundation	centers_for_disease_control_and_prevention
A/Niigata/15F290/2016	EPI1030816	niigata_university	niigata_university
A/Sydney/117/2016	EPI829207	clinical_virology_unit,_cdim	who_collaborating_centre_for_reference_and_research_on_influenza
A/Singapore/MOH0119/2019	EPI1626785	ministry_of_health,_singapore	ministry_of_health,_singapore
A/Wakayama/125/2017	EPI1169067	wakayama_prefectural_research_center_of_environment_and_public_health	national_institute_of_infectious_diseases_(niid)
A/SanDiego/INS03/2009	EPI245494	?	other_database_import
A/Yokosuka/49/2010	EPI278698	yokosuka_institute_of_public_health	national_institute_of_infectious_diseases_(niid)
A/Norway/1227/2010	EPI331017	who_national_influenza_centre	national_institute_for_medical_research
A/NewJersey/45/2018	EPI1328108	new_jersey_department_of_health_&_senior_services	centers_for_disease_control_and_prevention
A/Bangladesh/8225/2018	EPI1333100	institute_of_epidemiology_disease_control_and_research_(iedcr)_&_bangladesh_national_influenza_centre_(nic)	centers_for_disease_control_an
A/Texas/142/2018	EPI1327902	texas_department_of_state_health_services_laboratory_services	centers_for_disease_control_and_prevention
A/Perth/254/2009	EPI233058	pathwest_qe_ii_medical_centre	who_collaborating_centre_for_reference_and_research_on_influenza
A/Bretagne/1721/2019	EPI1431083	institut_pasteur	institut_pasteur
A/Yokohama/66/2016	EPI740569	yokohama_city_institute_of_public_health.	national_institute_of_infectious_diseases_(niid)
A/Stockholm/48/2009	EPI217342	?	swedish_institute_for_infectious_disease_control
A/Boston/138/2009	EPI266708	?	other_database_import
A/Singapore/418W/2009	EPI485500	?	other_database_import
A/BurkinaFaso/88/2017	EPI1088487	irss	centers_for_disease_control_and_prevention
A/DistrictofColumbia/1/2009	EPI183127	?	centers_for_disease_control_and_prevention
A/Hokkaido/26/2017	EPI1082212	hokkaido_institute_of_public_health	national_institute_of_infectious_diseases_(niid)
A/California/97/2018	EPI1337867	california_department_of_health_services	centers_for_disease_control_and_prevention
A/Wisconsin/629-D02018/2009	EPI249358	?	other_database_import
A/Bangladesh/604013/2017	EPI1118114	institute_of_epidemiology_disease_control_and_research_(iedcr)_&_bangladesh_national_influenza_centre_(nic)	centers_for_disease_control
A/Fukuoka-C/34/2010	EPI272599	fukuoka_city_institute_for_hygiene_and_the_environment	national_institute_of_infectious_diseases_(niid)
A/Hungary/419/2015	EPI645930	central_veterinary_institute_budapest	crick_worldwide_influenza_centre
A/Guangxi-Gangbei/SWL1331/2019-egg	EPI1504362	who_chinese_national_influenza_center	who_chinese_national_influenza_center
A/Victoria/501/2016-egg	EPI849553	monash_medical_centre	centers_for_disease_control_and_prevention
A/Mali/6020/2016	EPI828340	nic_lab_cvd_mali	centers_for_disease_control_and_prevention
A/Ontario/RV2287/2017	EPI1105359	national_microbiology_laboratory,_health_canada	centers_for_disease_control_and_prevention
A/Mali/39/2017	EPI1078245	nic_lab_cvd_mali	centers_for_disease_control_and_prevention
A/Massachusetts/29/2009	EPI211452	massachusetts_department_of_public_health	centers_for_disease_control_and_prevention
A/Maryland/7/2019	EPI1385536	maryland_department_of_health_and_mental_hygiene	centers_for_disease_control_and_prevention
A/Slovakia/221/2011	EPI326227	national_public_health_institute_of_slovakia	national_institute_for_medical_research
A/Oman/3205/2017	EPI1082189	central_public_health_laboratory,_ministry_of_health	crick_worldwide_influenza_centre
A/Hiroshima-C/42/2019	EPI1608352	hiroshima_city_institute_of_public_health	national_institute_of_infectious_diseases_(niid)
A/Victoria/2104/2009	EPI215778	victorian_infectious_diseases_reference_laboratory_	who_collaborating_centre_for_reference_and_research_on_influenza
A/Virginia/1/2020	EPI1692766	virginia_division_of_consolidated_laboratories	centers_for_disease_control_and_prevention
A/Mauritius/I-58/2019	EPI1646890	central_health_laboratory	crick_worldwide_influenza_centre
A/Wisconsin/59/2009	EPI240414	city_of_milwaukee_health_department	centers_for_disease_control_and_prevention
A/RhodeIsland/1/2011	EPI310105	rhode_island_department_of_health	centers_for_disease_control_and_prevention
A/Wyoming/18/2019	EPI1420521	wyoming_public_health_laboratory	centers_for_disease_control_and_prevention
A/NorthernIreland/9743/2019	EPI1483736	regional_virus_laboratory,_microbiology_department,_royal_victoria_hospital	crick_worldwide_influenza_centre
A/Louisiana/8/2018	EPI1195629	louisiana_department_of_health_and_hospitals	centers_for_disease_control_and_prevention
A/Ceara/141853-IEC/2016	EPI833128	national_influenza_center	centers_for_disease_control_and_prevention
A/Ukraine/6865/2015	EPI733873	ministry_of_health_of_ukraine	crick_worldwide_influenza_centre
A/NewYork/36/2016	EPI759560	new_york_state_department_of_health	centers_for_disease_control_and_prevention
A/Moscow/CRIE-62/2016	EPI824820	?	central_research_institute_for_epidemiology
A/Brisbane/142/2019	EPI1647891	queensland_health_forensic_and_scientific_services_	who_collaborating_centre_for_reference_and_research_on_influenza
A/Missouri/8/2017	EPI1047306	missouri_department._of_health_&_senior_services	centers_for_disease_control_and_prevention
A/Pennsylvania/863/2019	EPI1437835	pennsylvania_department_of_health	centers_for_disease_control_and_prevention
A/Kanagawa/AC1809/2018	EPI1342297	national_institute_of_infectious_diseases_(niid)	national_institute_of_infectious_diseases_(niid)
A/Alaska/17/2018	EPI1214242	alaska_state_virology_lab	centers_for_disease_control_and_prevention
A/SouthAustralia/25/2016	EPI835170	institute_of_medical_and_veterinary_science_(imvs)	who_collaborating_centre_for_reference_and_research_on_influenza
A/Ternopil/6/2009	EPI215960	institute_of_epidemiology_and_infectious_diseases_ams_of_ukraine	national_institute_for_medical_research
A/Valladolid/301/2019	EPI1716490	universidad_de_valladolid	crick_worldwide_influenza_centre
A/Texas/37/2017	EPI983363	dallas_county_health_and_human_services	other_database_import
A/Brandenburg/1/2014	EPI505292	robert_koch_institute	national_institute_for_medical_research
A/Singapore/TT1061/2013	EPI544137	ministry_of_health,_singapore	ministry_of_health,_singapore
A/Nebraska/7/2018	EPI1195747	nebraska_public_health_lab	centers_for_disease_control_and_prevention
A/Belgorod/RII-1437S/2019	EPI1673446	fbuz_"center_of_hygiene_and_epidemiology"_in_belgorod_oblast	who_national_influenza_centre_russian_federation
A/Llanelli/9467/2018	EPI1319864	public_health_wales_microbiology	public_health_wales_microbiology
A/Aichi/190/2018	EPI1267659	aichi_prefectural_institute_of_public_health	national_institute_of_infectious_diseases_(niid)
A/BadenWurttemberg/55/2019	EPI1388845	?	robert_koch_institute_nationales_referenzzentrum_f?r_influenza
A/Kanagawa/AC1823/2019	EPI1380547	national_institute_of_infectious_diseases_(niid)	national_institute_of_infectious_diseases_(niid)
A/Singapore/KK1097/2016	EPI874329	ministry_of_health,_singapore	ministry_of_health,_singapore
A/Argentina/1323/2019	EPI1587768	instituto_nacional_de_enfermedades_infecciosas	centers_for_disease_control_and_prevention
A/England/85/2017	EPI1139306	microbiology_services_colindale,_public_health_england	microbiology_services_colindale,_public_health_england
A/StPetersburg/145/2016	EPI816959	who_national_influenza_centre_russian_federation	crick_worldwide_influenza_centre
A/Serbia/834/2011	EPI326213	institute_of_immunology_and_virology_torlak	national_institute_for_medical_research
A/Norway/2288/2019	EPI1619471	innlandet_hospital_trust,_division_lillehammer,_department_for_microbiology	crick_worldwide_influenza_centre
A/Sweden/44/2015	EPI725057	?	swedish_institute_for_infectious_disease_control
A/Louisiana/37/2013	EPI508610	new_york_state_department_of_health	centers_for_disease_control_and_prevention
A/Muscat/7221/2019	EPI1646903	central_public_health_laboratory,_ministry_of_health	crick_worldwide_influenza_centre
A/Austria/528998/2009	EPI331001	university_of_vienna	national_institute_for_medical_research
A/Guangxi-Longan/SWL1310/2017	EPI1030044	who_chinese_national_influenza_center	who_chinese_national_influenza_center
A/Singapore/482H/2009	EPI485514	?	other_database_import
A/England/677/2013	EPI503211	health_protection_agency	national_institute_for_medical_research
A/Honduras/2835/2018	EPI1350969	laboratorio_nacional_de_virologia	centers_for_disease_control_and_prevention
A/Acre/141902-IEC/2016	EPI833144	national_influenza_center	centers_for_disease_control_and_prevention
A/SouthAfrica/2360/2013	EPI466623	sandringham,_national_institute_for_communicable_d	national_institute_for_medical_research
A/Oman/47/2011	EPI310086	central_public_health_laboratory,_ministry_of_health	centers_for_disease_control_and_prevention
A/Kentucky/24/2018	EPI1227896	kentucky_division_of_laboratory_services	centers_for_disease_control_and_prevention
A/Christchurch/501/2018	EPI1312223	canterbury_health_services	who_collaborating_centre_for_reference_and_research_on_influenza
A/Singapore/ON1058/2009	EPI379664	?	other_database_import
A/Wisconsin/433/2019	EPI1560625	marshfield_clinic_research_foundation	centers_for_disease_control_and_prevention
A/Mexico/4283/2016	EPI862946	laboratorio_de_virus_respiratorio	centers_for_disease_control_and_prevention
A/Kemerovo/RII-3915S/2018	EPI1279638	?	who_national_influenza_centre_russian_federation
A/Nara/39/2010	EPI291744	nara_prefectural_institute_for_hygiene_and_environment	national_institute_of_infectious_diseases_(niid)
A/Wisconsin/504/2019	EPI1561028	marshfield_clinic_research_foundation	centers_for_disease_control_and_prevention
A/Luxembourg/184/2010	EPI256850	laboratoire_national_de_sante	national_institute_for_medical_research
A/Darwin/2/2011	EPI319167	influenza_surveillance_centre_for_disease_control	who_collaborating_centre_for_reference_and_research_on_influenza
A/Florida/84/2019	EPI1588053	florida_department_of_health_tampa	centers_for_disease_control_and_prevention
A/Hubei-Wuchang/SWL145/2010	EPI258263	?	who_chinese_national_influenza_center
A/CostaRica/3550/2014	EPI550778	laboratorio_nacional_de_influenza	centers_for_disease_control_and_prevention
A/Guangxi/SWL11/2009	EPI256609	?	who_chinese_national_influenza_center
A/Netherlands/10599/2018	EPI1331053	national_institute_for_public_health_and_the_environment_(rivm)	national_institute_for_public_health_and_the_environment_(rivm)
A/Iowa/49/2018	EPI1227816	iowa_state_hygienic_laboratory	centers_for_disease_control_and_prevention
A/Martinique/2224/2016	EPI832707	national_influenza_center_french_guiana_and_french_indies	centers_for_disease_control_and_prevention
A/Paraguay/4502/2016	EPI911881	central_laboratory_of_public_health	centers_for_disease_control_and_prevention
A/Orel/CRIE-274/2016	EPI827017	?	central_research_institute_for_epidemiology
A/HongKong/H090-698-V10/2009	EPI361943	?	other_database_import
A/Denmark/2811/2019	EPI1431801	statens_serum_institute	statens_serum_institute
A/Maipu/12224/2016	EPI830438	cemic_university_hospital	centers_for_disease_control_and_prevention
A/Gansu-Chengguan/SWL12771/2009	EPI256153	?	who_chinese_national_influenza_center
A/TianjinTanggu/SWL432/2009	EPI360107	?	other_database_import
A/Hangzhou/3/2009	EPI320681	hangzhou_center_for_disease_control_and_prevention	other_database_import
A/Singapore/404C/2009	EPI485494	?	other_database_import
A/Caen/516/2014	EPI533726	institut_pasteur	institut_pasteur
A/Texas/267/2019	EPI1563734	baylor_scott_and_white_health	centers_for_disease_control_and_prevention
A/Tajikistan/310/2009	EPI256014	?	national_institute_for_medical_research
A/Niigata-C/75/2013	EPI463618	niigata_city_institute_of_public_health_and_environment	national_institute_of_infectious_diseases_(niid)
A/NewYork/WC-LVD-13-011/2013	EPI546147	?	other_database_import
A/Vladivostok/331/2014	EPI538891	state_research_center_of_virology_and_biotechnology_vector	state_research_center_of_virology_and_biotechnology_vector
A/Vietnam/GHS969/2017	EPI1147214	pasteur_institute,_influenza_laboratory	centers_for_disease_control_and_prevention
A/BurkinaFaso/125/2017	EPI1088524	irss	centers_for_disease_control_and_prevention
A/Helsinki/946M/2014	EPI547300	?	other_database_import
A/SouthAuckland/2/2018	EPI1270341	institute_of_environmental_science_&_research	who_collaborating_centre_for_reference_and_research_on_influenza
A/Victoria/918/2019	EPI1435904	royal_chidrens_hospital	who_collaborating_centre_for_reference_and_research_on_influenza
A/Oman/6380/2017	EPI1145211	central_public_health_laboratory,_ministry_of_health	crick_worldwide_influenza_centre
A/Kanagawa/ZC1906/2019	EPI1627318	national_institute_of_infectious_diseases_(niid)	national_institute_of_infectious_diseases_(niid)
A/Victoria/214/2019	EPI1584489	victorian_infectious_diseases_reference_laboratory_	who_collaborating_centre_for_reference_and_research_on_influenza
A/Pennsylvania/94/2018	EPI1452228	children's_hospital_of_pittsburgh_upmc	centers_for_disease_control_and_prevention
A/Darwin/119/2018-egg	EPI1370292	influenza_surveillance_centre_for_disease_control	who_collaborating_centre_for_reference_and_research_on_influenza
A/Bayern/3/2018	EPI1156466	robert_koch_institute_nationales_referenzzentrum_für_influenza	robert_koch_institute
A/Stockholm/26/2019	EPI1591236	public_health_agency_of_sweden	public_health_agency_of_sweden
A/Santiago/61043/2019	EPI1568753	instituto_de_salud_publica_de_chile	instituto_de_salud_publica_de_chile
A/CentralAfricanRepublic/618/2016	EPI1241493	institut_pasteur_de_bangui	crick_worldwide_influenza_centre
A/California/90/2018	EPI1337851	california_department_of_health_services	centers_for_disease_control_and_prevention
A/Singapore/GP4670/2010	EPI320874	?	other_database_import
A/SaudiArabia/246644/2017	EPI1054446	ministry_of_health_riyadh	crick_worldwide_influenza_centre
A/Cherkasy/333/2009-egg	EPI232207	institute_of_epidemiology_and_infectious_diseases_ams_of_ukraine	national_institute_for_medical_research
A/Kanagawa/ZC1915/2019	EPI1640004	national_institute_of_infectious_diseases_(niid)	national_institute_of_infectious_diseases_(niid)
A/Taiwan/65241/2011	EPI382533	?	other_database_import
A/Hebei-Qiaodong/SWL1523/2009	EPI257251	?	who_chinese_national_influenza_center
A/NewYork/61/2015-egg	EPI758658	new_york_state_department_of_health	centers_for_disease_control_and_prevention
A/Stockholm/69/2015	EPI709958	swedish_institute_for_infectious_disease_control	swedish_institute_for_infectious_disease_control
A/MecklenburgVorpommern/2/2020	EPI1690591	robert_koch_institute_nationales_referenzzentrum_für_influenza	robert_koch_institute_nationales_referenzzentrum_
A/Finland/677/2009	EPI306255	?	other_database_import
A/Vermont/2/2012	EPI355006	vermont_department_of_health_laboratory	centers_for_disease_control_and_prevention
A/Pavia/1/2018	EPI1158183	fondazione_irccs_policlinico_san_matteo	istituto_superiore_di_sanit?_(iss)
A/Slovenia/4778/2009	EPI255944	laboratory_for_virology,_national_institute_of_public_health	national_institute_for_medical_research
A/Belgium/G932/2012	EPI425961	scientific_institute_of_public_health	national_institute_for_medical_research
A/Brazil/3713/2018	EPI1271095	instituto_adolfo_lutz	centers_for_disease_control_and_prevention
A/Moscow/158/2015	EPI696173	d.i._ivanovsky_research_institute_of_virology_moph_of__rf,moscow	who_national_influenza_centre_russian_federation
A/Virginia/299/2015	EPI716258	virginia_division_of_consolidated_laboratories	centers_for_disease_control_and_prevention
A/Bolivia/1838/2018	EPI1316432	cenetrop	centers_for_disease_control_and_prevention
A/Philippines/6/2019	EPI1420266	research_institute_of_tropical_medicine	who_collaborating_centre_for_reference_and_research_on_influenza
A/Sohar/7147/2019	EPI1646923	central_public_health_laboratory,_ministry_of_health	crick_worldwide_influenza_centre
A/Madagascar/5414/2019	EPI1703491	institut_pasteur_de_madagascar	centers_for_disease_control_and_prevention
A/Guangdong/1998/2009	EPI250059	?	other_database_import
A/ElSalvador/541/2019	EPI1628605	contiguo_a_hospital_rosales	centers_for_disease_control_and_prevention
A/Bangladesh/2002/2013	EPI465072	institute_of_epidemiology_disease_control_and_research_(iedcr)_&_bangladesh_national_influenza_centre_(nic)	centers_for_disease_control_and_prev
A/Connecticut/29/2016	EPI828792	connecticut_department._of_public_health	centers_for_disease_control_and_prevention
A/Zhejiang-Nanhu/SWL11027/2019	EPI1692292	who_chinese_national_influenza_center	who_chinese_national_influenza_center
A/Oman/3992/2014	EPI551986	central_public_health_laboratory,_ministry_of_health	national_institute_for_medical_research
A/NordPasDeCalais/277/2016	EPI721827	institut_pasteur	institut_pasteur
A/Rabat/454/2019	EPI1437458	institut_national_d'hygi&egrave;ne	crick_worldwide_influenza_centre
A/Texas/1/2011-egg	EPI320149	texas_department_of_state_health_services_laboratory_services	centers_for_disease_control_and_prevention
A/Nigeria/3577/2018	EPI1420853	national_influenza_reference_laboratory	centers_for_disease_control_and_prevention
A/NorthernIreland/868/2019	EPI1356309	regional_virus_laboratory,_microbiology_department,_royal_victoria_hospital	crick_worldwide_influenza_centre
A/India/4725/2009	EPI254552	national_institute_of_virology	centers_for_disease_control_and_prevention
A/Xian/2/2009	EPI247099	?	other_database_import
A/Odessa/381/2019	EPI1703297	institute_of_epidemiology_and_infectious_diseases_ams_of_ukraine	centers_for_disease_control_and_prevention
A/Afghanistan/2256/2018	EPI1249497	national_public_health_laboratory	centers_for_disease_control_and_prevention
A/StPetersburg/RII609S/2016	EPI696605	who_national_influenza_centre_russian_federation	who_national_influenza_centre_russian_federation
A/Stockholm/20/2013	EPI484994	?	swedish_institute_for_infectious_disease_control
A/SouthAustralia/227/2018	EPI1359550	institute_of_medical_and_veterinary_science_(imvs)	who_collaborating_centre_for_reference_and_research_on_influenza
A/NewYork/6907/2009	EPI254932	?	other_database_import
A/Tianjin/SWL2/2009-egg	EPI253205	?	who_chinese_national_influenza_center
A/Georgia/1/2014	EPI515391	georgia_public_health_laboratory	centers_for_disease_control_and_prevention
A/Shanghai/Mix1/2014	EPI534941	?	other_database_import
A/Washington/57/2009	EPI217254	washington_state_public_health_laboratory	centers_for_disease_control_and_prevention
A/Netherlands/10095/2019	EPI1377423	national_institute_for_public_health_and_the_environment_(rivm)	national_institute_for_public_health_and_the_environment_(rivm)
A/Darwin/52/2011	EPI331392	royal_darwin_hospital	who_collaborating_centre_for_reference_and_research_on_influenza
A/Jordan/30040/2016	EPI770815	laboratory_directorate	crick_worldwide_influenza_centre
A/Indonesia/1270_S6_L001/2012	EPI1025354	universitas_udayana	university_college_london
A/Netherlands/10374/2018	EPI1211063	?	national_institute_for_public_health_and_the_environment_(rivm)
A/CostaRica/1830/2016	EPI858547	laboratorio_nacional_de_influenza	centers_for_disease_control_and_prevention
A/Finland/679/2009	EPI306257	?	other_database_import
A/Athens/INS330/2009	EPI282617	?	other_database_import
A/Jinshui/SWL54/2009	EPI320678	?	other_database_import
A/Scotland/Edinburgh_17343/2009	EPI387093	?	other_database_import
A/Kobe/302/2017	EPI1147981	kobe_institute_of_health	national_institute_of_infectious_diseases_(niid)
A/England/254/2009	EPI267282	microbiology_services_colindale,_public_health_england	microbiology_services_colindale,_public_health_england
A/Thailand/SN08379/2010	EPI702685	?	other_database_import
A/Macau/605619/2017	EPI1242951	laboratorio_de_saude_publico	who_collaborating_centre_for_reference_and_research_on_influenza
A/Texas/10898/2019	EPI1707148	u.s._air_force_school_of_aerospace_medicine_	u.s._air_force_school_of_aerospace_medicine
A/Colorado/11090/2020	EPI1708634	u.s._air_force_school_of_aerospace_medicine_	u.s._air_force_school_of_aerospace_medicine
A/Michigan/417/2019	EPI1563972	university_of_michigan_sph_epid	centers_for_disease_control_and_prevention
A/Spain/11667/2020	EPI1742470	u.s._air_force_school_of_aerospace_medicine_	u.s._air_force_school_of_aerospace_medicine
A/Guangdong/379/2010	EPI385970	?	other_database_import
A/Vladivostok/96/2016	EPI828182	ivanovsky_research_institute_of_virology_rams	centers_for_disease_control_and_prevention
A/Delaware/14/2016	EPI757136	delaware_public_health_lab	centers_for_disease_control_and_prevention
A/Ghana/DILI-16-0317/2016	EPI770116	university_of_ghana	crick_worldwide_influenza_centre
A/Finland/654/2009	EPI306233	?	other_database_import
A/Hunan/SWLthroatswab9/2011	EPI330203	who_chinese_national_influenza_center	who_chinese_national_influenza_center
A/Belgium/239/2009	EPI210400	scientific_institute_of_public_health	national_institute_for_medical_research
A/Kirov/CRIE-64/2013	EPI506136	?	other_database_import
A/Norway/2956/2019	EPI1689332	st._olavs_hospital_hf,_dept._of_medical_microbiology	crick_worldwide_influenza_centre
A/BadenWurttemberg/163/2018	EPI1329108	robert_koch_institute_nationales_referenzzentrum_für_influenza	robert_koch_institute_nationales_referenzzentrum_f?r_influenz
A/Southauckland/2/2010	EPI279114	institute_of_environmental_science_and_research	who_collaborating_centre_for_reference_and_research_on_influenza
A/Pohnpei/2010/2009	EPI215881	pohnpei_sate_laboratory	who_collaborating_centre_for_reference_and_research_on_influenza
A/NorthDakota/11658/2020	EPI1742399	u.s._air_force_school_of_aerospace_medicine_	u.s._air_force_school_of_aerospace_medicine
A/Bahia/32/2016	EPI1031754	laboratório_central_de_saúde_pública_professor_gonçalo_moniz,_lacen_ba	instituto_oswaldo_cruz_fiocruz___laboratory_of_respiratory_viruses_and_measles_(
A/Niedersachsen/86/2019	EPI1429247	?	robert_koch_institute_nationales_referenzzentrum_f?r_influenza
A/Singapore/SS38/2010	EPI385598	?	other_database_import
A/Florida/17/2013	EPI464852	florida_department_of_health_jacksonville	centers_for_disease_control_and_prevention
A/SouthAfrica/R07191/2017	EPI1082832	national_institute_for_communicable_disease	who_collaborating_centre_for_reference_and_research_on_influenza
A/Christchurch/511/2014	EPI567260	canterbury_health_services	who_collaborating_centre_for_reference_and_research_on_influenza
A/Montana/23/2016	EPI741893	montana_laboratory_services_bureau	centers_for_disease_control_and_prevention
A/NovaScotia/RV2599/2009	EPI304012	?	other_database_import
A/Guatemala/226/2019	EPI1496760	laboratorio_nacional_de_salud_guatemala	centers_for_disease_control_and_prevention
A/Bogota/WRAIR0435T/2009	EPI308047	?	other_database_import
A/Iowa/11/2020	EPI1705408	iowa_state_hygienic_laboratory	centers_for_disease_control_and_prevention
A/Fes/416/2019	EPI1437230	institut_national_d'hygi&egrave;ne	crick_worldwide_influenza_centre
A/Malaysia/2089841/2009	EPI374073	?	other_database_import
A/Wisconsin/629-D02427/2009	EPI214812	?	other_database_import
A/Vladimir/197/2018	EPI1272047	ivanovsky_research_institute_of_virology_rams	crick_worldwide_influenza_centre
A/Osaka/2032/2009	EPI230106	?	national_institute_of_infectious_diseases_(niid)
A/Michigan/5/2009	EPI183208	?	centers_for_disease_control_and_prevention
A/Aichi/45/2010	EPI272388	aichi_prefectural_institute_of_public_health	national_institute_of_infectious_diseases_(niid)
A/Brisbane/149/2019	EPI1647882	queensland_health_forensic_and_scientific_services_	who_collaborating_centre_for_reference_and_research_on_influenza
A/Saskatchewan/RV1683/2009	EPI304309	?	other_database_import
A/Cambodia/X0522305/2013	EPI491261	institute_pasteur_du_cambodia	who_collaborating_centre_for_reference_and_research_on_influenza
A/Florida/13/2012	EPI376404	florida_department_of_health_jacksonville	centers_for_disease_control_and_prevention
A/Netherlands/10254/2020	EPI1708357	national_institute_for_public_health_and_the_environment_(rivm)	national_institute_for_public_health_and_the_environment_(rivm)
A/Swansea/4503/2018	EPI1219776	public_health_wales_microbiology	public_health_wales_microbiology
A/Lima/INS3_671/2012	EPI529915	?	other_database_import
A/Ohio/31/2019	EPI1636894	ohio_department_of_health_laboratories	centers_for_disease_control_and_prevention
A/Tasmania/11/2018	EPI1336485	royal_hobart_hospital	who_collaborating_centre_for_reference_and_research_on_influenza
A/Lebanon/14L61/2014	EPI580462	?	niigata_university
A/Philippines/26/2019	EPI1671862	research_institute_of_tropical_medicine	who_collaborating_centre_for_reference_and_research_on_influenza
A/Virginia/11676/2020	EPI1742527	u.s._air_force_school_of_aerospace_medicine_	u.s._air_force_school_of_aerospace_medicine
A/Neath/8047/2018	EPI1324733	public_health_wales_microbiology_cardiff	public_health_wales_microbiology_cardiff
A/Ibra/6826/2019	EPI1646878	central_public_health_laboratory,_ministry_of_health	crick_worldwide_influenza_centre
A/Jiangsu-Nanchang/SWL160/2010	EPI257827	?	who_chinese_national_influenza_center
A/Christchurch/510/2018	EPI1297227	canterbury_health_services	who_collaborating_centre_for_reference_and_research_on_influenza
A/Delaware/3/2019	EPI1363454	delaware_public_health_lab	centers_for_disease_control_and_prevention
A/Thailand/SP11743/2012	EPI703070	?	other_database_import
A/ElSalvador/631/2018	EPI1320414	contiguo_a_hospital_rosales	centers_for_disease_control_and_prevention
A/Pennsylvania/333/2018	EPI1477657	children's_hospital_of_pittsburgh_upmc	centers_for_disease_control_and_prevention
A/Wellington/14/2018	EPI1312220	institute_of_environmental_science_and_research	who_collaborating_centre_for_reference_and_research_on_influenza
A/NewYork/6977/2009	EPI254996	?	other_database_import
A/Morocco/1088H/2009	EPI255986	institut_national_d'hygi&egrave;ne	national_institute_for_medical_research
A/Arizona/32/2019	EPI1597769	arizona_department_of_health_services	centers_for_disease_control_and_prevention
A/NorthernIreland/342/2019	EPI1356277	regional_virus_laboratory,_microbiology_department,_royal_victoria_hospital	crick_worldwide_influenza_centre
A/Victoria/2132/2019	EPI1484273	alfred_hospital	who_collaborating_centre_for_reference_and_research_on_influenza
A/Bangladesh/3034/2019	EPI1497612	institute_of_epidemiology_disease_control_and_research_(iedcr)_&_bangladesh_national_influenza_centre_(nic)	centers_for_disease_control_an
A/Bangladesh/1516/2015	EPI631465	institute_of_epidemiology_disease_control_and_research_(iedcr)_&_bangladesh_national_influenza_centre_(nic)	centers_for_disease_control_and_preve
A/Georgia/33/2019	EPI1663806	georgia_public_health_laboratory	centers_for_disease_control_and_prevention
A/Athens/138/2016	EPI717644	hellenic_pasteur_institute	crick_worldwide_influenza_centre
A/Parana/621/2014	EPI1032019	laboratório_central_do_estado_do_paraná___lacen/pr	instituto_oswaldo_cruz_fiocruz___laboratory_of_respiratory_viruses_and_measles_(lvrs)
[truncated: 38,471 more rows]
