# Supplementary material for: Limited Predictability of Amino Acid Substitutions in Seasonal Influenza Viruses
Source: Mol Biol Evol. 2021 Mar 5;38(7):2767–77. doi: 10.1093/molbev/msab065 (PMC8233509; doi:10.1093/molbev/msab065)
Supplement: msab065_Supplementary_Data [file msab065_supplementary_data.zip › strains_h3n2_ha.txt]

Strain	Accession Number	Originating Lab.	Submitting Lab.
A/Lyon/2406/2016	EPI894080	crr_virus_influenza_region_sud	crick_worldwide_influenza_centre
A/HongKong/HKU45/2005	EPI176927	?	other_database_import
A/Norway/3510/2018	EPI1327496	universitetssykehuset_nord_norge_hf,_avd._mikrobiologi_og_smittevern	norwegian_institute_of_public_health
A/Massachusetts/29/2019	EPI1482533	massachusetts_department_of_public_health	centers_for_disease_control_and_prevention
A/Canberra/2/2010	EPI276912	canberra_hospital	who_collaborating_centre_for_reference_and_research_on_influenza
A/Norway/3570/2018	EPI1354486	ostfold_hospital___fredrikstad,_dept._of_microbiology	crick_worldwide_influenza_centre
A/Perth/2/2018	EPI1242829	pathwest_qe_ii_medical_centre	who_collaborating_centre_for_reference_and_research_on_influenza
A/Wisconsin/20/2017	EPI925609	wisconsin_state_laboratory_of_hygiene	centers_for_disease_control_and_prevention
A/Saskatchewan/RV0753/2018	EPI1170837	?	public_health_agency_of_canada_(phac)
A/Vaxjo/1/2011	EPI347594	?	swedish_institute_for_infectious_disease_control
A/Nepal/932/2013	EPI574064	national_public_health_laboratory	national_institute_of_infectious_diseases_(niid)
A/NordrheinWestfalen/59/2016	EPI866890	?	robert_koch_institute
A/Yokohama/181/2017	EPI1169046	yokohama_city_institute_of_public_health.	national_institute_of_infectious_diseases_(niid)
A/CoteDIvoire/1520/2019	EPI1609010	pasteur_institut_of_côte_d'ivoire	crick_worldwide_influenza_centre
A/England/70600059/2017	EPI1029333	microbiology_services_colindale,_public_health_england	microbiology_services_colindale,_public_health_england
A/NewHampshire/7/2011	EPI319775	new_hampshire_public_health_laboratories	centers_for_disease_control_and_prevention
A/Madrid/1455/2017	EPI995495	servicio_de_microbiología_hospital_ramón_y_cajal	instituto_de_salud_carlos_iii
A/Peru/PER004/2010	EPI494250	?	other_database_import
A/Helsingborg/1/2016	EPI946087	?	swedish_institute_for_infectious_disease_control
A/Minnesota/4/2013	EPI459790	minnesota_department_of_health	centers_for_disease_control_and_prevention
A/England/64760615/2016	EPI1030591	microbiology_services_colindale,_public_health_england	microbiology_services_colindale,_public_health_england
A/Boston/DOA2-184/2013	EPI474903	?	other_database_import
A/Cambodia/36943/2017	EPI1179527	institute_pasteur_du_cambodia	who_collaborating_centre_for_reference_and_research_on_influenza
A/Lyon/86/2020	EPI1696285	cnr_virus_des_infections_respiratoires___france_sud	cnr_virus_des_infections_respiratoires___france_sud
A/NorthCarolina/17/2018	EPI1205536	north_carolina_state_laboratory_of_public_health	centers_for_disease_control_and_prevention
A/Yamaguchi/77/2011	EPI353250	yamaguchi_prefectural_institute_of_public_health_and_environment	national_institute_of_infectious_diseases_(niid)
A/Townsville/1003/2019	EPI1670094	institute_of_medical_and_veterinary_science_(imvs)	who_collaborating_centre_for_reference_and_research_on_influenza
A/Lao/F3385/2017	EPI1195221	national_center_for_laboratory_and_epidemiology	national_institute_of_infectious_diseases_(niid)
A/Utah/14/2014	EPI540875	utah_department_of_health	centers_for_disease_control_and_prevention
A/Ontario/RV1121/2018	EPI1183583	ontario_agency_for_health_protection_and_promotion_(oahpp)	public_health_agency_of_canada_(phac)
A/SriLanka/54/2018	EPI1359635	medical_research_institute	who_collaborating_centre_for_reference_and_research_on_influenza
A/Slovenia/764/2016	EPI817041	national_laboratory_for_health_environment_and_food	national_laboratory_for_health_environment_and_food
A/Khabarovsk/4/2015	EPI634167	russian_academy_of_medical_sciences	centers_for_disease_control_and_prevention
A/Tochigi/15115/2015	EPI726898	tochigi_prefectural_institute_of_public_health_and_environmental_science	national_institute_of_infectious_diseases_(niid)
A/Talca/63220/2019	EPI1587657	instituto_de_salud_publica_de_chile	centers_for_disease_control_and_prevention
A/Lyon/354/2019	EPI1385026	crr_virus_influenza_region_sud	hospices_civils_de_lyon
A/Florida/15/2018	EPI1183006	florida_department_of_health_tampa	centers_for_disease_control_and_prevention
A/Estonia/112829/2018	EPI1262027	health_protection_inspectorate	crick_worldwide_influenza_centre
A/HongKong/HKU105/2005	EPI341290	?	other_database_import
A/California/8/2006	EPI123231	?	centers_for_disease_control_and_prevention
A/Pavia/61/2012	EPI383729	?	other_database_import
A/SouthAustralia/18/2017	EPI1022028	institute_of_medical_and_veterinary_science_(imvs)	who_collaborating_centre_for_reference_and_research_on_influenza
A/Quebec/3/2019	EPI1386805	laboratoire_de_santé_publique_du_québec	b.c._centre_for_disease_control
A/Alberta/RV2337/2017	EPI1105059	provincial_laboratory_of_public_health_for_southern_alberta	centers_for_disease_control_and_prevention
A/SantaClara/YGA_03019/2013	EPI523104	?	other_database_import
A/Taiwan/89171/2017	EPI1085579	?	centers_for_disease_control,_r.o.c._(taiwan)
A/Boston/YGA_00078/2013	EPI521023	?	other_database_import
A/Alabama/8/2014	EPI555435	adph_bureau_of_clinical_laboratories	centers_for_disease_control_and_prevention
A/Alberta/RV2454/2018	EPI1212800	provincial_laboratory_of_public_health_for_southern_alberta	public_health_agency_of_canada_(phac)
A/Egypt/EG-2003900525/2003	EPI146010	?	other_database_import
A/Sydney/1121/2017	EPI1126126	institute_of_medical_and_veterinary_science_(imvs)	who_collaborating_centre_for_reference_and_research_on_influenza
A/Ohio/6143/2017	EPI1075227	?	other_database_import
A/Ontario/RV2363/2018	EPI1212781	?	public_health_agency_of_canada_(phac)
A/Washington/8/2016	EPI747286	washington_state_public_health_laboratory	centers_for_disease_control_and_prevention
A/Ontario/RV2208/2017	EPI1049856	ontario_agency_for_health_protection_and_promotion_(oahpp)	public_health_agency_of_canada_(phac)
A/Waikato/2/2002	EPI35871	?	other_database_import
A/Texas/25/2018	EPI1466606	baylor_scott_and_white_health	centers_for_disease_control_and_prevention
A/Alabama/AF1363/2008	EPI153151	?	other_database_import
A/Kanagawa/AC1871/2019	EPI1542303	national_institute_of_infectious_diseases_(niid)	national_institute_of_infectious_diseases_(niid)
A/Pennsylvania/5/2011	EPI319800	pennsylvania_department_of_health	centers_for_disease_control_and_prevention
A/Brazil/70859/2015	EPI722512	instituto_adolfo_lutz	centers_for_disease_control_and_prevention
A/California/NHRC_BRD41512N/2017	EPI1030602	?	other_database_import
A/Guangxi-Mashan/32/2019	EPI1504895	who_chinese_national_influenza_center	who_chinese_national_influenza_center
A/Sydney/616/2009	EPI269924	childrens_hospital_westmead	who_collaborating_centre_for_reference_and_research_on_influenza
A/Bolivia/307/2019	EPI1479756	instituto_nacional_de_laboratoriosde_salud_(inlasa)	centers_for_disease_control_and_prevention
A/Alaska/32/2019	EPI1573676	alaska_state_virology_lab	centers_for_disease_control_and_prevention
A/Tianjin/245/2001	EPI360246	?	other_database_import
A/Oregon/19/2015	EPI671070	oregon_public_health_laboratory	centers_for_disease_control_and_prevention
A/Michigan/142/2017	EPI1115899	university_of_michigan_sph_epid	centers_for_disease_control_and_prevention
A/HongKong/4439/2019	EPI1670781	government_virus_unit	crick_worldwide_influenza_centre
A/Lyon/CHU/F/0054697/2019	EPI1384988	crr_virus_influenza_region_sud	hospices_civils_de_lyon
A/India/P056135/2005	EPI374830	?	other_database_import
A/Basel/USB0025904/2017	EPI1569049	?	import_from_public_domain
A/Lyon/2212R0196/2016	EPI1321996	cnr_influenza_france_sud	centers_for_disease_control_and_prevention
A/Kenya/1711/2010	EPI278750	cdc_kenya	centers_for_disease_control_and_prevention
A/Brazil/1742/2005	EPI145441	?	other_database_import
A/Dakar/14/2004	EPI347419	institut_pasteur_de_dakar	national_institute_for_medical_research
A/Singapore/GP1116/2019	EPI1626826	ministry_of_health,_singapore	ministry_of_health,_singapore
A/Singapore/MOH0134/2019	EPI1630383	ministry_of_health,_singapore	ministry_of_health,_singapore
A/Kenya/118/2013	EPI462825	cdc_kenya	centers_for_disease_control_and_prevention
A/Oregon/6/2018	EPI1198453	oregon_public_health_laboratory	centers_for_disease_control_and_prevention
A/Townsville/43/2018	EPI1359692	queensland_health_scientific_services	who_collaborating_centre_for_reference_and_research_on_influenza
A/California/127/2015	EPI701801	california_department_of_health_services	centers_for_disease_control_and_prevention
A/PaisVasco/170959/2016	EPI957944	servicio_de_microbiología_hospital_donostia	instituto_de_salud_carlos_iii
A/England/71480647/2017	EPI1112108	microbiology_services_colindale,_public_health_england	microbiology_services_colindale,_public_health_england
A/Austria/45/2012	EPI359676	department_of_virology,_medical_university_vienna	medical_university_vienna
A/Michigan/8/2007	EPI134583	?	centers_for_disease_control_and_prevention
A/Virginia/32/2015	EPI649882	virginia_division_of_consolidated_laboratories	centers_for_disease_control_and_prevention
A/Managua/116603/2010	EPI285386	?	other_database_import
A/Poland/12186/2016	EPI991825	national_institute_of_public_health___national_institute_of_hygiene	crick_worldwide_influenza_centre
A/Darwin/246/2019	EPI1593933	influenza_surveillance_centre_for_disease_control	who_collaborating_centre_for_reference_and_research_on_influenza
A/Turkey/28/2011	EPI354195	refik_saydam_national_public_health_agency	national_institute_for_medical_research
A/Fujian/292/2003	EPI26552	?	other_database_import
A/Santiago/34507/2018	EPI1256469	instituto_de_salud_publica_de_chile_	centers_for_disease_control_and_prevention
A/StPetersburg/RII-4839S/2019	EPI1490009	research_institute_of_influenza,_ministry_of_healthcare_of_the_russian_federation	who_national_influenza_centre_russian_federation
A/Oman/7593/2016	EPI913793	central_public_health_laboratory,_ministry_of_health	crick_worldwide_influenza_centre
A/Nebraska/5895/2017	EPI1075505	?	other_database_import
A/England/70280046/2017	EPI1024286	microbiology_services_colindale,_public_health_england	microbiology_services_colindale,_public_health_england
A/Tambov/CRIE-24/2016	EPI957863	?	central_research_institute_for_epidemiology
A/NewYork/3227/2012	EPI446576	?	other_database_import
A/Shandong-Zhifu/148/2017	EPI1067706	?	other_database_import
A/Ontario/RV3173/2016	EPI1004746	?	public_health_agency_of_canada_(phac)
A/HongKong/CUHK20294/2000	EPI161034	?	other_database_import
A/Usa/AF1027/2007	EPI63766	?	other_database_import
A/Sydney/475/2019	EPI1671666	clinical_virology_unit,_cdim	who_collaborating_centre_for_reference_and_research_on_influenza
A/Pennsylvania/71/2018	EPI1250461	new_york_state_department_of_health	centers_for_disease_control_and_prevention
A/StPetersburg/2/2013	EPI438389	russian_academy_of_medical_sciences	centers_for_disease_control_and_prevention
A/Canarias/1117/2015	EPI616502	servicio_de_microbiología_hospital_universitario_de_gran_canaria_doctor_negrín	instituto_de_salud_carlos_iii
A/Goias/53024/2014	EPI533675	instituto_adolfo_lutz	instituto_adolfo_lutz
A/Colorado/AF1411/2008	EPI153199	?	other_database_import
A/Ontario/15/2013	EPI493790	?	other_database_import
A/NewYork/1/2017	EPI895738	new_york_state_department_of_health	centers_for_disease_control_and_prevention
A/Tennessee/5/2005	EPI115651	?	other_database_import
A/Kanagawa/IC1744/2018	EPI1241713	national_institute_of_infectious_diseases_(niid)	national_institute_of_infectious_diseases_(niid)
A/Chile/7868/2019	EPI1662562	instituto_de_salud_publica_de_chile	centers_for_disease_control_and_prevention
A/Quebec/RV1278/2018	EPI1200618	?	public_health_agency_of_canada_(phac)
A/Victoria/523/2015	EPI652466	monash_medical_centre	who_collaborating_centre_for_reference_and_research_on_influenza
A/Aomori/11/2008	EPI162523	?	national_institute_of_infectious_diseases_(niid)
A/Canada/32/2006	EPI155234	?	centers_for_disease_control_and_prevention
A/Norway/1078/2014	EPI530621	akershus_university_hospital	national_institute_for_medical_research
A/Pennsylvania/201/2018	EPI1477437	children's_hospital_of_pittsburgh_upmc	centers_for_disease_control_and_prevention
A/NewHampshire/13/2017	EPI972711	new_hampshire_public_health_laboratories	centers_for_disease_control_and_prevention
A/Stockholm/58/2015	EPI686791	swedish_institute_for_infectious_disease_control	swedish_institute_for_infectious_disease_control
A/Belgium/G544/2014	EPI557237	scientific_institute_of_public_health	national_institute_for_medical_research
A/Idaho/5632/2016	EPI1014997	?	other_database_import
A/Iasi/176141/2015	EPI599771	cantacuzino_institute	cantacuzino_institute
A/Macedonia/706/2019	EPI1371501	institute_of_public_health_(macedonia)	crick_worldwide_influenza_centre
A/Prahova/192120/2016	EPI717326	cantacuzino_institute	cantacuzino_institute
A/Kharkiv/448/2018	EPI1363017	institute_of_epidemiology_and_infectious_diseases_ams_of_ukraine	centers_for_disease_control_and_prevention
A/NewYork/WC-LVD-14-077/2014	EPI844651	?	other_database_import
A/Lisbon/niSU77/2015	EPI558627	instituto_nacional_de_saude	insa_national_institute_of_health_portugal
A/Alberta/32/2013	EPI492932	?	other_database_import
A/Canberra/36/2017	EPI1058628	canberra_hospital	who_collaborating_centre_for_reference_and_research_on_influenza
A/Canada/1295/2006	EPI155414	?	centers_for_disease_control_and_prevention
A/RhodeIsland/12/2017	EPI1000710	rhode_island_department_of_health	other_database_import
A/Annecy/2806/2012	EPI416478	crr_virus_influenza_region_sud	national_institute_for_medical_research
A/Quebec/RV3348/2018	EPI1245582	?	public_health_agency_of_canada_(phac)
A/JiangxiXinzhou/1453/2015	EPI985639	?	other_database_import
A/England/194860507/2019	EPI1677013	microbiology_services_colindale,_public_health_england	microbiology_services_colindale,_public_health_england
A/Qatar/16-VI-19-0048770/2019	EPI1647073	supreme_health_council	crick_worldwide_influenza_centre
A/NewYork/3471/2009	EPI217943	?	other_database_import
A/Virginia/34/2014	EPI558410	virginia_division_of_consolidated_laboratories	centers_for_disease_control_and_prevention
A/Texas/132/2017	EPI1116632	baylor_scott_and_white_health	centers_for_disease_control_and_prevention
A/Guatemala/77/2018	EPI1273828	laboratorio_nacional_de_salud_guatemala	centers_for_disease_control_and_prevention
A/Singapore/MOH0087/2017	EPI1023750	ministry_of_health,_singapore	ministry_of_health,_singapore
A/Guatemala/162/2019	EPI1557732	laboratorio_nacional_de_salud_guatemala	centers_for_disease_control_and_prevention
A/Korea/7212/2007	EPI155404	?	centers_for_disease_control_and_prevention
A/Guyane/1750/2015	EPI646055	institut_pasteur	crick_worldwide_influenza_centre
A/Henan-Xigong/11041/2014	EPI554730	who_chinese_national_influenza_center	who_chinese_national_influenza_center
A/PaysDeLoire/1603/2018	EPI1232357	?	institut_pasteur
A/Ontario/RV0377/2019	EPI1358359	?	public_health_agency_of_canada_(phac)
A/Lao/SA141/2014	EPI541951	ministry_of_health_laos	national_institute_of_infectious_diseases_(niid)
A/Pavia/2338/2005	EPI383631	?	other_database_import
A/Iasi/244001/2019	EPI1414871	cantacuzino_institute	cantacuzino_institute
A/Netherlands/15/2019	EPI1346284	erasmus_medical_center	erasmus_medical_center
A/Victoria/835/2015	EPI652652	austin_health	who_collaborating_centre_for_reference_and_research_on_influenza
A/Eskilstuna/15/2019	EPI1659825	unilabs_mikrobiologi/laboratoriemedicin,_mälarsjukhuset_	public_health_agency_of_sweden
A/Newcastle/58/2016	EPI831693	john_hunter_hospital	who_collaborating_centre_for_reference_and_research_on_influenza
A/Washington/146/2016	EPI1108674	marshfield_clinic_research_foundation	centers_for_disease_control_and_prevention
A/SouthAustralia/98/2001	EPI607268	?	other_database_import
A/Maryland/AF1478/2008	EPI153257	?	other_database_import
A/Finland/387/2013	EPI502961	national_institute_for_health_and_welfare	national_institute_for_health_and_welfare
A/Beijing-Huairou/12431/2014	EPI562272	who_chinese_national_influenza_center	who_chinese_national_influenza_center
A/Ontario/RV3061/2018	EPI1222312	ontario_agency_for_health_protection_and_promotion_(oahpp)	public_health_agency_of_canada_(phac)
A/Singapore/KK049/2014	EPI547536	ministry_of_health,_singapore	ministry_of_health,_singapore
A/Kentucky/4/2012	EPI363050	kentucky_division_of_laboratory_services	centers_for_disease_control_and_prevention
A/Bari/63/2016	EPI772562	uoc_policlinico_di_bari_dimo	university_of_bari
A/Ireland/78114/2018	EPI1345996	ucd_national_virus_reference_laboratory__	crick_worldwide_influenza_centre
A/Oman/5270/2015	EPI731237	central_public_health_laboratory,_ministry_of_health	crick_worldwide_influenza_centre
A/Guangdong-Lianzhou/321/2019	EPI1542501	who_chinese_national_influenza_center	who_chinese_national_influenza_center
A/Saskatchewan/RV2225/2019	EPI1492519	roy_romanow_provincial_laboratory_	public_health_agency_of_canada_(phac)
A/Hunan-Yuhu/1320/2019	EPI1503592	who_chinese_national_influenza_center	who_chinese_national_influenza_center
A/England/534/2003	EPI358675	?	other_database_import
A/Texas/UR06-0480/2007	EPI70526	?	other_database_import
A/Neath/9065/2018	EPI1227464	public_health_wales_microbiology	public_health_wales_microbiology
A/Quebec/RV2079/2018	EPI1201315	?	public_health_agency_of_canada_(phac)
A/HauteNormandie/551/2018	EPI1176636	?	institut_pasteur
A/Netherlands/773/2014	EPI590406	national_institute_for_public_health_and_the_environment_(rivm)	national_institute_for_public_health_and_the_environment_(rivm)
A/England/65060442/2016	EPI1028555	microbiology_services_colindale,_public_health_england	microbiology_services_colindale,_public_health_england
A/Samara/73/2013	EPI460558	who_national_influenza_centre_russian_federation	national_institute_for_medical_research
A/Georgia/4e/2006-egg	EPI115765	?	other_database_import
A/Ulaanbaatar/4535/2014	EPI562120	national_center_for_communicable_diseases	national_institute_of_infectious_diseases_(niid)
A/Maryland/4662/2015	EPI663186	?	other_database_import
A/Nep/1655/2018	EPI1339573	who_chinese_national_influenza_center	who_chinese_national_influenza_center
A/Concepcion/44028/2018	EPI1279157	instituto_de_salud_publica_de_chile_	instituto_de_salud_publica_de_chile
A/Colorado/15/2008	EPI175120	?	centers_for_disease_control_and_prevention
A/Bayern/1/2014	EPI505209	robert_koch_institute	national_institute_for_medical_research
A/Michigan/104/2018	EPI1468085	university_of_michigan_sph_epid	centers_for_disease_control_and_prevention
A/Kanagawa/IC1819/2019	EPI1351573	national_institute_of_infectious_diseases_(niid)	national_institute_of_infectious_diseases_(niid)
A/Kanagawa/IC1620/2017	EPI917455	national_institute_of_infectious_diseases_(niid)	national_institute_of_infectious_diseases_(niid)
A/Michigan/444/2019	EPI1606036	michigan_department_of_community_health	centers_for_disease_control_and_prevention
A/Taiwan/302/2007	EPI444767	?	other_database_import
A/Kawasaki/119/2017	EPI1037982	kawasaki_city_institute_of_public_health_	national_institute_of_infectious_diseases_(niid)
A/Lao/F3275/2017	EPI1140034	national_center_for_laboratory_and_epidemiology	national_institute_of_infectious_diseases_(niid)
A/Catalonia/NSVH333150/2013	EPI499354	hospital_universitari_vall_d'hebron	hospital_universitari_vall_d'hebron
A/Vermont/7/2012	EPI371986	vermont_department_of_health_laboratory	centers_for_disease_control_and_prevention
A/Stockholm/20/2014	EPI544078	swedish_institute_for_infectious_disease_control	swedish_institute_for_infectious_disease_control
A/Washington/11/2015	EPI579771	marshfield_clinic_research_foundation	centers_for_disease_control_and_prevention
A/Korea/KUMC-GR137/2011	EPI1061750	?	other_database_import
A/Iowa/11/2019	EPI1382118	iowa_state_hygienic_laboratory	centers_for_disease_control_and_prevention
A/Colorado/AF2769/2011	EPI365370	?	other_database_import
A/Lao/I763/2012	EPI413266	ministry_of_health_laos	national_institute_of_infectious_diseases_(niid)
A/Alberta/RV0935/2017	EPI1004261	provincial_laboratory_of_public_health_for_southern_alberta	public_health_agency_of_canada_(phac)
A/Poland/439/2017	EPI1036149	national_institute_of_public_health___national_institute_of_hygiene	crick_worldwide_influenza_centre
A/Habana/778/2009	EPI401070	?	other_database_import
A/Philippines/13/2016	EPI899260	research_institute_of_tropical_medicine	who_collaborating_centre_for_reference_and_research_on_influenza
A/SouthAustralia/317/2019	EPI1484433	institute_of_medical_and_veterinary_science_(imvs)	who_collaborating_centre_for_reference_and_research_on_influenza
A/HongKong/CUHK23111/2002	EPI161070	?	other_database_import
A/Alberta/RV0667/2017	EPI1004248	provincial_laboratory_of_public_health_for_southern_alberta	public_health_agency_of_canada_(phac)
A/NorthernIreland/1423/2020	EPI1674781	regional_virus_laboratory,_microbiology_department,_royal_victoria_hospital	crick_worldwide_influenza_centre
A/Houston/JMM_127/2013	EPI613265	?	other_database_import
A/Peru/PER373/2010	EPI497462	?	other_database_import
A/Norway/33/2014	EPI503766	mikrobiologisk_laboratorium,_sykehuset_i_vestfold	norwegian_institute_of_public_health
A/Zhejiang-Haishu/11168/2017	EPI1062685	who_chinese_national_influenza_center	who_chinese_national_influenza_center
A/Taiwan/F298/2009	EPI259494	?	other_database_import
A/Michigan/284/2018	EPI1469160	university_of_michigan_sph_epid	centers_for_disease_control_and_prevention
A/Pennsylvania/43/2017	EPI1127832	children's_hospital_of_pittsburgh_upmc	centers_for_disease_control_and_prevention
A/Ontario/RV0921/2018	EPI1183572	?	public_health_agency_of_canada_(phac)
A/Nevada/25/2014	EPI558379	nevada_state_health_laboratory	centers_for_disease_control_and_prevention
A/Austria/965114/2017	EPI956169	department_of_virology,_medical_university_vienna	medical_university_vienna
A/NewYork/26/2003	EPI27206	?	other_database_import
A/Israel/T-725/2019	EPI1354573	central_virology_laboratory_israel_(nic)	crick_worldwide_influenza_centre
A/Catalonia/NSVH100793509/2018	EPI1211101	hospital_universitari_vall_d'hebron	hospital_universitari_vall_d'hebron
A/Oita/10/2015	EPI643088	oita_prefectural_institute_of_health_and_environment	national_institute_of_infectious_diseases_(niid)
A/Louisiana/24/2019	EPI1422413	louisiana_department_of_health_and_hospitals	centers_for_disease_control_and_prevention
A/Iasi/244381/2019	EPI1414802	cantacuzino_institute	cantacuzino_institute
A/Alaska/4610/2015	EPI663134	?	other_database_import
A/AbuDhabi/14/2017	EPI1179836	shaikh_khalifa_medical_city	centers_for_disease_control_and_prevention
A/Goias/42035/2014	EPI531132	instituto_adolfo_lutz	instituto_adolfo_lutz
A/Ontario/4/2010	EPI359276	?	other_database_import
A/Catalonia/NSVH100964724/2019	EPI1354605	hospital_universitari_vall_d'hebron	hospital_universitari_vall_d'hebron
A/Nevada/AF1513/2008	EPI153292	?	other_database_import
A/Quebec/RV0594/2017	EPI1005828	?	public_health_agency_of_canada_(phac)
A/England/349/2019	EPI1665810	microbiology_services_colindale,_public_health_england	microbiology_services_colindale,_public_health_england
A/DistrictOfColumbia/30/2019	EPI1482462	dc_public_health_lab	centers_for_disease_control_and_prevention
A/Idaho/24/2019	EPI1442457	state_of_idaho_bureau_of_laboratories	centers_for_disease_control_and_prevention
A/England/50520248/2015	EPI607889	microbiology_services_colindale,_public_health_england	microbiology_services_colindale,_public_health_england
A/Ontario/RV2029/2019	EPI1484604	ontario_agency_for_health_protection_and_promotion_(oahpp)	public_health_agency_of_canada_(phac)
A/Aragon/1534/2017	EPI1010058	servicio_de_microbiología_hospital_miguel_servet	instituto_de_salud_carlos_iii
A/SouthAfrica/5232/2016	EPI858444	national_institute_for_communicable_disease	centers_for_disease_control_and_prevention
A/Moldova/67851/2016	EPI991673	national_centre_for_preventive_medicine	crick_worldwide_influenza_centre
A/SouthCarolina/3146/2012	EPI424310	?	other_database_import
A/Paraguay/2394/2010	EPI301104	central_laboratory_of_public_health	centers_for_disease_control_and_prevention
A/Taiwan/618/2014	EPI562114	center_for_disease_control	national_institute_of_infectious_diseases_(niid)
A/Guangdong-Jiangcheng/1563/2017	EPI1062592	who_chinese_national_influenza_center	who_chinese_national_influenza_center
A/Oregon/UR06-0200/2007	EPI75352	?	other_database_import
A/Navarra/1351/2017	EPI977475	servicio_de_microbiología_complejo_hospitalario_de_navarra	instituto_de_salud_carlos_iii
A/Berlin/27/2015	EPI566656	?	robert_koch_institute
A/BritishColumbia/4791/2011	EPI353461	national_microbiology_laboratory,_health_canada	centers_for_disease_control_and_prevention
A/Bangladesh/151/2018	EPI1329272	institute_of_epidemiology_disease_control_and_research_(iedcr)_&_bangladesh_national_influenza_centre_(nic)	centers_for_disease_control_and_prevention
A/NewYork/391/2005	EPI78989	?	other_database_import
A/Florida/40/2017	EPI1016208	florida_department_of_health_jacksonville	centers_for_disease_control_and_prevention
A/Washington/332/2017	EPI1465343	marshfield_clinic_research_foundation	centers_for_disease_control_and_prevention
A/Habana/1807/2013	EPI531557	?	other_database_import
A/Basel/USB0028504/2017	EPI1569185	?	import_from_public_domain
A/Missouri/19/2016	EPI867537	missouri_department._of_health_&_senior_services	centers_for_disease_control_and_prevention
A/SouthAustralia/1070/2019	EPI1593987	institute_of_medical_and_veterinary_science_(imvs)	who_collaborating_centre_for_reference_and_research_on_influenza
A/Townsville/32/2016	EPI869499	queensland_health_scientific_services	who_collaborating_centre_for_reference_and_research_on_influenza
A/Ireland/270/2017	EPI1177383	national_virus_reference_laboratory	crick_worldwide_influenza_centre
A/Tours/161/2015	EPI963063	?	other_database_import
A/Iowa/31/2016	EPI862361	iowa_state_hygienic_laboratory	centers_for_disease_control_and_prevention
A/SouthAuckland/48/2017	EPI1044783	institute_of_environmental_science_&_research	who_collaborating_centre_for_reference_and_research_on_influenza
A/Dunedin/8/2002	EPI35947	?	other_database_import
A/Alberta/8/2015	EPI737104	?	other_database_import
A/Ontario/68/2014	EPI573940	?	other_database_import
A/Netherlands/1994/2017	EPI922194	national_institute_for_public_health_and_the_environment_(rivm)	national_institute_for_public_health_and_the_environment_(rivm)
A/Christchurch/521/2016	EPI919234	canterbury_health_services	who_collaborating_centre_for_reference_and_research_on_influenza
A/Navarra/944/2014	EPI507796	servicio_de_microbiología_clínica_universidad_de_navarra	instituto_de_salud_carlos_iii
A/Madrid/1464/2017	EPI991294	servicio_de_microbiología_hospital_ramón_y_cajal	instituto_de_salud_carlos_iii
A/Siena/3/1995	EPI176077	?	other_database_import
A/Casablanca/3/2012	EPI416789	?	other_database_import
A/England/81140617/2018	EPI1242461	microbiology_services_colindale,_public_health_england	microbiology_services_colindale,_public_health_england
A/StPetersburg/RII-852S/2018	EPI1188038	?	research_institute_of_influenza
A/Maryland/10/2014	EPI520365	maryland_department_of_health_and_mental_hygiene	centers_for_disease_control_and_prevention
A/Mozambique/213/2019	EPI1487216	laboratório_de_isolamento_viral	centers_for_disease_control_and_prevention
A/Managua/365902/2010	EPI315788	?	other_database_import
A/Guangxi-Qinnan/1834/2019	EPI1589832	who_chinese_national_influenza_center	who_chinese_national_influenza_center
A/Japan/4428/2015	EPI662952	?	other_database_import
A/Niigata/342/2006	EPI224721	?	other_database_import
A/Malaysia/1826/2007	EPI1445503	institut_penyelidikan_perubatan	who_collaborating_centre_for_reference_and_research_on_influenza
A/Latvia/12-060164/2014	EPI561777	state_agency,_infectology_center_of_latvia	national_institute_for_medical_research
A/SouthCarolina/AF1724/2008	EPI154365	?	other_database_import
A/Virginia/26/2016	EPI747100	university_of_virginia,_medical_labs/microbiology	centers_for_disease_control_and_prevention
A/Peru/PER370/2010	EPI497432	?	other_database_import
A/Missouri/41/2015	EPI671006	missouri_department._of_health_&_senior_services	centers_for_disease_control_and_prevention
A/Nep/1652/2018	EPI1339567	who_chinese_national_influenza_center	who_chinese_national_influenza_center
A/Boston/YGA_01072/2012	EPI521408	?	other_database_import
A/Utah/2/2017	EPI948024	utah_department_of_health	other_database_import
A/Keelung/81/2016	EPI998349	?	other_database_import
A/Canterbury/434/2003	EPI93081	?	other_database_import
A/NewYork/744/1994	EPI39137	?	other_database_import
A/Spain/108862/2016	EPI894108	universidad_de_valladolid	crick_worldwide_influenza_centre
A/Brisbane/164/2004	EPI229255	?	other_database_import
A/Guangdong-Qingxin/348/2019	EPI1691969	who_chinese_national_influenza_center	who_chinese_national_influenza_center
A/HongKong/237/2017	EPI918292	government_virus_unit	centers_for_disease_control_and_prevention
A/Sainshand/389/2013	EPI456591	national_center_for_communicable_diseases	national_institute_of_infectious_diseases_(niid)
A/Rancagua/54068/2018	EPI1273964	instituto_de_salud_publica_de_chile_	centers_for_disease_control_and_prevention
A/Florida/24/2015	EPI579639	florida_department_of_health_tampa	centers_for_disease_control_and_prevention
A/Jiangxi-Donghu/1228/2008	EPI363317	?	other_database_import
A/RheinlandPfalz/48/2017	EPI975854	?	robert_koch_institute
A/Cameroon/15V-6741/2015	EPI746007	centre_pasteur_du_cameroun	crick_worldwide_influenza_centre
A/Nagasaki/N140/2007	EPI249468	?	other_database_import
A/Guatemala/193/2017	EPI1049000	laboratorio_nacional_de_salud_guatemala	centers_for_disease_control_and_prevention
A/Singapore/H2013060/2013	EPI467971	?	other_database_import
A/Cambodia/T140/2009	EPI341413	?	other_database_import
A/Chillan/55269/2017	EPI1081404	instituto_de_salud_publica_de_chile_	instituto_de_salud_publica_de_chile
A/Ohio/UR07-0023/2008	EPI175055	?	other_database_import
A/Hawaii/20/2019	EPI1429631	state_of_hawaii_department_of_health	centers_for_disease_control_and_prevention
A/Norway/228/2014	EPI537550	oslo_university_hospital,_ulleval_hospital,_dept._of_microbiology	norwegian_institute_of_public_health
A/Connecticut/3/2011	EPI319661	connecticut_department._of_public_health	centers_for_disease_control_and_prevention
A/England/194840294/2019	EPI1666690	microbiology_services_colindale,_public_health_england	microbiology_services_colindale,_public_health_england
A/Denmark/44/2014	EPI574561	statens_serum_institute	national_institute_for_medical_research
A/SouthAfrica/R7728/2017	EPI1079874	national_institute_for_communcable_diseases	national_institute_of_communicable_diseases
A/Macedonia/1235/2019	EPI1479057	institute_of_public_health_(macedonia)	centers_for_disease_control_and_prevention
A/Taiwan/8301087/2017	EPI1655877	shanghai_international_travel_healthcare_center	shanghai_international_travel_healthcare_center
A/BritishColumbia/134/2016	EPI953779	?	other_database_import
A/PaisVasco/190066/2018	EPI1345929	servicio_de_microbiología_hospital_donostia	instituto_de_salud_carlos_iii
A/NewYork/36/2003	EPI27016	?	other_database_import
A/SouthDakota/3153/2012	EPI424324	?	other_database_import
A/Norway/217/2015	EPI562726	?	norwegian_institute_of_public_health
A/Hawaii/4/2016	EPI747233	state_of_hawaii_department_of_health	centers_for_disease_control_and_prevention
A/HongKong/3101/2017	EPI1043903	government_virus_unit	crick_worldwide_influenza_centre
A/Brisbane/281/2011	EPI346290	queensland_health_scientific_services	who_collaborating_centre_for_reference_and_research_on_influenza
A/Sydney/1047/2017	EPI1060250	institute_of_medical_and_veterinary_science_(imvs)	who_collaborating_centre_for_reference_and_research_on_influenza
A/Henan-Zhongyuan/1578/2016	EPI885609	who_chinese_national_influenza_center	who_chinese_national_influenza_center
A/PaisVasco/587/2018	EPI1200443	servicio_de_microbiología_hospital_donostia	instituto_de_salud_carlos_iii
A/Myanmar/18M315/2018	EPI1425329	national_health_laboratory	national_institute_of_infectious_diseases_(niid)
A/Newcastle/87/2016	EPI831828	john_hunter_hospital	who_collaborating_centre_for_reference_and_research_on_influenza
A/Bangladesh/3044/2017	EPI1048095	institute_of_epidemiology_disease_control_and_research_(iedcr)_&_bangladesh_national_influenza_centre_(nic)	centers_for_disease_control_and_prevention
A/Alaska/184/2015	EPI680139	alaska_state_virology_lab	centers_for_disease_control_and_prevention
A/Illinois/27/2017	EPI1015170	indiana_state_department_of_health_laboratories	other_database_import
A/RhodeIsland/4565/2015	EPI663089	?	other_database_import
A/Washington/86/2017	EPI1108756	marshfield_clinic_research_foundation	centers_for_disease_control_and_prevention
A/Pennsylvania/260/2017	EPI1060091	pennsylvania_department_of_health	centers_for_disease_control_and_prevention
A/Ontario/RV1493/2019	EPI1415265	ontario_agency_for_health_protection_and_promotion_(oahpp)	public_health_agency_of_canada_(phac)
A/Denmark/60/2016	EPI913707	statens_serum_institute	crick_worldwide_influenza_centre
A/Thailand/IY07006/2007	EPI703084	?	other_database_import
A/Centre/1015/2017	EPI944383	?	institut_pasteur
A/Iceland/8202/2014	EPI536340	landspitali___university_hospital_	national_institute_for_medical_research
A/Thailand/CU-B5436/2011	EPI684756	?	other_database_import
A/Japan/AF2848/2012	EPI365445	?	other_database_import
A/Quebec/RV0876/2017	EPI1005876	?	public_health_agency_of_canada_(phac)
A/SouthAustralia/36/2012	EPI629837	institute_of_medical_and_veterinary_science_(imvs)	who_collaborating_centre_for_reference_and_research_on_influenza
A/Ontario/RV1118/2017	EPI1005328	ontario_agency_for_health_protection_and_promotion_(oahpp)	public_health_agency_of_canada_(phac)
A/Tasmania/29/2017	EPI1060223	royal_hobart_hospital	who_collaborating_centre_for_reference_and_research_on_influenza
A/Netherlands/253/2019	EPI1367341	erasmus_medical_center	erasmus_medical_center
A/Sweden/138/2019	EPI1655222	public_health_agency_of_sweden	public_health_agency_of_sweden
A/Yokohama/14/2018	EPI1217832	yokohama_city_institute_of_public_health.	national_institute_of_infectious_diseases_(niid)
A/FujianGulou/1713/2007	EPI157593	?	centers_for_disease_control_and_prevention
A/Miyazaki/54/2012	EPI377224	miyazaki_prefectural_institute_for_public_health_and_environment	national_institute_of_infectious_diseases_(niid)
A/Paris/67/2019	EPI1351682	?	institut_pasteur
A/Brisbane/11/2018	EPI1242745	queensland_health_scientific_services	who_collaborating_centre_for_reference_and_research_on_influenza
A/Taiwan/915/2016	EPI904086	center_for_disease_control	national_institute_of_infectious_diseases_(niid)
A/ChongqingYongchuan/1108/2008	EPI607203	?	other_database_import
A/Alaska/105/2015	EPI679350	alaska_state_virology_lab	centers_for_disease_control_and_prevention
A/HongKong/4984/2017	EPI1154830	government_virus_unit	crick_worldwide_influenza_centre
A/Montenegro/236/2012	EPI379817	institute_of_public_health	national_institute_for_medical_research
A/Ireland/9855/2016	EPI712833	national_virus_reference_laboratory	national_virus_reference_laboratory
A/CzechRepublic/96/2017	EPI988932	national_institute_of_public_health	state_veterinary_institute_prague
A/Hubei-Xianan/1702/2017	EPI1125253	who_chinese_national_influenza_center	who_chinese_national_influenza_center
A/Orebro/2/2017	EPI1086601	?	public_health_agency_of_sweden
A/Ankara/93/2017	EPI960024	refik_saydam_national_public_health_agency	crick_worldwide_influenza_centre
A/NewYork/207/2004	EPI79540	?	other_database_import
A/Osaka/55/2014	EPI553247	osaka_prefectural_institute_of_public_health	national_institute_of_infectious_diseases_(niid)
A/Pennsylvania/201/2017	EPI1128480	children's_hospital_of_pittsburgh_upmc	centers_for_disease_control_and_prevention
A/Wyoming/5/2013-egg	EPI492731	wyoming_public_health_laboratory	centers_for_disease_control_and_prevention
A/Alberta/RV2407/2019	EPI1590334	provincial_laboratory_of_public_health_for_southern_alberta	public_health_agency_of_canada_(phac)
A/Bangladesh/1020/2019	EPI1586589	icddr,b_international_centre_for_diarrhoeal_disease_research,_bangladesh	centers_for_disease_control_and_prevention
A/Yunnan-Simao/11539/2019	EPI1504541	who_chinese_national_influenza_center	who_chinese_national_influenza_center
A/ShanghaiLuwan/1561/2010	EPI301155	who_chinese_national_influenza_center	national_institute_of_infectious_diseases_(niid)
A/Arkhangelsk/1/2019	EPI1351967	?	who_national_influenza_centre_russian_federation
A/California/106/2019	EPI1422168	california_department_of_health_services	centers_for_disease_control_and_prevention
A/Japan/4641/2015	EPI663165	?	other_database_import
A/Norway/321/2017	EPI906170	?	norwegian_institute_of_public_health
A/Ghana/FS/10-4462/2010	EPI301364	university_of_ghana	national_institute_for_medical_research
A/Japan/AF1459/2008	EPI153238	?	other_database_import
A/Austria/54/2012	EPI359827	department_of_virology,_medical_university_vienna	medical_university_vienna
A/BadenWurttemberg/114/2017	EPI944503	?	robert_koch_institute
A/Greece/124/2019	EPI1595348	national_influenza_centre_for_n_greece	national_influenza_centre_for_northern_greece
A/Guangdong-Dongwanbendi/5342/2016	EPI885792	who_chinese_national_influenza_center	who_chinese_national_influenza_center
A/Wisconsin/264/2018	EPI1474284	marshfield_clinic_research_foundation	centers_for_disease_control_and_prevention
A/Asaka/3/2017	EPI1251571	saitama_medical_university	saitama_medical_university
A/Taiwan/770/2015	EPI630451	center_for_disease_control	national_institute_of_infectious_diseases_(niid)
A/Estonia/103969/2016	EPI894022	health_protection_inspectorate	crick_worldwide_influenza_centre
A/Minnesota/46/2017	EPI1136898	minnesota_department_of_health	centers_for_disease_control_and_prevention
A/Sweden/1/2014	EPI508273	?	swedish_institute_for_infectious_disease_control
A/Perth/86/2011	EPI346359	pathwest_qe_ii_medical_centre	who_collaborating_centre_for_reference_and_research_on_influenza
A/HongKong/1508/2018	EPI1315888	hong_kong_department_of_health	hong_kong_department_of_health
A/Canarias/3030/2016	EPI869886	servicio_de_microbiología_hospital_universitario_de_gran_canaria_doctor_negrín	instituto_de_salud_carlos_iii
A/Georgia/NHRC0001/2003	EPI320462	?	other_database_import
A/Illinois/AF1437/2008	EPI153216	?	other_database_import
A/Shanghai-Nanhui/1279/2009	EPI363449	?	other_database_import
A/Denmark/57/2016	EPI913703	statens_serum_institute	crick_worldwide_influenza_centre
A/Fukuoka-C/24/2007	EPI157320	?	national_institute_of_infectious_diseases_(niid)
A/Sydney/122/2017	EPI1044732	clinical_virology_unit,_cdim	who_collaborating_centre_for_reference_and_research_on_influenza
A/Hessen/38/2019	EPI1388878	?	robert_koch_institute_nationales_referenzzentrum_f?r_influenza
A/Bcm/3/1977	EPI359488	?	other_database_import
A/Victoria/346/2012	EPI394185	melbourne_pathology	who_collaborating_centre_for_reference_and_research_on_influenza
A/Ontario/RV2573/2018	EPI1213732	ontario_agency_for_health_protection_and_promotion_(oahpp)	public_health_agency_of_canada_(phac)
A/Wuhan/283/2005	EPI158312	?	centers_for_disease_control_and_prevention
A/England/61660059/2016	EPI878068	microbiology_services_colindale,_public_health_england	microbiology_services_colindale,_public_health_england
A/Darwin/514/2019	EPI1670013	influenza_surveillance_centre_for_disease_control	who_collaborating_centre_for_reference_and_research_on_influenza
A/Nep/1642/2018	EPI1339552	who_chinese_national_influenza_center	who_chinese_national_influenza_center
A/Maine/39/2015	EPI670982	maine_health_and_environmental_testing_laboratory	centers_for_disease_control_and_prevention
A/PaysDeLoire/1275/2019	EPI1383502	?	institut_pasteur
A/Ontario/RV1010/2019	EPI1378182	ontario_agency_for_health_protection_and_promotion_(oahpp)	public_health_agency_of_canada_(phac)
A/Alberta/RV1681/2018	EPI1200677	provincial_laboratory_of_public_health_for_southern_alberta	public_health_agency_of_canada_(phac)
A/Alabama/6/2018	EPI1182915	adph_bureau_of_clinical_laboratories	centers_for_disease_control_and_prevention
A/Quebec/13/2011	EPI359283	?	other_database_import
A/Brisbane/53/2009-egg	EPI189216	queensland_health_scientific_services	who_collaborating_centre_for_reference_and_research_on_influenza
A/Quebec/165/2019	EPI1695089	laboratoire_de_santé_publique_du_québec	b.c._centre_for_disease_control
A/Brazil/9712/2018	EPI1313271	instituto_adolfo_lutz	centers_for_disease_control_and_prevention
A/Washington/AF1696/2008	EPI153467	?	other_database_import
A/Ireland/M28390/2013	EPI467994	national_virus_reference_laboratory	national_institute_for_medical_research
A/Bangladesh/3190612025/2019	EPI1593268	icddr,b_international_centre_for_diarrhoeal_disease_research,_bangladesh	centers_for_disease_control_and_prevention
A/SouthCarolina/AF1567/2008	EPI153345	?	other_database_import
A/Navarra/2149/2018	EPI1259088	servicio_de_microbiología_complejo_hospitalario_de_navarra	crick_worldwide_influenza_centre
A/Saskatchewan/RV1773/2018	EPI1200704	?	public_health_agency_of_canada_(phac)
A/Cambodia/775/2017	EPI1181052	national_public_health_laboratory	centers_for_disease_control_and_prevention
A/SouthAustralia/67/2015	EPI636192	institute_of_medical_and_veterinary_science_(imvs)	who_collaborating_centre_for_reference_and_research_on_influenza
A/CoteDIvoire/2177/2019	EPI1719196	pasteur_institut_of_côte_d'ivoire	centers_for_disease_control_and_prevention
A/Sydney/164/2017	EPI1060338	clinical_virology_unit,_cdim	who_collaborating_centre_for_reference_and_research_on_influenza
A/Ningbo/1001/2004	EPI158007	?	centers_for_disease_control_and_prevention
A/Taiwan/1335/1997	EPI444652	?	other_database_import
A/NewYork/334/2004	EPI79806	?	other_database_import
A/Stockholm/12-00752/2012	EPI359009	swedish_institute_for_infectious_disease_control	national_institute_for_medical_research
A/Xinjiang-Kuerle/1191/2019	EPI1504892	who_chinese_national_influenza_center	who_chinese_national_influenza_center
A/PaisVasco/1335/2017	EPI995536	servicio_de_microbiología_hospital_donostia	instituto_de_salud_carlos_iii
A/Hawaii/15/2018	EPI1205996	state_of_hawaii_department_of_health	centers_for_disease_control_and_prevention
A/Bethesda/P0045/2015	EPI963178	?	other_database_import
A/StPetersburg/RII-434S/2019	EPI1646564	research_institute_of_influenza,_ministry_of_healthcare_of_the_russian_federation	who_national_influenza_centre_russian_federation
A/Minnesota/38/2014	EPI564139	minnesota_department_of_health	centers_for_disease_control_and_prevention
A/Paris/84/2019	EPI1351698	?	institut_pasteur
A/Slovenia/242/2016	EPI709659	?	national_laboratory_for_health_environment_and_food
A/Baleares/RR9404/2012	EPI369821	servicio_de_microbiología_hospital_universitario_son_espases	instituto_de_salud_carlos_iii
A/Sydney/1092/2016	EPI869535	institute_of_medical_and_veterinary_science_(imvs)	who_collaborating_centre_for_reference_and_research_on_influenza
A/NewJersey/4/2020	EPI1692402	new_jersey_department_of_health_&_senior_services	centers_for_disease_control_and_prevention
A/Basel/USB0027684/2017	EPI1569149	?	import_from_public_domain
A/Darwin/479/2019	EPI1493133	influenza_surveillance_centre_for_disease_control	who_collaborating_centre_for_reference_and_research_on_influenza
A/Boston/YGA_00022/2013	EPI520724	?	other_database_import
A/Texas/66/2014	EPI555575	texas_department_of_state_health_services_laboratory_services	centers_for_disease_control_and_prevention
A/SouthAustralia/444/2019	EPI1658569	institute_of_medical_and_veterinary_science_(imvs)	who_collaborating_centre_for_reference_and_research_on_influenza
A/Victoria/147/2012	EPI629909	victorian_infectious_diseases_reference_laboratory_	who_collaborating_centre_for_reference_and_research_on_influenza
A/Luxembourg/LNS6218442/2020	EPI1671186	laboratoire_national_de_santé_	laboratoire_national_de_sant?
A/England/80880575/2018	EPI1204942	microbiology_services_colindale,_public_health_england	microbiology_services_colindale,_public_health_england
A/NewBrunswick/RV3876/2018	EPI1261314	?	public_health_agency_of_canada_(phac)
A/Ontario/RV0540/2017	EPI1005083	?	public_health_agency_of_canada_(phac)
A/Hungary/243/2017	EPI907350	national_center_for_epidemiology,_national_influenza_center	hungarian_national_center_of_epidemiology
A/England/80380701/2018	EPI1188761	microbiology_services_colindale,_public_health_england	microbiology_services_colindale,_public_health_england
A/Canberra/407/2019	EPI1671923	canberra_hospital	who_collaborating_centre_for_reference_and_research_on_influenza
A/Michigan/10/2011	EPI351312	michigan_department_of_community_health	centers_for_disease_control_and_prevention
A/Utah/41/2016	EPI814309	utah_department_of_health	centers_for_disease_control_and_prevention
A/Colombia/5364/2015	EPI662426	instituto_nacional_de_salud_de_columbia	centers_for_disease_control_and_prevention
A/Newcastle/11/2018	EPI1269264	john_hunter_hospital	who_collaborating_centre_for_reference_and_research_on_influenza
A/Vologda/CRIE-15/2015	EPI623774	?	central_research_institute_for_epidemiology
A/Catalonia/NSVH190526/2013	EPI499348	hospital_universitari_vall_d'hebron	hospital_universitari_vall_d'hebron
A/Ontario/21/2011	EPI360985	?	other_database_import
A/Chicago/YGA_04142/2013	EPI524160	?	other_database_import
A/Maryland/7/2010	EPI309493	maryland_department_of_health_and_mental_hygiene	centers_for_disease_control_and_prevention
A/Santiago/103164/2018	EPI1368355	instituto_de_salud_publica_de_chile_	centers_for_disease_control_and_prevention
A/HongKong/HKU69/2005	EPI176293	?	other_database_import
A/Latvia/2-013062/2019	EPI1436493	state_agency,_infectology_center_of_latvia	crick_worldwide_influenza_centre
A/Poprad/200/2017	EPI1046429	national_public_health_institute_of_slovakia	crick_worldwide_influenza_centre
A/Dornogovi/731/2013	EPI507344	?	other_database_import
A/Ontario/418/2019	EPI1605846	public_health_ontario	b.c._centre_for_disease_control
A/India/M19/2013	EPI685749	?	other_database_import
A/Michigan/119/2016	EPI880025	michigan_department_of_community_health	centers_for_disease_control_and_prevention
A/Iasi/245528/2019	EPI1449691	cantacuzino_institute	cantacuzino_institute
A/Luxembourg/18061393/2018	EPI1383432	laboratoire_national_de_santé_	laboratoire_national_de_sant?
A/Texas/53/2018	EPI1467111	baylor_scott_and_white_health	centers_for_disease_control_and_prevention
A/Extremadura/448/2015	EPI566955	servicio_de_microbiología_hospital_san_pedro_de_alcántara	instituto_de_salud_carlos_iii
A/SaintEtienne/1558/2016	EPI859079	crr_virus_influenza_region_sud	crick_worldwide_influenza_centre
A/Asturias/359/2017	EPI906115	servicio_de_microbiología_hospital_central_universitario_de_asturias	instituto_de_salud_carlos_iii
A/SouthAustralia/40/2016	EPI831486	institute_of_medical_and_veterinary_science_(imvs)	who_collaborating_centre_for_reference_and_research_on_influenza
A/Belgium/G0760/2015	EPI673537	scientific_institute_of_public_health	scientific_institute_of_public_health_(wiv_isp)
A/HongKong/438/2019	EPI1415359	hong_kong_department_of_health	hong_kong_department_of_health
A/Texas/25/2014	EPI540835	texas_department_of_state_health_services_laboratory_services	centers_for_disease_control_and_prevention
A/Brisbane/148/2019	EPI1658656	queensland_health_forensic_and_scientific_services_	who_collaborating_centre_for_reference_and_research_on_influenza
A/England/331/2019	EPI1635669	microbiology_services_colindale,_public_health_england	microbiology_services_colindale,_public_health_england
A/Philippines/17/2018	EPI1358983	research_institute_of_tropical_medicine	who_collaborating_centre_for_reference_and_research_on_influenza
A/Basel/USB0025914/2017	EPI1569047	?	import_from_public_domain
A/NewYork/42/2017	EPI1123783	new_york_state_department_of_health	centers_for_disease_control_and_prevention
A/Kanagawa/ZC1855/2019	EPI1398402	national_institute_of_infectious_diseases_(niid)	national_institute_of_infectious_diseases_(niid)
A/Israel/Z-1225/2014	EPI539814	central_virology_laboratory_israel_(nic)	national_institute_for_medical_research
A/Brazil/620/2015	EPI675145	instituto_adolfo_lutz	centers_for_disease_control_and_prevention
A/Kanagawa/ZC1616/2017	EPI970896	national_institute_of_infectious_diseases_(niid)	national_institute_of_infectious_diseases_(niid)
A/Maevatanana/563/2013	EPI466963	institut_pasteur_de_madagascar	national_institute_for_medical_research
A/England/80380726/2018	EPI1188809	microbiology_services_colindale,_public_health_england	microbiology_services_colindale,_public_health_england
A/Asturias/RR9476/2012	EPI358243	servicio_de_microbiología_hospital_central_universitario_de_asturias	instituto_de_salud_carlos_iii
A/Malaysia/605/2008	EPI156128	institut_penyelidikan_perubatan	who_collaborating_centre_for_reference_and_research_on_influenza
A/Stockholm/14/2015	EPI582021	?	swedish_institute_for_infectious_disease_control
A/SantaCruz/694835/2014	EPI543142	instituto_nacional_de_enfermedades_infecciosas	national_institute_for_medical_research
A/Ontario/RV0849/2019	EPI1370248	ontario_agency_for_health_protection_and_promotion_(oahpp)	public_health_agency_of_canada_(phac)
A/Finland/865/2018	EPI1251407	national_institute_for_health_and_welfare	national_institute_for_health_and_welfare
A/Chaco/69363/2010	EPI407787	servicio_de_virosis_respiratorias_inei_anlis_carlos_g._malbran	malbran
A/SouthDakota/25/2019	EPI1438956	south_dakota_public_health_lab	centers_for_disease_control_and_prevention
A/Kobe/26/2008	EPI157333	?	national_institute_of_infectious_diseases_(niid)
A/Madagascar/2735/2014	EPI561785	institut_pasteur_de_madagascar	national_institute_for_medical_research
A/Georgia/4415/2014	EPI662939	?	other_database_import
A/Pennsylvania/263/2017	EPI1097967	pennsylvania_department_of_health	other_database_import
A/NewYork/747/1994	EPI37277	?	other_database_import
A/Florida/92/2017	EPI1123736	florida_department_of_health_tampa	centers_for_disease_control_and_prevention
A/Iquique/80179/2019	EPI1656870	instituto_de_salud_publica_de_chile	instituto_de_salud_publica_de_chile
A/Navarra/RR3466/2008	EPI186970	?	other_database_import
A/Bucharest/195425/2016	EPI736244	cantacuzino_institute	cantacuzino_institute
A/HongKong/CUHK13510/2001	EPI161000	?	other_database_import
A/California/NHRC_FDX11803/2015	EPI641561	?	other_database_import
A/Delaware/34/2017	EPI1099730	delaware_public_health_lab	centers_for_disease_control_and_prevention
A/Mississippi/8/2017	EPI959834	mississippi_public_health_laboratory	centers_for_disease_control_and_prevention
A/England/50400278/2015	EPI607857	microbiology_services_colindale,_public_health_england	microbiology_services_colindale,_public_health_england
A/England/70380021/2017	EPI1024390	microbiology_services_colindale,_public_health_england	microbiology_services_colindale,_public_health_england
A/Ireland/86045/2017	EPI960084	national_virus_reference_laboratory	crick_worldwide_influenza_centre
A/Minnesota/12/2010	EPI302307	minnesota_department_of_health	centers_for_disease_control_and_prevention
A/Macedonia/21/2017	EPI976620	institute_of_public_health_virology_and_molecular_diagnostics_lab	centers_for_disease_control_and_prevention
A/Sydney/1003/2017	EPI1031482	institute_of_medical_and_veterinary_science_(imvs)	who_collaborating_centre_for_reference_and_research_on_influenza
A/Newport/9420/2019	EPI1640248	public_health_wales_microbiology_cardiff	public_health_wales_microbiology_cardiff
A/Ontario/RV1199/2019	EPI1394110	ontario_agency_for_health_protection_and_promotion_(oahpp)	public_health_agency_of_canada_(phac)
A/Netherlands/1264/2019	EPI1436633	erasmus_medical_center	erasmus_medical_center
A/Peru/PER106/2011	EPI494957	?	other_database_import
A/England/93040538/2019	EPI1635189	microbiology_services_colindale,_public_health_england	microbiology_services_colindale,_public_health_england
A/Queensland/35/2003	EPI54743	?	other_database_import
A/Istanbul/CTF-2/2003	EPI107082	?	other_database_import
A/Victoria/133/2017	EPI1248364	victorian_infectious_diseases_reference_laboratory_	who_collaborating_centre_for_reference_and_research_on_influenza
A/England/371/2019	EPI1676493	microbiology_services_colindale,_public_health_england	microbiology_services_colindale,_public_health_england
A/StPetersburg/RII100S/2016	EPI886014	?	who_national_influenza_centre_russian_federation
A/Macau/304/2004	EPI145288	?	other_database_import
A/NewYork/61A/2003	EPI26883	?	other_database_import
A/Lisbon/46/2014	EPI509803	instituto_nacional_de_saude	insa_national_institute_of_health_portugal
A/Casablanca/199/2011	EPI416787	?	other_database_import
A/Catalonia/3514651NS/2020	EPI1696271	hospital_clínic	hospital_cl?nic_de_barcelona
A/SouthAustralia/178/2019	EPI1444502	institute_of_medical_and_veterinary_science_(imvs)	who_collaborating_centre_for_reference_and_research_on_influenza
A/Canberra/24/2015	EPI652400	canberra_hospital	who_collaborating_centre_for_reference_and_research_on_influenza
A/Singapore/KK0259/2018-egg	EPI1311758	ministry_of_health,_singapore	centers_for_disease_control_and_prevention
A/SouthCarolina/AF1560/2008	EPI153338	?	other_database_import
A/Yunnan-Chuxiong/189/2008	EPI363281	?	other_database_import
A/Yunnan/161/2005	EPI145683	?	other_database_import
A/Yokohama/111/2000	EPI609383	?	other_database_import
A/Hungary/198/2016	EPI917189	central_veterinary_institute_budapest	crick_worldwide_influenza_centre
A/Victoria/2552/2019	EPI1658596	alfred_hospital	who_collaborating_centre_for_reference_and_research_on_influenza
A/Tasmania/9/2019	EPI1548974	royal_hobart_hospital	who_collaborating_centre_for_reference_and_research_on_influenza
A/Tasmania/13/2015	EPI652347	royal_hobart_hospital	who_collaborating_centre_for_reference_and_research_on_influenza
A/Lithuania/7849/2013	EPI468010	lithuanian_aids_center_laboratory	national_institute_for_medical_research
A/Newcastle/66/2017	EPI1045309	john_hunter_hospital	who_collaborating_centre_for_reference_and_research_on_influenza
A/Ohio/97/2012	EPI412140	ohio_department_of_health_laboratories	centers_for_disease_control_and_prevention
A/Lyon/CHU/R175295/2017	EPI1188402	cnr_influenza_france_sud	crick_worldwide_influenza_centre
A/Hue/H519/2007	EPI369428	?	other_database_import
A/Maryland/43/2012	EPI408608	maryland_department_of_health_and_mental_hygiene	centers_for_disease_control_and_prevention
A/Brisbane/28/2007-egg	EPI1445442	queensland_health_scientific_services	who_collaborating_centre_for_reference_and_research_on_influenza
A/NewHampshire/3/2020	EPI1692370	new_hampshire_public_health_laboratories	centers_for_disease_control_and_prevention
A/Illinois/36/2018	EPI1250221	new_york_state_department_of_health	centers_for_disease_control_and_prevention
A/Lao/I792/2011	EPI375608	national_center_for_laboratory_and_epidemiology	national_institute_of_infectious_diseases_(niid)
A/StEtienne/1130/2011	EPI331073	crr_virus_influenza_region_sud	national_institute_for_medical_research
A/Idaho/1/2019	EPI1368810	state_of_idaho_bureau_of_laboratories	centers_for_disease_control_and_prevention
A/Galicia/185/2019	EPI1358761	servicio_de_microbiología_hospital_santa_maría_nai	instituto_de_salud_carlos_iii
A/Mie/29/2005	EPI226766	?	other_database_import
A/Peru/5107/2006-egg	EPI158067	?	centers_for_disease_control_and_prevention
A/Chita/61/2015	EPI622210	state_research_center_of_virology_and_biotechnology_vector	centers_for_disease_control_and_prevention
A/Ontario/60/2014	EPI573920	?	other_database_import
A/FrancheComte/58/2017	EPI898928	?	institut_pasteur
A/Washington/78/2016	EPI857294	seattle_&_king_county_public_health_lab	centers_for_disease_control_and_prevention
A/HoChiMinh/5527/2010	EPI534969	?	other_database_import
A/Brazil/8438/2015	EPI631741	instituto_adolfo_lutz	centers_for_disease_control_and_prevention
A/Jamaica/4172/2018	EPI1256588	university_of_the_west_indies	centers_for_disease_control_and_prevention
A/Pennsylvania/126/2016	EPI1128823	children's_hospital_of_pittsburgh_upmc	centers_for_disease_control_and_prevention
A/Singapore/64K/2007	EPI467470	?	other_database_import
A/Mississippi/31/2019	EPI1636567	mississippi_public_health_laboratory	centers_for_disease_control_and_prevention
A/Brisbane/7/2003	EPI1447389	queensland_health_scientific_services	who_collaborating_centre_for_reference_and_research_on_influenza
A/Victoria/2591/2019	EPI1690274	alfred_hospital	who_collaborating_centre_for_reference_and_research_on_influenza
A/Perth/110/2017	EPI1057368	pathwest_qe_ii_medical_centre	who_collaborating_centre_for_reference_and_research_on_influenza
A/Vietnam/302/2009	EPI232632	national_institute_of_hygiene_and_epidemiology	centers_for_disease_control_and_prevention
A/Michigan/225/2017	EPI1113792	university_of_michigan_sph_epid	centers_for_disease_control_and_prevention
A/Macedonia/45/2017	EPI989430	institute_of_public_health_(macedonia)	centers_for_disease_control_and_prevention
A/Louisiana/2/2002	EPI235636	?	other_database_import
A/Jordan/20539/2013	EPI515195	laboratory_directorate	national_institute_for_medical_research
A/Tasmania/26/2011	EPI346296	royal_hobart_hospital	who_collaborating_centre_for_reference_and_research_on_influenza
A/Quebec/RV0079/2017	EPI1005747	?	public_health_agency_of_canada_(phac)
A/Catalonia/NSVH100153810/2015	EPI561094	hospital_universitari_vall_d'hebron	hospital_universitari_vall_d'hebron
A/California/5814/2017	EPI1075635	?	other_database_import
A/Moscow/137/2013	EPI505237	ivanovsky_research_institute_of_virology_rams	national_institute_for_medical_research
A/Myanmar/18M245/2018	EPI1389819	national_health_laboratory	national_institute_of_infectious_diseases_(niid)
A/Jiangxi-Zhanggong/1410/2019	EPI1504862	who_chinese_national_influenza_center	who_chinese_national_influenza_center
A/Shandong-Huaiyin/184/2008	EPI736942	?	other_database_import
A/Sweden/157/2016	EPI967265	swedish_institute_for_infectious_disease_control	crick_worldwide_influenza_centre
A/NorthCarolina/5/2007	EPI134084	?	centers_for_disease_control_and_prevention
A/Concepcion/68213/2018	EPI1440226	instituto_de_salud_publica_de_chile	instituto_de_salud_publica_de_chile
A/SaoPaulo/56468/2014	EPI537877	instituto_adolfo_lutz	instituto_adolfo_lutz
A/Gangwon/1602/2015	EPI715346	national_institute_of_health	centers_for_disease_control_and_prevention
A/AmericanSamoa/4789/2013	EPI445980	state_of_hawaii_department_of_health	centers_for_disease_control_and_prevention
A/Tasmania/3/2014	EPI529593	royal_hobart_hospital	who_collaborating_centre_for_reference_and_research_on_influenza
A/Quebec/RV1105/2018	EPI1183952	?	public_health_agency_of_canada_(phac)
A/Perth/99/2017	EPI1058655	pathwest_qe_ii_medical_centre	who_collaborating_centre_for_reference_and_research_on_influenza
A/Boston/88/2008	EPI219854	?	other_database_import
A/PaisVasco/844/2017	EPI973455	servicio_de_microbiología_hospital_donostia	instituto_de_salud_carlos_iii
A/Michigan/457/2019	EPI1650036	michigan_department_of_community_health	centers_for_disease_control_and_prevention
A/Washington/3046/2012	EPI407605	?	other_database_import
A/Toyama/124/2014	EPI557603	toyama_institute_of_health	national_institute_of_infectious_diseases_(niid)
A/Brisbane/1015/2015	EPI750785	institute_of_medical_and_veterinary_science_(imvs)	who_collaborating_centre_for_reference_and_research_on_influenza
A/Shanghai-Jingan/11350/2019	EPI1589769	who_chinese_national_influenza_center	who_chinese_national_influenza_center
A/NordrheinWestfalen/133/2019	EPI1440666	?	robert_koch_institute_nationales_referenzzentrum_f?r_influenza
A/Haryana/9972/2012	EPI527666	?	other_database_import
A/Baleares/1138/2015	EPI616491	servicio_de_microbiología_hospital_universitario_son_espases	instituto_de_salud_carlos_iii
A/Arizona/M18/2012	EPI426826	?	other_database_import
A/SaoPaulo/604729/2017	EPI1122603	instituto_adolfo_lutz	instituto_adolfo_lutz
A/Sydney/5/2007	EPI1445573	clinical_virology_unit,_cdim	who_collaborating_centre_for_reference_and_research_on_influenza
A/DistritoFederal/59766/2010	EPI399798	?	other_database_import
A/ChiangMai/42/2019	EPI1573870	who_national_influenza_centre,_national_institute_of_medical_research_(nimr)	centers_for_disease_control_and_prevention
A/PaisVasco/348/2015	EPI567979	servicio_de_microbiología_hospital_donostia	instituto_de_salud_carlos_iii
A/Perth/102/2016	EPI836801	pathwest_qe_ii_medical_centre	who_collaborating_centre_for_reference_and_research_on_influenza
A/JiangxiZhanggong/1675/2015	EPI985660	?	other_database_import
A/Canterbury/305/2004	EPI95516	?	other_database_import
A/Victoria/2550/2019	EPI1658590	alfred_hospital	who_collaborating_centre_for_reference_and_research_on_influenza
A/Virginia/64/2016	EPI879634	virginia_division_of_consolidated_laboratories	centers_for_disease_control_and_prevention
A/Mali/119CS/2015	EPI688855	nic_lab_cvd_mali	centers_for_disease_control_and_prevention
A/India/D0512591/2005	EPI375307	?	other_database_import
A/Bangkok/175/2016	EPI825071	who_national_influenza_centre,_national_institute_of_medical_research_(nimr)	centers_for_disease_control_and_prevention
A/Brisbane/89/2018	EPI1274935	queensland_health_scientific_services	who_collaborating_centre_for_reference_and_research_on_influenza
A/Palau/6720/2014-egg	EPI537717	state_of_hawaii_department_of_health	centers_for_disease_control_and_prevention
A/StPetersburg/RII-252/2019	EPI1490169	research_institute_of_influenza,_ministry_of_healthcare_of_the_russian_federation	who_national_influenza_centre_russian_federation
A/NewYork/256/1998	EPI54240	?	other_database_import
A/Sydney/57/2017	EPI1022334	clinical_virology_unit,_cdim	who_collaborating_centre_for_reference_and_research_on_influenza
A/Yaroslavl/64/2017	EPI1050923	ivanovsky_research_institute_of_virology_rams	crick_worldwide_influenza_centre
A/Ontario/85/2015	EPI737159	?	other_database_import
A/Saskatchewan/RV1195/2017	EPI1005659	?	public_health_agency_of_canada_(phac)
A/Canterbury/68/2002	EPI94411	?	other_database_import
A/Netherlands/209/1980	EPI365490	?	other_database_import
A/Navarra/1046/2017	EPI962035	servicio_de_microbiología_complejo_hospitalario_de_navarra	instituto_de_salud_carlos_iii
A/Alaska/16/2011	EPI319645	alaska_state_virology_lab	centers_for_disease_control_and_prevention
A/SouthAfrica/R8115/2017	EPI1079573	national_institute_for_communcable_diseases	national_institute_of_communicable_diseases
A/England/70500481/2016	EPI1029189	microbiology_services_colindale,_public_health_england	microbiology_services_colindale,_public_health_england
A/Townsville/49/2016	EPI919264	queensland_health_scientific_services	who_collaborating_centre_for_reference_and_research_on_influenza
A/CostaRica/4082/2007	EPI157551	?	centers_for_disease_control_and_prevention
A/England/73160661/2017	EPI1112324	microbiology_services_colindale,_public_health_england	microbiology_services_colindale,_public_health_england
A/Boston/DOA10/2011	EPI361058	?	other_database_import
A/Colorado/UR06-0206/2007	EPI69595	?	other_database_import
A/Bangladesh/1190804009/2019	EPI1627771	icddr,b_international_centre_for_diarrhoeal_disease_research,_bangladesh	centers_for_disease_control_and_prevention
A/Maldives/175/2017	EPI993906	ministry_of_health	centers_for_disease_control_and_prevention
A/Iowa/14/2017	EPI973097	iowa_state_hygienic_laboratory	centers_for_disease_control_and_prevention
A/Linkoping/58/2018	EPI1337095	?	public_health_agency_of_sweden
A/Washington/5615/2016	EPI1014980	?	other_database_import
A/Pennsylvania/7/2012	EPI371966	pennsylvania_department_of_health	centers_for_disease_control_and_prevention
A/Michigan/91/2017	EPI1115579	university_of_michigan_sph_epid	centers_for_disease_control_and_prevention
A/England/194820126/2019	EPI1666618	microbiology_services_colindale,_public_health_england	microbiology_services_colindale,_public_health_england
A/Perth/109/2016	EPI836648	pathwest_qe_ii_medical_centre	who_collaborating_centre_for_reference_and_research_on_influenza
A/Texas/TX-AC22579/2003	EPI234934	?	other_database_import
A/Boston/YGA_00024/2013	EPI520732	?	other_database_import
A/Victoria/142/2012	EPI629905	victorian_infectious_diseases_reference_laboratory_	who_collaborating_centre_for_reference_and_research_on_influenza
A/Quebec/RV0595/2017	EPI1005829	?	public_health_agency_of_canada_(phac)
A/NewYork/750/1994	EPI38322	?	other_database_import
A/Navarra/1968/2016	EPI752942	servicio_de_microbiología_complejo_hospitalario_de_navarra	instituto_de_salud_carlos_iii
A/Ontario/RV1138/2018	EPI1183593	ontario_agency_for_health_protection_and_promotion_(oahpp)	public_health_agency_of_canada_(phac)
A/Latvia/3-012433/2019	EPI1436498	state_agency,_infectology_center_of_latvia	crick_worldwide_influenza_centre
A/Mexico/1933/2019	EPI1548222	laboratorio_de_virus_respiratorio	centers_for_disease_control_and_prevention
A/Arizona/AF1368/2008	EPI153156	?	other_database_import
A/England/194840318/2019	EPI1666778	microbiology_services_colindale,_public_health_england	microbiology_services_colindale,_public_health_england
A/Ontario/45/2016	EPI1033408	?	other_database_import
A/HongKong/HKU65/2005	EPI176269	?	other_database_import
A/Kansas/5640/2016	EPI1015005	?	other_database_import
A/Shanghai-Putuo/1786/2019	EPI1648841	who_chinese_national_influenza_center	who_chinese_national_influenza_center
A/NewYork/636/1996	EPI34636	?	other_database_import
A/Delhi/8865/2011	EPI527660	?	other_database_import
A/Odesa/69/2017	EPI1036393	institute_of_epidemiology_and_infectious_diseases_ams_of_ukraine	crick_worldwide_influenza_centre
A/Wisconsin/177/2018	EPI1473309	marshfield_clinic_research_foundation	centers_for_disease_control_and_prevention
A/ChiangMai/380/2016	EPI919402	who_national_influenza_centre,_national_institute_of_medical_research_(nimr)	who_collaborating_centre_for_reference_and_research_on_influenza
A/Navarra/RR9567/2012	EPI369886	servicio_de_microbiología_clínica_universidad_de_navarra	instituto_de_salud_carlos_iii
A/Chu/2-524/2005	EPI226647	?	other_database_import
A/NewYork/73/2004	EPI96219	?	other_database_import
A/Mie/45/2017	EPI1244987	mie_prefecture_health_and_environment_research_institute	national_institute_of_infectious_diseases_(niid)
A/Finland/116/2019	EPI1447817	national_institute_for_health_and_welfare	national_institute_for_health_and_welfare
A/Colorado/40/2016	EPI865382	colorado_department_of_health_lab	centers_for_disease_control_and_prevention
A/Netherlands/93/2005	EPI541880	?	erasmus_medical_center
A/Maryland/48/2017	EPI1086129	maryland_department_of_health_and_mental_hygiene	centers_for_disease_control_and_prevention
A/Virginia/8/2012	EPI371954	virginia_division_of_consolidated_laboratories	centers_for_disease_control_and_prevention
A/Navarra/RR9352/2012	EPI359534	servicio_de_microbiología_clínica_universidad_de_navarra	instituto_de_salud_carlos_iii
A/Nep/381/2018	EPI1339540	who_chinese_national_influenza_center	who_chinese_national_influenza_center
A/Oman/1002/2019	EPI1448705	central_public_health_laboratory,_ministry_of_health	centers_for_disease_control_and_prevention
A/Hawaii/55/2015	EPI662377	state_of_hawaii_department_of_health	centers_for_disease_control_and_prevention
A/NewYork/185/1999	EPI52283	?	other_database_import
A/Victoria/240/2012	EPI629935	victorian_infectious_diseases_reference_laboratory_	who_collaborating_centre_for_reference_and_research_on_influenza
A/WestVirginia/1/2015	EPI565579	west_virginia_office_of_laboratory_services	centers_for_disease_control_and_prevention
A/Texas/90/2009	EPI487010	?	other_database_import
A/StPetersburg/RII-300/2019	EPI1545155	russian_academy_of_medical_sciences	centers_for_disease_control_and_prevention
A/Okinawa/22/2005	EPI173401	?	other_database_import
A/Tennessee/TN-679/2005	EPI226833	?	other_database_import
A/Hunan-Furong/170/2007	EPI363192	?	other_database_import
A/Georgia/606/2012	EPI392248	national_centre_for_disease_control_and_public_health	national_institute_for_medical_research
A/Utah/6/2002	EPI235675	?	other_database_import
A/Navarra/2148/2018	EPI1260094	servicio_de_microbiología_complejo_hospitalario_de_navarra	crick_worldwide_influenza_centre
A/Cameroon/3893/2014	EPI543104	centre_pasteur_du_cameroun	national_institute_for_medical_research
A/NewYork/8/2003	EPI52985	?	other_database_import
A/NordrheinWestfalen/130/2019	EPI1440660	?	robert_koch_institute_nationales_referenzzentrum_f?r_influenza
A/Vietnam/13VH3-10/2012	EPI567943	?	niigata_university
A/NewYork/1008/2006	EPI524466	?	other_database_import
A/Thailand/CU-B7765/2013	EPI684794	?	other_database_import
A/Japan/274/2007	EPI421557	?	other_database_import
A/Honduras/1922/2006	EPI155203	?	centers_for_disease_control_and_prevention
A/Victoria/177/2019	EPI1583994	victorian_infectious_diseases_reference_laboratory_	who_collaborating_centre_for_reference_and_research_on_influenza
A/Brisbane/32/2018-egg	EPI1272496	queensland_health_scientific_services	who_collaborating_centre_for_reference_and_research_on_influenza
A/Hessen/59/2019	EPI1400348	?	robert_koch_institute_nationales_referenzzentrum_f?r_influenza
A/Bari/185/2016	EPI879290	?	university_of_bari
A/Niedersachsen/151/2019	EPI1449567	robert_koch_institute_nationales_referenzzentrum_für_influenza	crick_worldwide_influenza_centre
A/NewYork/4165/2009	EPI237514	?	other_database_import
A/Victoria/136/2017	EPI1248310	victorian_infectious_diseases_reference_laboratory_	who_collaborating_centre_for_reference_and_research_on_influenza
A/Khabarovsk/7/2015	EPI622242	russian_academy_of_medical_sciences	centers_for_disease_control_and_prevention
A/Texas/42/2016	EPI730178	texas_department_of_state_health_services_laboratory_services	centers_for_disease_control_and_prevention
A/Cameroon/6284/2016	EPI858915	centre_pasteur_du_cameroun	crick_worldwide_influenza_centre
A/Ukraine/78/2012	EPI377438	institute_of_epidemiology_and_infectious_diseases_ams_of_ukraine	national_institute_for_medical_research
A/Aberystwyth/5917/2018	EPI1227421	public_health_wales_microbiology	public_health_wales_microbiology
A/NewZealand/1090/2017	EPI1099965	institute_of_environmental_science_&_research	centers_for_disease_control_and_prevention
A/Anhui-Yingjiang/14135/2015	EPI697591	who_chinese_national_influenza_center	who_chinese_national_influenza_center
A/Aragon/1180/2018	EPI1200345	servicio_de_microbiología_hospital_miguel_servet	instituto_de_salud_carlos_iii
A/Greece/261/2015	EPI589709	hellenic_pasteur_institute	crick_worldwide_influenza_centre
A/Ukraine/7489/2016	EPI913827	ministry_of_health_of_ukraine	crick_worldwide_influenza_centre
A/Ontario/RV3161/2016	EPI1004741	?	public_health_agency_of_canada_(phac)
A/Rome/29/2015	EPI704226	istituto_superiore_di_sanità	crick_worldwide_influenza_centre
A/Alberta/RV2136/2019	EPI1485457	provincial_laboratory_for_public_health_for_northern_alberta	public_health_agency_of_canada_(phac)
A/Mozambique/248/2019	EPI1487149	laboratório_de_isolamento_viral	centers_for_disease_control_and_prevention
A/Choibalsan/80/2019	EPI1389855	national_center_for_communicable_diseases	national_institute_of_infectious_diseases_(niid)
A/Hokkaido/JP-77v/2014	EPI689413	?	other_database_import
A/Santiago/35385/2015	EPI639229	instituto_de_salud_publica_de_chile_	centers_for_disease_control_and_prevention
A/HongKong/2473/2017	EPI1060834	government_virus_unit	crick_worldwide_influenza_centre
A/Hiroshima-C/2/2016	EPI764997	hiroshima_city_institute_of_public_health	national_institute_of_infectious_diseases_(niid)
A/SouthAfrica/R4203/2016	EPI836885	national_institute_for_communicable_disease	who_collaborating_centre_for_reference_and_research_on_influenza
A/Stockholm/36/2012	EPI416542	swedish_institute_for_infectious_disease_control	national_institute_for_medical_research
A/MecklenburgVorpommern/4/2012	EPI408122	robert_koch_institute	national_institute_for_medical_research
A/Belgium/S0164/2019	EPI1446288	sciensano_(scientific_institute_of_public_health)	sciensano
A/Boston/DOA2-143/2012	EPI474612	?	other_database_import
A/Ontario/262/2016	EPI953879	?	other_database_import
A/Oklahoma/7/2017	EPI961099	oklahoma_state_department_of_health	centers_for_disease_control_and_prevention
A/Iowa/44/2018	EPI1250483	new_york_state_department_of_health	centers_for_disease_control_and_prevention
A/Canterbury/220/2005	EPI95896	?	other_database_import
A/Ireland/14582/2012	EPI376433	national_virus_reference_laboratory	national_virus_reference_laboratory
A/Nakhonphanom/498/2019	EPI1573862	who_national_influenza_centre,_national_institute_of_medical_research_(nimr)	centers_for_disease_control_and_prevention
A/Iowa/23/2019	EPI1428321	iowa_state_hygienic_laboratory	centers_for_disease_control_and_prevention
A/Catalonia/NSVH100989625/2019	EPI1390361	hospital_universitari_vall_d'hebron	hospital_universitari_vall_d'hebron
A/Ulaanbaatar/366/2013	EPI443680	national_center_for_communicable_diseases	national_influenza_center
A/Delaware/40/2018	EPI1327660	delaware_public_health_lab	centers_for_disease_control_and_prevention
A/Waikato/3/2003	EPI35282	institute_of_environmental_science_&_research	other_database_import
A/Taiwan/1079/2015	EPI706793	center_for_disease_control	national_institute_of_infectious_diseases_(niid)
A/Pennsylvania/188/2018	EPI1477350	children's_hospital_of_pittsburgh_upmc	centers_for_disease_control_and_prevention
A/Uberlandia/323/2003	EPI500067	?	other_database_import
A/Mali/39/2019	EPI1479281	nic_lab_cvd_mali	centers_for_disease_control_and_prevention
A/California/AF1819/2008	EPI163751	?	other_database_import
A/Bulgaria/283/2014	EPI530584	national_centre_of_infectious_and_	national_institute_for_medical_research
A/India/D0612425/2006	EPI374819	?	other_database_import
A/Peru/6817/2017	EPI1039003	us_namru_6	centers_for_disease_control_and_prevention
A/Hanoi/Q578/2007	EPI369615	?	other_database_import
A/Brisbane/1099/2017	EPI1179584	institute_of_medical_and_veterinary_science_(imvs)	who_collaborating_centre_for_reference_and_research_on_influenza
A/Tasmania/26/2012	EPI394138	royal_hobart_hospital	who_collaborating_centre_for_reference_and_research_on_influenza
A/Wisconsin/102/2016	EPI879745	wisconsin_state_laboratory_of_hygiene	centers_for_disease_control_and_prevention
A/SaudiArabia/2319468050/2018	EPI1315982	ministry_of_health_riyadh	crick_worldwide_influenza_centre
A/Slovenia/1105/2017	EPI1046433	laboratory_for_virology,_national_institute_of_public_health	crick_worldwide_influenza_centre
A/Choibalsan/2974/2016	EPI873642	national_center_for_communicable_diseases	national_centre_for_disease_control_(ncdc)
A/Ontario/RV1131/2014	EPI520350	national_microbiology_laboratory,_health_canada	centers_for_disease_control_and_prevention
A/Michigan/145/2018	EPI1467973	university_of_michigan_sph_epid	centers_for_disease_control_and_prevention
A/Bangladesh/3007/2017	EPI1086153	institute_of_epidemiology_disease_control_and_research_(iedcr)_&_bangladesh_national_influenza_centre_(nic)	centers_for_disease_control_and_prevention
A/Brisbane/1002/2015	EPI675843	institute_of_medical_and_veterinary_science_(imvs)	who_collaborating_centre_for_reference_and_research_on_influenza
A/Mississippi/3/2020	EPI1692632	mississippi_public_health_laboratory	centers_for_disease_control_and_prevention
A/Wisconsin/23/2010	EPI301098	wisconsin_state_laboratory_of_hygiene	centers_for_disease_control_and_prevention
A/Fiji/41/2010	EPI302354	national_centre_for_scientific_services_for_virology__and_vector_borne_diseases	who_collaborating_centre_for_reference_and_research_on_influenza
A/Hungary/336/2017	EPI964261	national_center_for_epidemiology,_national_influenza_center	hungarian_national_center_of_epidemiology
A/Michigan/29/2016	EPI722636	michigan_department_of_community_health	centers_for_disease_control_and_prevention
A/Wisconsin/46/2017	EPI999030	wisconsin_state_laboratory_of_hygiene	other_database_import
A/Kanagawa/IC1820/2019	EPI1353532	national_institute_of_infectious_diseases_(niid)	national_institute_of_infectious_diseases_(niid)
A/Nicaragua/6445_03/2014	EPI1067299	?	other_database_import
A/Alaska/123/2015	EPI688298	alaska_state_virology_lab	centers_for_disease_control_and_prevention
A/Kansas/10/2017	EPI1117389	kansas_department_of_health_and_environment	centers_for_disease_control_and_prevention
A/London/16U035667-26_S26_L001/2016	EPI1040424	department_of_clinical_virology,_university_college_london_hospitals_nhs_foundation_trust	university_college_london
A/Massachusetts/43/2016	EPI880017	massachusetts_department_of_public_health	centers_for_disease_control_and_prevention
A/Utah/6/2010	EPI295166	utah_department_of_health	centers_for_disease_control_and_prevention
A/Egypt/4864/2005	EPI157568	?	centers_for_disease_control_and_prevention
A/Bangladesh/913012/2015	EPI746784	institute_of_epidemiology_disease_control_and_research_(iedcr)_&_bangladesh_national_influenza_centre_(nic)	centers_for_disease_control_and_prevention
A/Beijing-Xuanwu/1390/2006	EPI363142	?	other_database_import
A/Kanagawa/64-271/2013	EPI691422	?	other_database_import
A/Peru/8317/2017	EPI1039025	us_namru_6	centers_for_disease_control_and_prevention
A/Tunisia/2472/2017	EPI991761	national_influenza_centre_tunis,_unit_virology,_microbiology_laboratory,_charles_nicolle's_hospital	crick_worldwide_influenza_centre
A/Tochigi/111/2010	EPI316917	tochigi_prefectural_institute_of_public_health_and_environmental_science	national_institute_of_infectious_diseases_(niid)
A/Stockholm/64/2015	EPI686876	?	swedish_institute_for_infectious_disease_control
A/Victoria/5006/2014	EPI551781	who_collaborating_centre_for_reference_and_research_on_influenza	who_collaborating_centre_for_reference_and_research_on_influenza
A/Missouri/NHRC_36958/2017	EPI1030663	?	other_database_import
A/Quebec/RV3242/2016	EPI896994	national_microbiology_laboratory,_health_canada	centers_for_disease_control_and_prevention
A/Bangladesh/3190603004/2019	EPI1586550	icddr,b_international_centre_for_diarrhoeal_disease_research,_bangladesh	centers_for_disease_control_and_prevention
A/Maine/31/2019	EPI1619038	maine_health_and_environmental_testing_laboratory	centers_for_disease_control_and_prevention
A/BritishColumbia/RV3257/2016	EPI1004322	b.c._centre_for_disease_control	public_health_agency_of_canada_(phac)
A/California/18/2017	EPI925353	california_department_of_health_services	centers_for_disease_control_and_prevention
A/Navarra/RR8934/2011	EPI351265	servicio_de_microbiología_clínica_universidad_de_navarra	instituto_de_salud_carlos_iii
A/Washington/233/2017	EPI1110290	marshfield_clinic_research_foundation	centers_for_disease_control_and_prevention
A/Georgia/15/2012	EPI397640	georgia_public_health_laboratory	centers_for_disease_control_and_prevention
A/Basel/USB0014304/2016	EPI1569377	?	import_from_public_domain
A/Texas/26/2014	EPI540837	texas_department_of_state_health_services_laboratory_services	centers_for_disease_control_and_prevention
A/NewYork/95/2016	EPI857694	new_york_state_department_of_health	centers_for_disease_control_and_prevention
A/Tokyo/26-99v/2012	EPI691478	?	other_database_import
A/Arkansas/AF1375/2008	EPI153163	?	other_database_import
A/Houston/JMM_177/2013	EPI616639	?	other_database_import
A/Washington/203/2017	EPI1110070	marshfield_clinic_research_foundation	centers_for_disease_control_and_prevention
A/Sichuan-Lizhou/11218/2015	EPI697339	who_chinese_national_influenza_center	who_chinese_national_influenza_center
A/Ontario/12/2015	EPI737180	?	other_database_import
A/SouthAustralia/13/2017	EPI919198	institute_of_medical_and_veterinary_science_(imvs)	who_collaborating_centre_for_reference_and_research_on_influenza
A/Vietnam/1249/2001	EPI607297	?	other_database_import
A/Hangzhou/B754/2013	EPI622655	hangzhou_center_for_disease_control_and_prevention	hangzhou_center_for_disease_control_and_prevention
A/NewCaledonia/47/2019	EPI1484836	institut_pasteur_new_caledonia	who_collaborating_centre_for_reference_and_research_on_influenza
A/Dijon/431/2019	EPI1355792	?	institut_pasteur
A/Wisconsin/357/2018	EPI1474693	marshfield_clinic_research_foundation	centers_for_disease_control_and_prevention
A/Brisbane/321/2016-egg	EPI1048339	queensland_health_scientific_services	centers_for_disease_control_and_prevention
A/NewYork/775/1993	EPI37695	?	other_database_import
A/Bretagne/75/2017	EPI898944	?	institut_pasteur
A/Texas/417/2017	EPI1450267	baylor_scott_and_white_health	centers_for_disease_control_and_prevention
A/Alberta/RV3246/2014	EPI564430	national_microbiology_laboratory,_health_canada	centers_for_disease_control_and_prevention
A/Idaho/3/2008	EPI154193	?	centers_for_disease_control_and_prevention
A/Canterbury/31/2017	EPI1279343	institute_of_environmental_science_and_research	who_collaborating_centre_for_reference_and_research_on_influenza
A/Nebraska/4436/2014	EPI662960	?	other_database_import
A/Boston/29/2008	EPI219550	?	other_database_import
A/Mold/7937/2018	EPI1338436	public_health_wales_microbiology_cardiff	public_health_wales_microbiology_cardiff
A/SouthDakota/24/2019	EPI1428305	south_dakota_public_health_lab	centers_for_disease_control_and_prevention
A/Busan/16/2001	EPI254115	?	other_database_import
A/Dakar/24/2019	EPI1670520	institut_pasteur_de_dakar__	crick_worldwide_influenza_centre
A/Serbia/230/2020	EPI1702650	institute_of_immunology_and_virology_torlak	centers_for_disease_control_and_prevention
A/England/70240083/2017	EPI1024238	microbiology_services_colindale,_public_health_england	microbiology_services_colindale,_public_health_england
A/Lisbon/niSU99/2016	EPI991617	instituto_nacional_de_saude_(insa)	crick_worldwide_influenza_centre
A/Texas/177/2017	EPI1116440	baylor_scott_and_white_health	centers_for_disease_control_and_prevention
A/Peru/PER175/2012	EPI495433	?	other_database_import
A/Peru/71/2015	EPI695554	us_namru_6	centers_for_disease_control_and_prevention
A/SouthAustralia/1085/2019	EPI1669830	institute_of_medical_and_veterinary_science_(imvs)	who_collaborating_centre_for_reference_and_research_on_influenza
A/Jiangsu-Sucheng/1513/2017	EPI1062487	who_chinese_national_influenza_center	who_chinese_national_influenza_center
A/Iraq/AF1182/2008	EPI152145	?	other_database_import
A/Finland/551/2015	EPI758706	national_institute_for_health_and_welfare	national_institute_for_health_and_welfare
A/HongKong/HKU79/2005	EPI176317	?	other_database_import
A/Austria/1113415/2018	EPI1336513	department_of_virology,_medical_university_vienna	medical_university_vienna
A/Florida/3173/2012	EPI451403	?	other_database_import
A/Ontario/RV3182/2016	EPI1004750	ontario_agency_for_health_protection_and_promotion_(oahpp)	public_health_agency_of_canada_(phac)
A/Baleares/RR3396/2009	EPI187129	?	other_database_import
A/Ethiopia/1866/2017	EPI1123951	ethiopian_public_health_institute,_national_influenza_laboratory	centers_for_disease_control_and_prevention
A/StPetersburg/3/2015	EPI626375	russian_academy_of_medical_sciences	centers_for_disease_control_and_prevention
A/Alaska/42/2017	EPI1056220	alaska_state_virology_lab	centers_for_disease_control_and_prevention
A/Washington/3008/2012	EPI377117	?	other_database_import
A/Manjakaray/1043/2016	EPI824070	institut_pasteur_de_madagascar	crick_worldwide_influenza_centre
A/England/80320650/2018	EPI1188513	microbiology_services_colindale,_public_health_england	microbiology_services_colindale,_public_health_england
A/Quebec/RV1589/2016	EPI767380	national_microbiology_laboratory,_health_canada	centers_for_disease_control_and_prevention
A/Paraguay/6/2013	EPI484533	central_laboratory_of_public_health	centers_for_disease_control_and_prevention
A/Arvaikheer/198/2017	EPI989359	national_center_for_communicable_diseases	centers_for_disease_control_and_prevention
A/Milan/124/2012	EPI406895	?	other_database_import
A/Hawaii/2051704/2017	EPI1655758	shanghai_international_travel_healthcare_center	shanghai_international_travel_healthcare_center
A/Navarra/299/2019	EPI1358774	servicio_de_microbiología_complejo_hospitalario_de_navarra	instituto_de_salud_carlos_iii
A/Ontario/RV3237/2016	EPI1004775	?	public_health_agency_of_canada_(phac)
A/Iowa/18/2020	EPI1723408	iowa_state_hygienic_laboratory	centers_for_disease_control_and_prevention
A/PaisVasco/RR8996/2012	EPI353802	servicio_de_microbiología_hospital_donostia	instituto_de_salud_carlos_iii
A/Hawaii/7/2017	EPI959746	state_of_hawaii_department_of_health	centers_for_disease_control_and_prevention
A/Mbagathi/6906/2008	EPI173153	?	other_database_import
A/Moscow/100/2015	EPI624575	ivanovsky_research_institute_of_virology_rams	crick_worldwide_influenza_centre
A/Victoria/22/2020	EPI1721444	royal_chidrens_hospital	who_collaborating_centre_for_reference_and_research_on_influenza
A/Ontario/RV3430/2018	EPI1246521	?	public_health_agency_of_canada_(phac)
A/Manitoba/RV1999/2019	EPI1478511	cadham_provincial_laboratory	public_health_agency_of_canada_(phac)
A/Netherlands/888/2019	EPI1413656	erasmus_medical_center	erasmus_medical_center
A/Oklahoma/9/2009	EPI241637	oklahoma_state_department_of_health	centers_for_disease_control_and_prevention
A/Bangladesh/1190613010/2019	EPI1587437	icddr,b_international_centre_for_diarrhoeal_disease_research,_bangladesh	centers_for_disease_control_and_prevention
A/Ontario/RV3093/2016	EPI1004723	ontario_agency_for_health_protection_and_promotion_(oahpp)	public_health_agency_of_canada_(phac)
A/Victoria/869/2017	EPI1140432	austin_health	who_collaborating_centre_for_reference_and_research_on_influenza
A/Taiwan/145/2003	EPI444687	?	other_database_import
A/Palestine/177/2015	EPI1219520	virology_research_laboratory,_medical_research_center,_al_quds_university	al_quds_university
A/Anhui-Tianjiaan/1523/2013	EPI498717	who_chinese_national_influenza_center	who_chinese_national_influenza_center
A/Jiangxi/397/2005	EPI161604	?	other_database_import
A/Extremadura/641/2017	EPI927096	servicio_de_microbiología_hospital_san_pedro_de_alcántara	instituto_de_salud_carlos_iii
A/Basel/USB0026584/2017	EPI1569089	?	import_from_public_domain
A/Belize/3636/2019	EPI1591410	caribbean_epidemiology_center	centers_for_disease_control_and_prevention
A/Netherlands/35/2019	EPI1352563	erasmus_medical_center	erasmus_medical_center
A/Tokyo/15003/2015	EPI624508	tokyo_metropolitan_institute_of_public_health	national_institute_of_infectious_diseases_(niid)
A/Pennsylvania/113/2016	EPI950493	upmc_clb_dept_of_microbiology	other_database_import
A/England/51200124/2015	EPI612164	microbiology_services_colindale,_public_health_england	microbiology_services_colindale,_public_health_england
A/SaudiArabia/AM6900203/2017	EPI1201222	ministry_of_health_riyadh	crick_worldwide_influenza_centre
A/Guangdong-Haizhu/1510/2014	EPI549528	who_chinese_national_influenza_center	national_institute_for_medical_research
A/FrancheComte/121/2012	EPI357472	institut_pasteur	institut_pasteur
A/SouthCarolina/12/2017	EPI1015074	?	other_database_import
A/Switzerland/9020/2018	EPI1355625	swiss_national_reference_centre_for_influenza	swiss_national_reference_centre_for_influenza
A/Uganda/182/2016	EPI841330	uganda_virus_research_institute_(uvri),_national_influenza_center	centers_for_disease_control_and_prevention
A/Ukraine/5906/2013	EPI462012	ministry_of_health_of_ukraine	national_institute_for_medical_research
A/Assam/SW107/2009	EPI290915	?	other_database_import
A/England/320/2019	EPI1635453	microbiology_services_colindale,_public_health_england	microbiology_services_colindale,_public_health_england
A/Wisconsin/22/2011	EPI325036	wisconsin_state_laboratory_of_hygiene	centers_for_disease_control_and_prevention
A/Belgium/G0003/2020	EPI1670707	scientific_institute_of_public_health	crick_worldwide_influenza_centre
A/Boston/YGA_00098/2013	EPI521175	?	other_database_import
A/Victoria/500/2004	EPI145401	?	other_database_import
A/Basel/USB0032954/2017	EPI1569321	?	import_from_public_domain
A/Wisconsin/311/2017	EPI1115134	marshfield_clinic_research_foundation	centers_for_disease_control_and_prevention
A/Victoria/805/2016	EPI836927	austin_health	who_collaborating_centre_for_reference_and_research_on_influenza
A/Stockholm/38/2014	EPI566322	swedish_institute_for_infectious_disease_control	swedish_institute_for_infectious_disease_control
A/Bayern/77/2017	EPI944501	?	robert_koch_institute
A/NewYork/18/2002	EPI147164	?	other_database_import
A/Bari/335/2019	EPI1444626	uoc_policlinico_di_bari_dimo	university_of_bari
A/BritishColumbia/3/2016	EPI1033387	?	other_database_import
A/SaoPaulo/549098/2017	EPI1036440	instituto_adolfo_lutz	instituto_adolfo_lutz
A/Michigan/309/2017	EPI1146616	michigan_department_of_community_health	centers_for_disease_control_and_prevention
A/NewYork/1100/2007	EPI525171	?	other_database_import
A/Fiji/13/2016	EPI831528	national_centre_for_scientific_services_for_virology__and_vector_borne_diseases	who_collaborating_centre_for_reference_and_research_on_influenza
A/Ireland/77960/2018	EPI1345994	ucd_national_virus_reference_laboratory__	crick_worldwide_influenza_centre
A/Fiji/12/2019	EPI1590960	national_centre_for_scientific_services_for_virology__and_vector_borne_diseases	who_collaborating_centre_for_reference_and_research_on_influenza
A/Guangxi-Babu/11012/2019	EPI1692236	who_chinese_national_influenza_center	who_chinese_national_influenza_center
A/Trinidad/753/2014	EPI538476	caribbean_epidemiology_center	centers_for_disease_control_and_prevention
A/Mali/101/2018	EPI1439776	nic_lab_cvd_mali	centers_for_disease_control_and_prevention
A/Pompeia/1256435-IAL/2019	EPI1594054	instituto_adolfo_lutz	instituto_adolfo_lutz
A/Georgia/29/2017	EPI1146592	georgia_public_health_laboratory	centers_for_disease_control_and_prevention
A/Texas/4478/2014	EPI663002	?	other_database_import
A/Michigan/278/2018	EPI1469136	university_of_michigan_sph_epid	centers_for_disease_control_and_prevention
A/Corsica/F12809/2013	EPI441742	?	other_database_import
A/Karlstad/2/2017	EPI881836	?	swedish_institute_for_infectious_disease_control
A/Pavia/3781/2005	EPI383644	?	other_database_import
A/Chita/6/2003	EPI234691	?	other_database_import
A/Nevada/33/2015	EPI633888	southern_nevada_public_health_lab	centers_for_disease_control_and_prevention
A/Catalonia/NSVH101166726/2020	EPI1668832	hospital_universitari_vall_d'hebron	hospital_universitari_vall_d'hebron
A/Quebec/RV1027/2017	EPI1005909	?	public_health_agency_of_canada_(phac)
A/Indiana/37/2018	EPI1336869	indiana_state_department_of_health_laboratories	centers_for_disease_control_and_prevention
A/England/70740083/2017	EPI1024742	microbiology_services_colindale,_public_health_england	microbiology_services_colindale,_public_health_england
A/Albania/7267/2017	EPI917150	institute_of_public_health	crick_worldwide_influenza_centre
A/Perth/1127/2019	EPI1589588	institute_of_medical_and_veterinary_science_(imvs)	who_collaborating_centre_for_reference_and_research_on_influenza
A/PaisVasco/273/2015	EPI566295	servicio_de_microbiología_hospital_donostia	instituto_de_salud_carlos_iii
A/Alabama/16/2017	EPI1035143	adph_bureau_of_clinical_laboratories	centers_for_disease_control_and_prevention
A/Kaluga/CRIE-201/2017	EPI961997	?	central_research_institute_for_epidemiology
A/CzechRepublic/15/2017	EPI988593	national_institute_of_public_health	state_veterinary_institute_prague
A/England/80560672/2018	EPI1204054	microbiology_services_colindale,_public_health_england	microbiology_services_colindale,_public_health_england
A/Hanoi/Q499/2007	EPI369599	?	other_database_import
A/Pennsylvania/5/2007	EPI125911	?	centers_for_disease_control_and_prevention
A/Basel/USB0027204/2017	EPI1569118	?	import_from_public_domain
A/Malaysia/32226/2005	EPI373519	?	other_database_import
A/Victoria/31/2020	EPI1722129	victorian_infectious_diseases_reference_laboratory_	who_collaborating_centre_for_reference_and_research_on_influenza
A/Shandong-Fushan/1414/2014	EPI1067815	?	other_database_import
A/Guatemala/357/2018	EPI1273804	laboratorio_nacional_de_salud_guatemala	centers_for_disease_control_and_prevention
A/Washington/58/2015	EPI677610	washington_state_public_health_laboratory	centers_for_disease_control_and_prevention
A/Brisbane/76/2007	EPI1445459	queensland_health_scientific_services	who_collaborating_centre_for_reference_and_research_on_influenza
A/Stockholm/29/2011	EPI346394	?	swedish_institute_for_infectious_disease_control
A/Arkhangelsk/CRIE/49/2019	EPI1384591	center_of_hygiene_and_epidemiology_in_arkhangelsk_region	central_research_institute_of_epidemiology
A/Oregon/10/2019	EPI1439526	oregon_public_health_laboratory	centers_for_disease_control_and_prevention
A/Singapore/GP075/2015	EPI727542	ministry_of_health,_singapore	ministry_of_health,_singapore
A/Michigan/311/2018	EPI1469443	university_of_michigan_sph_epid	centers_for_disease_control_and_prevention
A/Catalonia/7513S/2014	EPI552649	hospital_clínic	hospital_cl?nic_de_barcelona
A/Alaska/33/2014	EPI540833	alaska_state_virology_lab	centers_for_disease_control_and_prevention
A/Illinois/22/2017	EPI977076	indiana_state_department_of_health_laboratories	centers_for_disease_control_and_prevention
A/Texas/AF1613/2008	EPI153391	?	other_database_import
A/Singapore/INFTT-16-0143/2016	EPI780688	ministry_of_health,_singapore	ministry_of_health,_singapore
A/Newcastle/48/2016	EPI956716	john_hunter_hospital	who_collaborating_centre_for_reference_and_research_on_influenza
A/SouthDakota/22/2016	EPI767411	south_dakota_public_health_lab	centers_for_disease_control_and_prevention
A/SouthAustralia/112/2016	EPI869601	institute_of_medical_and_veterinary_science_(imvs)	who_collaborating_centre_for_reference_and_research_on_influenza
A/Maine/1/2015	EPI558265	maine_health_and_environmental_testing_laboratory	centers_for_disease_control_and_prevention
A/Ukraine/UA-20/2006	EPI146210	?	other_database_import
A/SouthCarolina/AF2724/2011	EPI308980	?	other_database_import
A/Moscow/CRIE/415/2019	EPI1493860	center_of_hygiene_and_epidemiology_in_moscow	central_research_institute_of_epidemiology
A/NovaScotia/RV2916/2018	EPI1215840	?	public_health_agency_of_canada_(phac)
A/WestVirginia/27/2017	EPI1131601	west_virginia_office_of_laboratory_services	centers_for_disease_control_and_prevention
A/England/411/2019	EPI1666130	microbiology_services_colindale,_public_health_england	microbiology_services_colindale,_public_health_england
A/Galicia/RR9339/2012	EPI358250	servicio_de_microbiología_hospital_meixoeiro	instituto_de_salud_carlos_iii
A/Poitiers/2240/2016	EPI1322047	cnr_influenza_france_sud	centers_for_disease_control_and_prevention
A/Istanbul/172/2015	EPI715838	istanbul_university	crick_worldwide_influenza_centre
A/Navarra/RR9365/2012	EPI358265	servicio_de_microbiología_complejo_hospitalario_de_navarra	instituto_de_salud_carlos_iii
A/Navarra/RR9757/2012	EPI369901	servicio_de_microbiología_clínica_universidad_de_navarra	instituto_de_salud_carlos_iii
A/Myanmar/13M105/2013	EPI566731	?	niigata_university
A/ChampagneArdenne/869/2017	EPI962610	?	institut_pasteur
A/Arkansas/26/2019	EPI1428395	arkansas_department_of_health	centers_for_disease_control_and_prevention
A/Netherlands/1205/2019	EPI1436624	erasmus_medical_center	erasmus_medical_center
A/Auckland/609/2002	EPI63049	?	other_database_import
A/SouthAuckland/5/2015	EPI636154	institute_of_environmental_science_&_research	who_collaborating_centre_for_reference_and_research_on_influenza
A/Singapore/TT0372/2019	EPI1597941	ministry_of_health,_singapore	ministry_of_health,_singapore
A/Ontario/RV3149/2018	EPI1227051	?	public_health_agency_of_canada_(phac)
A/Khmelnitsky/548/2018	EPI1363057	institute_of_epidemiology_and_infectious_diseases_ams_of_ukraine	centers_for_disease_control_and_prevention
A/England/602/2003	EPI358766	?	other_database_import
A/Surgut/51/2018	EPI1359723	fbuz_gygiene_and_epidemiology_centre_khanty_mansi_autonomous_okrug_yugra_	state_research_center_of_virology_and_biotechnology_(vector)
A/NewYork/63/2015	EPI649811	new_york_state_department_of_health	centers_for_disease_control_and_prevention
A/Oklahoma/4563/2015	EPI663087	?	other_database_import
A/Wisconsin/U131062/2013	EPI608868	?	other_database_import
A/Nevada/10/2012	EPI368469	southern_nevada_public_health_lab	centers_for_disease_control_and_prevention
A/England/75260807/2017	EPI1144805	microbiology_services_colindale,_public_health_england	microbiology_services_colindale,_public_health_england
A/Washington/74/2018	EPI1215062	washington_state_public_health_laboratory	centers_for_disease_control_and_prevention
A/Uganda/MUWRP-039/2008	EPI313737	?	other_database_import
A/Texas/49/2014	EPI551080	houston_department_of_health_and_human_services	centers_for_disease_control_and_prevention
A/SaudiArabia/28/2015	EPI966153	?	other_database_import
A/Khabarovsk/470/2007	EPI155551	?	centers_for_disease_control_and_prevention
A/Texas/10023/2019	EPI1657523	u.s._air_force_school_of_aerospace_medicine_	u.s._air_force_school_of_aerospace_medicine
A/Nevada/26/2012	EPI404935	southern_nevada_public_health_lab	centers_for_disease_control_and_prevention
A/Colorado/25/2019	EPI1429543	colorado_department_of_health_lab	centers_for_disease_control_and_prevention
A/Alberta/RV1440/2019	EPI1415225	provincial_laboratory_of_public_health_for_southern_alberta	public_health_agency_of_canada_(phac)
A/AbuDhabi/195/2017	EPI1179892	shaikh_khalifa_medical_city	centers_for_disease_control_and_prevention
A/BadenWurttemberg/18/2017	EPI975598	?	robert_koch_institute
A/Canarias/1110/2015	EPI616500	servicio_de_microbiología_hospital_universitario_de_gran_canaria_doctor_negrín	instituto_de_salud_carlos_iii
A/Alberta/231/2016	EPI953686	?	other_database_import
A/Hawaii/48/2015	EPI651448	state_of_hawaii_department_of_health	centers_for_disease_control_and_prevention
A/Norway/452/2013	EPI464834	?	norwegian_institute_of_public_health
A/Victoria/500/2004-egg	EPI117079	?	other_database_import
A/Missouri/4/2014	EPI520374	missouri_department._of_health_&_senior_services	centers_for_disease_control_and_prevention
A/Newcastle/9/2015	EPI636127	john_hunter_hospital	who_collaborating_centre_for_reference_and_research_on_influenza
A/Netherlands/14/2020	EPI1671981	erasmus_medical_center	erasmus_medical_center
A/Austria/964596/2017	EPI954514	department_of_virology,_medical_university_vienna	medical_university_vienna
A/Guangdong/54/2013	EPI1034435	?	other_database_import
A/Qatar/16-VI-17-0044826/2017	EPI1145268	supreme_health_council	crick_worldwide_influenza_centre
A/Newcastle/13/2018	EPI1269266	john_hunter_hospital	who_collaborating_centre_for_reference_and_research_on_influenza
A/England/606/2014	EPI611898	microbiology_services_colindale,_public_health_england	microbiology_services_colindale,_public_health_england
A/Skovde/2/2013	EPI450822	?	swedish_institute_for_infectious_disease_control
A/NewYork/501/1997	EPI91352	?	other_database_import
A/Brisbane/1008/2015	EPI675978	institute_of_medical_and_veterinary_science_(imvs)	who_collaborating_centre_for_reference_and_research_on_influenza
A/Hunan-Suxian/1319/2011	EPI347844	who_chinese_national_influenza_center	who_chinese_national_influenza_center
A/Hangzhou/641/2010	EPI477223	hangzhou_center_for_disease_control_and_prevention	hangzhou_center_for_disease_control_and_prevention
A/NordrheinWestfalen/135/2019	EPI1440670	?	robert_koch_institute_nationales_referenzzentrum_f?r_influenza
A/California/2/2011	EPI302274	naval_health_research_center	centers_for_disease_control_and_prevention
A/Hanoi/Q148/2007-egg	EPI369559	?	other_database_import
A/SouthAfrica/R4620/2016	EPI836876	national_institute_for_communicable_disease	who_collaborating_centre_for_reference_and_research_on_influenza
A/ShanghaiNanhui/126/2008	EPI160604	?	national_institute_of_infectious_diseases_(niid)
A/Ireland/21758/2014	EPI533616	national_virus_reference_laboratory	national_virus_reference_laboratory
A/Victoria/13/2015	EPI652394	victorian_infectious_diseases_reference_laboratory_	who_collaborating_centre_for_reference_and_research_on_influenza
A/Nicaragua/AGA2-09/2012	EPI619880	?	other_database_import
A/Wisconsin/177/2017	EPI1111560	marshfield_clinic_research_foundation	centers_for_disease_control_and_prevention
A/Hyogo/113/2003	EPI145099	?	other_database_import
A/Hangzhou/A110/2012	EPI477251	hangzhou_center_for_disease_control_and_prevention	hangzhou_center_for_disease_control_and_prevention
A/Paraiba/130225-IEC/2014	EPI550704	?	other_database_import
A/CastillaLaMancha/3064/2016	EPI869902	instituto_de_salud_carlos_iii	instituto_de_salud_carlos_iii
A/Victoria/1035/2010	EPI331437	?	who_collaborating_centre_for_reference_and_research_on_influenza
A/Thailand/CU-A24/2013	EPI684799	?	other_database_import
A/NewYork/515/1997	EPI90953	?	other_database_import
A/Moldova/11107/2015	EPI621819	national_centre_for_preventive_medicine	crick_worldwide_influenza_centre
A/Pennsylvania/127/2017	EPI1128711	children's_hospital_of_pittsburgh_upmc	centers_for_disease_control_and_prevention
A/Cameroon/8767/2016	EPI991535	centre_pasteur_du_cameroun	crick_worldwide_influenza_centre
A/Aichi/158/2009	EPI187670	?	national_institute_of_infectious_diseases_(niid)
A/England/80500600/2018	EPI1203982	microbiology_services_colindale,_public_health_england	microbiology_services_colindale,_public_health_england
A/Singapore/KK118/2011	EPI380911	?	other_database_import
A/Colorado/3/2008	EPI169244	?	centers_for_disease_control_and_prevention
A/Arkansas/AF1376/2008	EPI153164	?	other_database_import
A/Wisconsin/162/2018	EPI1473189	marshfield_clinic_research_foundation	centers_for_disease_control_and_prevention
A/Alberta/RV0415/2017	EPI1004230	provincial_laboratory_of_public_health_for_southern_alberta	public_health_agency_of_canada_(phac)
A/HongKong/CUHK4245/1997	EPI161145	?	other_database_import
A/Illinois/NHRC_18542/2017	EPI1030637	?	other_database_import
A/Swansea/7685/2019	EPI1639519	public_health_wales_microbiology_cardiff	public_health_wales_microbiology_cardiff
A/Bilthoven/4311400421/2014	EPI533333	national_institute_for_public_health_and_the_environment_(rivm)	national_institute_for_public_health_and_the_environment_(rivm)
A/Aragon/RR9514/2012	EPI359510	servicio_de_microbiología_hospital_miguel_servet	instituto_de_salud_carlos_iii
A/Bayern/27/2015	EPI568197	?	robert_koch_institute
A/Manitoba/RV1547/2017	EPI1004427	?	public_health_agency_of_canada_(phac)
A/NewJersey/2/2017	EPI911472	new_jersey_department_of_health_&_senior_services	centers_for_disease_control_and_prevention
A/Brisbane/1027/2017	EPI1060226	institute_of_medical_and_veterinary_science_(imvs)	who_collaborating_centre_for_reference_and_research_on_influenza
A/Norway/1881/2019	EPI1447216	oslo_university_hospital,_ulleval_hospital,_dept._of_microbiology	norwegian_institute_of_public_health
A/WestVirginia/14/2016	EPI896590	west_virginia_office_of_laboratory_services	centers_for_disease_control_and_prevention
A/Washington/54/2009	EPI232644	washington_state_public_health_laboratory	centers_for_disease_control_and_prevention
A/Beijing/58/2006	EPI145702	?	other_database_import
A/Taiwan/839/2009	EPI606080	taiwan_cdc	other_database_import
A/HongKong/49/1995	EPI366945	?	other_database_import
A/Texas/AF1671/2008	EPI153444	?	other_database_import
A/Netherlands/168/2019	EPI1366018	erasmus_medical_center	erasmus_medical_center
A/Sweden/86/2017	EPI1143840	?	public_health_agency_of_sweden
A/CastillaLaMancha/3399/2016	EPI888202	instituto_de_salud_carlos_iii	instituto_de_salud_carlos_iii
A/Saskatchewan/RV2063/2019	EPI1484697	roy_romanow_provincial_laboratory_	public_health_agency_of_canada_(phac)
A/HongKong/240/2017	EPI943228	government_virus_unit	crick_worldwide_influenza_centre
A/Mexico/2557/2017	EPI1141797	laboratorio_de_virus_respiratorio	centers_for_disease_control_and_prevention
A/Canada/1214/2006	EPI155413	?	centers_for_disease_control_and_prevention
A/Kentucky/14/2013	EPI501413	kentucky_division_of_laboratory_services	centers_for_disease_control_and_prevention
A/Malaysia/32133/2005	EPI373511	?	other_database_import
A/Utah/5963/2017	EPI1075403	?	other_database_import
A/Mexico/1117/2019	EPI1482302	laboratorio_de_virus_respiratorio	centers_for_disease_control_and_prevention
A/Finland/831/2017	EPI1154604	national_institute_for_health_and_welfare	national_institute_for_health_and_welfare
A/Saskatchewan/RV1772/2018	EPI1200703	?	public_health_agency_of_canada_(phac)
A/Washington/245/2017	EPI1110791	marshfield_clinic_research_foundation	centers_for_disease_control_and_prevention
A/Norway/4076/2016	EPI828831	stavanger_universitetssykehus,_avd._for_medisinsk_mikrobiologi	norwegian_institute_of_public_health
A/Madrid/171431/2016	EPI991336	servicio_de_microbiología_hospital_ramón_y_cajal	instituto_de_salud_carlos_iii
A/Kenya/1/2017	EPI1073209	?	other_database_import
A/SierraLeone/167/2017	EPI1180460	central_public_health_reference_laboratory	centers_for_disease_control_and_prevention
A/Norway/1335-2/2017	EPI1036117	who_national_influenza_centre	crick_worldwide_influenza_centre
A/Gavle/7/2019	EPI1445176	?	public_health_agency_of_sweden
A/Iwate/50/2012	EPI418070	research_institute_for_environmental_sciences_and_public_health_of_iwate_prefecture	national_institute_of_infectious_diseases_(niid)
A/Wuhan/433/2001	EPI360195	?	other_database_import
A/NewJersey/43/2019	EPI1663500	new_jersey_department_of_health_&_senior_services	centers_for_disease_control_and_prevention
A/Victoria/2833/2019	EPI1671630	royal_chidrens_hospital	who_collaborating_centre_for_reference_and_research_on_influenza
A/BritishColumbia/RV29/2011	EPI302268	national_microbiology_laboratory,_health_canada	centers_for_disease_control_and_prevention
A/Niigata/10F004/2011	EPI340487	?	other_database_import
A/Lyon/2763/2012	EPI416500	crr_virus_influenza_region_sud	national_institute_for_medical_research
A/Taiwan/89253/2017	EPI1125373	?	centers_for_disease_control,_r.o.c._(taiwan)
A/LaRioja/871/2017	EPI967646	servicio_de_microbiología_hospital_san_pedro	instituto_de_salud_carlos_iii
A/Washington/15/2017	EPI981992	washington_state_public_health_laboratory	other_database_import
A/PaisVasco/RR8866/2011	EPI351237	servicio_de_microbiología_hospital_donostia	instituto_de_salud_carlos_iii
A/Kanagawa/IC1630/2017	EPI952575	national_institute_of_infectious_diseases_(niid)	national_institute_of_infectious_diseases_(niid)
A/Singapore/NHRC0007/2003	EPI318816	?	other_database_import
A/Basel/USB0027774/2017	EPI1569161	?	import_from_public_domain
A/NewCaledonia/58/2019	EPI1484852	institut_pasteur_new_caledonia	who_collaborating_centre_for_reference_and_research_on_influenza
A/Ukraine/5378/2012	EPI379841	ministry_of_health_of_ukraine	national_institute_for_medical_research
A/Texas/187/2016	EPI841159	texas_department_of_state_health_services_laboratory_services	centers_for_disease_control_and_prevention
A/Bangladesh/1151/2015	EPI746800	institute_of_epidemiology_disease_control_and_research_(iedcr)_&_bangladesh_national_influenza_centre_(nic)	centers_for_disease_control_and_prevention
A/Singapore/3/1993	EPI365666	?	other_database_import
A/Ontario/RV0519/2017	EPI1005072	ontario_agency_for_health_protection_and_promotion_(oahpp)	public_health_agency_of_canada_(phac)
A/Hawaii/36/2018	EPI1245356	state_of_hawaii_department_of_health	centers_for_disease_control_and_prevention
A/Canada/22B/2015	EPI1079968	?	other_database_import
A/Washington/AF1755/2008	EPI154396	?	other_database_import
A/California/VRDL159/2009	EPI273946	?	other_database_import
A/Jamaica/1428/2018	EPI1256636	university_of_the_west_indies	centers_for_disease_control_and_prevention
A/Afghanistan/295/2017	EPI1142446	national_public_health_laboratory	centers_for_disease_control_and_prevention
A/Wisconsin/114/2017	EPI1110521	marshfield_clinic_research_foundation	centers_for_disease_control_and_prevention
A/Makhachkala/RII-5/2019	EPI1490121	center_of_hygiene_and_epidemiology_in_republic of dagestan	who_national_influenza_centre_russian_federation
A/Arkansas/AF1499/2008	EPI153278	?	other_database_import
A/SaudiArabia/183/2018	EPI1329042	general_laboratories_and_blood_banks,_dept_of_molecular_biology,_regional_laboratory	crick_worldwide_influenza_centre
A/Boston/YGA_02051/2013	EPI522920	?	other_database_import
A/Santiago/63095/2016	EPI978521	instituto_de_salud_publica_de_chile_	instituto_de_salud_publica_de_chile
A/Canterbury/44/2002	EPI94810	?	other_database_import
A/Michigan/50/2018	EPI1212440	michigan_department_of_community_health	centers_for_disease_control_and_prevention
A/Vietnam/137/2015	EPI731085	national_institute_of_hygiene_and_epidemiology	centers_for_disease_control_and_prevention
A/BritishColumbia/141/2016	EPI953850	?	other_database_import
A/Pennsylvania/907/2019	EPI1559547	children's_hospital_of_pittsburgh_upmc	centers_for_disease_control_and_prevention
A/Cambodia/Z0709313/2015	EPI652595	institute_pasteur_du_cambodia	who_collaborating_centre_for_reference_and_research_on_influenza
A/Paris/2544/2018	EPI1332212	institut_pasteur	institut_pasteur
A/Perth/99/2016	EPI956946	pathwest_qe_ii_medical_centre	who_collaborating_centre_for_reference_and_research_on_influenza
A/Ontario/RV1498/2019	EPI1415268	ontario_agency_for_health_protection_and_promotion_(oahpp)	public_health_agency_of_canada_(phac)
A/Glasgow/400580/2014	EPI574601	gart_naval_general_hospital	national_institute_for_medical_research
A/Washington/143/2016	EPI1108594	marshfield_clinic_research_foundation	centers_for_disease_control_and_prevention
A/Tianjin/459/2005	EPI158254	?	centers_for_disease_control_and_prevention
A/Houston/JMM_120/2013	EPI613319	?	other_database_import
A/Temuco/88991/2018	EPI1440375	instituto_de_salud_publica_de_chile	instituto_de_salud_publica_de_chile
A/England/75160384/2017	EPI1144645	microbiology_services_colindale,_public_health_england	microbiology_services_colindale,_public_health_england
A/Maine/1/2006	EPI115747	?	other_database_import
A/Akita/12/2008	EPI169724	?	national_institute_of_infectious_diseases_(niid)
A/Alberta/RV1947/2019	EPI1449622	provincial_laboratory_of_public_health_for_southern_alberta	public_health_agency_of_canada_(phac)
A/Texas/16/2018	EPI1466928	baylor_scott_and_white_health	centers_for_disease_control_and_prevention
A/Finland/975/2018	EPI1331980	turku_university_hospital,_department_of_clinical_virology	national_institute_for_health_and_welfare
A/Haiti/70008/2019	EPI1704952	laboratoire_national_de_sante_publique	centers_for_disease_control_and_prevention
A/Berlin/10/2020	EPI1694116	robert_koch_institute_nationales_referenzzentrum_für_influenza	robert_koch_institute_nationales_referenzzentrum_f?r_influenza
A/Austria/963153/2017	EPI1018228	department_of_virology,_medical_university_vienna	medical_university_vienna
A/Fiji/21/2019	EPI1550148	national_centre_for_scientific_services_for_virology__and_vector_borne_diseases	who_collaborating_centre_for_reference_and_research_on_influenza
A/Miyagi/48/2014	EPI537521	miyagi_prefectural_institute_of_public_health_and_environment	national_institute_of_infectious_diseases_(niid)
A/Arizona/1/2015	EPI612196	arizona_department_of_health_services	centers_for_disease_control_and_prevention
A/Washington/124/2018	EPI1470165	marshfield_clinic_research_foundation	centers_for_disease_control_and_prevention
A/BadenWurttemberg/80/2017	EPI975622	?	robert_koch_institute
A/SouthAustralia/40/2019	EPI1387340	institute_of_medical_and_veterinary_science_(imvs)	who_collaborating_centre_for_reference_and_research_on_influenza
A/NewJersey/13/2014	EPI537735	new_jersey_department_of_health_&_senior_services	centers_for_disease_control_and_prevention
A/Brisbane/13/2019	EPI1550106	queensland_health_scientific_services	who_collaborating_centre_for_reference_and_research_on_influenza
A/NorthernIreland/4903/2018	EPI1188440	regional_virus_laboratory,_microbiology_department,_royal_victoria_hospital	crick_worldwide_influenza_centre
A/Ireland/19948/2012	EPI376453	national_virus_reference_laboratory	national_virus_reference_laboratory
A/Montana/14/2016	EPI747400	montana_laboratory_services_bureau	centers_for_disease_control_and_prevention
A/Hangzhou/A14/2014	EPI622660	hangzhou_center_for_disease_control_and_prevention	hangzhou_center_for_disease_control_and_prevention
A/Delaware/40/2017	EPI1123680	delaware_public_health_lab	centers_for_disease_control_and_prevention
A/Ontario/RV3241/2018	EPI1227075	ontario_agency_for_health_protection_and_promotion_(oahpp)	public_health_agency_of_canada_(phac)
A/Suriname/868/2019	EPI1606415	central_laboratory,_bureau_of_public_health	centers_for_disease_control_and_prevention
A/Singapore/C2011518/2011	EPI457944	?	other_database_import
A/South-Africa/VW0067/2016	EPI829361	sandringham,_national_institute_for_communicable_d	crick_worldwide_influenza_centre
A/Georgia/4264/2014	EPI662788	?	other_database_import
A/California/22/2011	EPI319656	california_department_of_health_services	centers_for_disease_control_and_prevention
A/Beijing-xicheng/197/2009	EPI187311	?	national_institute_of_infectious_diseases_(niid)
A/Darwin/1011/2017	EPI1126165	institute_of_medical_and_veterinary_science_(imvs)	who_collaborating_centre_for_reference_and_research_on_influenza
A/Navarra/509/2017	EPI927120	servicio_de_microbiología_complejo_hospitalario_de_navarra	instituto_de_salud_carlos_iii
A/Peru/34/2015	EPI631701	us_namru_6	centers_for_disease_control_and_prevention
A/Virginia/41/2014	EPI584714	university_of_virginia,_medical_labs/microbiology	centers_for_disease_control_and_prevention
A/Niigata/F82/2007	EPI170920	?	other_database_import
A/SriLanka/72/2017	EPI1082878	medical_research_institute	who_collaborating_centre_for_reference_and_research_on_influenza
A/NewYork/20/2017	EPI1000630	new_york_state_department_of_health	other_database_import
A/Ukraine/8211/2019	EPI1491924	ministry_of_health_of_ukraine	crick_worldwide_influenza_centre
A/Shanghai-Fengxian/1170/2011	EPI330785	who_chinese_national_influenza_center	who_chinese_national_influenza_center
A/Singapore/H2010666C/2010	EPI457979	?	other_database_import
A/SouthAustralia/115/2016	EPI869553	institute_of_medical_and_veterinary_science_(imvs)	who_collaborating_centre_for_reference_and_research_on_influenza
A/PaisVasco/1166/2017	EPI1015934	servicio_de_microbiología_hospital_donostia	instituto_de_salud_carlos_iii
A/Ontario/RV0104/2018	EPI1144004	ontario_agency_for_health_protection_and_promotion_(oahpp)	public_health_agency_of_canada_(phac)
A/NordrheinWestfalen/112/2017	EPI975607	?	robert_koch_institute
A/Cameroon/9179/2018	EPI1371389	centre_pasteur_du_cameroun	crick_worldwide_influenza_centre
A/California/181/2019	EPI1617763	california_department_of_health_services	centers_for_disease_control_and_prevention
A/Vermont/29/2019	EPI1683813	vermont_department_of_health_laboratory	centers_for_disease_control_and_prevention
A/Tennessee/F1026/2010	EPI512155	?	other_database_import
A/Illinois/AF1454/2008	EPI153233	?	other_database_import
A/Basel/USB0015804/2017	EPI1568914	?	import_from_public_domain
A/Hanoi/TN388/2005	EPI2612	?	other_database_import
A/Georgia/1275/2019	EPI1670757	national_centre_for_disease_control_and_public_health	crick_worldwide_influenza_centre
A/Neimenggu-Haibowan/1529/2018	EPI1339087	who_chinese_national_influenza_center	who_chinese_national_influenza_center
A/Sweden/64/2016	EPI867420	?	swedish_institute_for_infectious_disease_control
A/HongKong/201/2005	EPI157699	?	centers_for_disease_control_and_prevention
A/Canterbury/8/2018	EPI1279352	institute_of_environmental_science_and_research	who_collaborating_centre_for_reference_and_research_on_influenza
A/Georgia/6/2007	EPI133824	?	centers_for_disease_control_and_prevention
A/Albania/103/2019	EPI1557576	institute_of_public_health	centers_for_disease_control_and_prevention
A/Philippines/10/2014	EPI551621	research_institute_of_tropical_medicine	who_collaborating_centre_for_reference_and_research_on_influenza
A/Victoria/853/2011	EPI346311	austin_health	who_collaborating_centre_for_reference_and_research_on_influenza
A/Cameroon/5665/2016	EPI858909	centre_pasteur_du_cameroun	crick_worldwide_influenza_centre
A/Osaka/47/2008	EPI169153	?	national_institute_of_infectious_diseases_(niid)
A/Hubei-Maojian/33/2007	EPI363183	?	other_database_import
A/Mississippi/25/2019	EPI1442559	mississippi_public_health_laboratory	centers_for_disease_control_and_prevention
A/Rochester/F049/2011	EPI608921	?	other_database_import
A/Ireland/78717/2016	EPI1013105	national_virus_reference_laboratory	crick_worldwide_influenza_centre
A/Denmark/109/2016	EPI879383	statens_serum_institute	statens_serum_institute
A/Kazakhstan/171/2018	EPI1212645	csee	centers_for_disease_control_and_prevention
A/Mali/45/2019	EPI1486332	nic_lab_cvd_mali	centers_for_disease_control_and_prevention
A/Tasmania/202/2016	EPI899266	hobart_pathology	who_collaborating_centre_for_reference_and_research_on_influenza
A/Dakar/10/2018	EPI1392911	institut_pasteur_de_dakar__	crick_worldwide_influenza_centre
A/Norway/3284/2013	EPI503738	haukeland_university_hospital,_dept._of_microbiology_	norwegian_institute_of_public_health
A/California/NHRC421068/2014	EPI527225	?	other_database_import
A/Netherlands/1706/2019	EPI1647715	erasmus_medical_center	erasmus_medical_center
A/Ireland/11M27357/2011	EPI319248	national_virus_reference_laboratory	national_institute_for_medical_research
A/Pennsylvania/1020/2019	EPI1618894	pennsylvania_department_of_health	centers_for_disease_control_and_prevention
A/Uruguay/304/2019	EPI1557800	departamento_de_laboratorio_de_salud_pública_(dlsp)	centers_for_disease_control_and_prevention
A/Wisconsin/V130755/2013	EPI608897	?	other_database_import
A/Slovenia/459/2012	EPI377396	laboratory_for_virology,_national_institute_of_public_health	national_institute_for_medical_research
A/Chongqing-Yuzhong/361/2017	EPI1062907	who_chinese_national_influenza_center	who_chinese_national_influenza_center
A/Montana/5/2017	EPI952292	montana_laboratory_services_bureau	other_database_import
A/Montana/20/2014	EPI1365702	montana_laboratory_services_bureau	centers_for_disease_control_and_prevention
A/Pennsylvania/176/2018	EPI1477217	children's_hospital_of_pittsburgh_upmc	centers_for_disease_control_and_prevention
A/Niigata/27/2006	EPI224718	?	other_database_import
A/Madagascar/3233/2012	EPI392278	institut_pasteur_de_madagascar	national_institute_for_medical_research
A/Kitakyushu/1/2015	EPI566885	kitakyusyu_city_institute_of_enviromental_sciences	national_institute_of_infectious_diseases_(niid)
A/Lisbon/niMS20_15-16/2015	EPI692995	instituto_nacional_de_saude	insa_national_institute_of_health_portugal
A/Yamanashi/19362/2019	EPI1669799	yamanashi_institute_for_public_health	national_institute_of_infectious_diseases_(niid)
A/SaoPaulo/54116/2014	EPI537491	instituto_adolfo_lutz	instituto_adolfo_lutz
A/Moscow/20166/2016	EPI960152	ivanovsky_research_institute_of_virology_rams	crick_worldwide_influenza_centre
A/CostaRica/1906/2015	EPI693528	laboratorio_nacional_de_influenza	centers_for_disease_control_and_prevention
A/Peru/PER203/2011	EPI496263	?	other_database_import
A/SuratThani/72/2009	EPI211734	who_national_influenza_centre,_national_institute_of_medical_research_(nimr)	who_collaborating_centre_for_reference_and_research_on_influenza
A/NordrheinWestfalen/60/2016	EPI866894	?	robert_koch_institute
A/Pennsylvania/180/2017	EPI1127856	children's_hospital_of_pittsburgh_upmc	centers_for_disease_control_and_prevention
A/CzechRepublic/1670/2019	EPI1667658	national_institute_of_public_health	state_veterinary_institute_prague
A/Netherlands/10186/2019	EPI1405538	national_institute_for_public_health_and_the_environment_(rivm)	national_institute_for_public_health_and_the_environment_(rivm)
A/Vietnam/TB285/2005	EPI395148	?	other_database_import
A/Alborz/96/2012	EPI352813	tehran_university_of_medical_sciences	national_institute_for_medical_research
A/SaudiArabia/193199/2016	EPI867252	ministry_of_health_riyadh	crick_worldwide_influenza_centre
A/Hawaii/70/2015	EPI677337	state_of_hawaii_department_of_health	centers_for_disease_control_and_prevention
A/Aragon/1219/2018	EPI1200353	servicio_de_microbiología_hospital_miguel_servet	instituto_de_salud_carlos_iii
A/Washington/61/2012	EPI416184	washington_state_public_health_laboratory	centers_for_disease_control_and_prevention
A/England/44860850/2014	EPI611431	microbiology_services_colindale,_public_health_england	microbiology_services_colindale,_public_health_england
A/SouthKorea/4820/2015	EPI671945	?	other_database_import
A/Florida/1/2009	EPI193956	florida_department_of_health_jacksonville	centers_for_disease_control_and_prevention
A/Ontario/RV1143/2018	EPI1183595	ontario_agency_for_health_protection_and_promotion_(oahpp)	public_health_agency_of_canada_(phac)
A/SouthAustralia/151/2019	EPI1444493	institute_of_medical_and_veterinary_science_(imvs)	who_collaborating_centre_for_reference_and_research_on_influenza
A/Quebec/RV1079/2018	EPI1183940	?	public_health_agency_of_canada_(phac)
A/Melilla/224/2017	EPI895583	instituto_de_salud_carlos_iii	instituto_de_salud_carlos_iii
A/Navarra/2554/2017	EPI1143019	servicio_de_microbiología_complejo_hospitalario_de_navarra	instituto_de_salud_carlos_iii
A/Washington/51/2017	EPI1108474	marshfield_clinic_research_foundation	centers_for_disease_control_and_prevention
A/PaisVasco/1727/2018	EPI1211148	servicio_de_microbiología_hospital_donostia	instituto_de_salud_carlos_iii
A/Sweden/159/2016	EPI917270	swedish_institute_for_infectious_disease_control	crick_worldwide_influenza_centre
A/Beijing-Xicheng/1540/2016	EPI777803	who_chinese_national_influenza_center	who_chinese_national_influenza_center
A/Taiwan/F247/2009	EPI259486	?	other_database_import
A/WesternAustralia/35/2002	EPI44727	?	other_database_import
A/Jeonbuk/674/2005	EPI226745	?	other_database_import
A/Hawaii/47/2015	EPI639157	state_of_hawaii_department_of_health	centers_for_disease_control_and_prevention
A/Korea/3778/2014	EPI532149	?	other_database_import
A/Netherlands/254/2020	EPI1698777	erasmus_medical_center	erasmus_medical_center
A/Texas/AF1601/2008	EPI153379	?	other_database_import
A/Jordan/20655/2016	EPI887391	laboratory_directorate	crick_worldwide_influenza_centre
A/HongKong/2668/2019	EPI1543092	government_virus_unit	crick_worldwide_influenza_centre
A/NewJersey/41/2018	EPI1310161	new_york_state_department_of_health	centers_for_disease_control_and_prevention
A/Stockholm/6/2010	EPI287156	?	swedish_institute_for_infectious_disease_control
A/Okinawa/32/2004	EPI173376	?	other_database_import
A/Finland/729/2017	EPI899918	national_institute_for_health_and_welfare	national_institute_for_health_and_welfare
A/Utah/4355/2014	EPI662879	?	other_database_import
A/Austria/46/2012	EPI359691	department_of_virology,_medical_university_vienna	medical_university_vienna
A/Tokyo/16589/2017	EPI979660	tokyo_metropolitan_institute_of_public_health	national_institute_of_infectious_diseases_(niid)
A/Texas/AF1666/2008	EPI153439	?	other_database_import
A/Norway/114/2012	EPI359001	who_national_influenza_centre	national_institute_for_medical_research
A/Alberta/187/2016	EPI953740	?	other_database_import
A/SouthAustralia/63/2016	EPI957091	institute_of_medical_and_veterinary_science_(imvs)	who_collaborating_centre_for_reference_and_research_on_influenza
A/Umea/5/2016	EPI897622	public_health_agency_of_sweden	swedish_institute_for_infectious_disease_control
A/Michigan/207/2017	EPI1115340	university_of_michigan_sph_epid	centers_for_disease_control_and_prevention
A/Ontario/RV0093/2017	EPI1004861	ontario_agency_for_health_protection_and_promotion_(oahpp)	public_health_agency_of_canada_(phac)
A/Iceland/78/2018	EPI1260052	landspitali___university_hospital_	crick_worldwide_influenza_centre
A/Hanoi/BM766/2003	EPI368485	?	other_database_import
A/PuntaArenas/23392/2018	EPI1255871	instituto_de_salud_publica_de_chile_	instituto_de_salud_publica_de_chile
A/Singapore/GP1684/2011	EPI380857	?	other_database_import
A/Shandong-Fushan/164/2017	EPI1067705	?	other_database_import
A/Parma/40/2014	EPI532840	istituto_superiore_di_sanità	national_institute_for_medical_research
A/Istanbul/CTF-41/2004	EPI107096	?	other_database_import
A/Japan/54/2007	EPI421494	?	other_database_import
A/Romania/207393/2017	EPI913888	cantacuzino_institute	cantacuzino_institute
A/Hessen/61/2019	EPI1440644	?	robert_koch_institute_nationales_referenzzentrum_f?r_influenza
A/Jiangsu-Gulou/1187/2008	EPI363287	?	other_database_import
A/Fukui/2/2018	EPI1231375	fukui_prefectural_institute_of_public_health	national_institute_of_infectious_diseases_(niid)
A/Saskatchewan/RV2591/2017	EPI1131039	?	public_health_agency_of_canada_(phac)
A/Manitoba/RV1251/2017	EPI1004410	?	public_health_agency_of_canada_(phac)
A/Switzerland/2166/2019	EPI1385227	swiss_national_reference_centre_for_influenza	swiss_national_reference_centre_for_influenza
A/Colorado/45/2016	EPI938690	colorado_department_of_health_lab	other_database_import
A/PaysDeLoire/1418/2019	EPI1383606	?	institut_pasteur
A/Michigan/348/2019	EPI1560074	university_of_michigan_sph_epid	centers_for_disease_control_and_prevention
A/Boston/YGA_00088/2013	EPI521095	?	other_database_import
A/Chicago/YGA_04012/2012	EPI523624	?	other_database_import
A/Norway/288/2015	EPI562728	ostfold_hospital___fredrikstad,_dept._of_microbiology	norwegian_institute_of_public_health
A/Basel/USB0033114/2017	EPI1569336	?	import_from_public_domain
A/Dijon/1978/2019	EPI1444840	?	institut_pasteur
A/Dunedin/39/2003	EPI116815	institute_of_environmental_science_&_research	other_database_import
A/Anhui-Xuanzhou/1179/2017	EPI1030195	who_chinese_national_influenza_center	who_chinese_national_influenza_center
A/SouthAfrica/R03997/2017	EPI1060910	sandringham,_national_institute_for_communicable_d	crick_worldwide_influenza_centre
A/Basel/5570/2018	EPI1331966	university_hospital_basel	university_hospital_basel
A/Iquique/64319/2018	EPI1440077	instituto_de_salud_publica_de_chile	instituto_de_salud_publica_de_chile
A/Iwate/65/2017	EPI1086408	research_institute_for_environmental_sciences_and_public_health_of_iwate_prefecture	national_institute_of_infectious_diseases_(niid)
A/Yucatan/94/2013	EPI943322	centro_de_investigaciones_regionales_dr._hideyo_noguchi	universidad_autonoma_de_yucatan
A/Singapore/TT0675/2017	EPI1023752	ministry_of_health,_singapore	ministry_of_health,_singapore
A/Ontario/RV2644/2017	EPI1131750	?	public_health_agency_of_canada_(phac)
A/Norway/2547/2015	EPI672343	who_national_influenza_centre	crick_worldwide_influenza_centre
A/Peru/4909/2006	EPI158065	?	centers_for_disease_control_and_prevention
A/DistrictOfColumbia/16/2019	EPI1432398	dc_public_health_lab	centers_for_disease_control_and_prevention
A/NordrheinWestfalen/78/2016	EPI960110	robert_koch_institute	crick_worldwide_influenza_centre
A/Utah/1/2017	EPI948032	utah_department_of_health	other_database_import
A/Idaho/25/2017	EPI1016073	state_of_idaho_bureau_of_laboratories	centers_for_disease_control_and_prevention
A/Ontario/RV1468/2018	EPI1187819	ontario_agency_for_health_protection_and_promotion_(oahpp)	public_health_agency_of_canada_(phac)
A/Kenya/221/2012	EPI400065	us_army_medical_research_unit___kenya_(usamru_k),_geis_human_influenza_program	usamru_k
A/Finland/979/2018	EPI1345909	turku_university_hospital,_department_of_clinical_virology	national_institute_for_health_and_welfare
A/Milan/113/2012	EPI406892	?	other_database_import
A/Boston/YGA_00099/2013	EPI521183	?	other_database_import
A/Macau/600369/2018	EPI1242874	laboratorio_de_saude_publico	who_collaborating_centre_for_reference_and_research_on_influenza
A/Pavia/168/2012	EPI383749	?	other_database_import
A/Alberta/227/2016	EPI953729	?	other_database_import
A/Navarra/423/2015	EPI566961	servicio_de_microbiología_complejo_hospitalario_de_navarra	instituto_de_salud_carlos_iii
A/SouthAustralia/145/2016	EPI892972	institute_of_medical_and_veterinary_science_(imvs)	who_collaborating_centre_for_reference_and_research_on_influenza
A/Kawasaki/153/2009	EPI239688	kawasaki_city_institute_of_public_health_	national_institute_of_infectious_diseases_(niid)
A/Singapore/GP548/2015	EPI731182	ministry_of_health,_singapore	ministry_of_health,_singapore
A/Brest/2757/2018	EPI1345648	?	institut_pasteur
A/Alaska/25/2016	EPI841409	alaska_state_virology_lab	centers_for_disease_control_and_prevention
A/Michigan/39/2017	EPI1015194	michigan_department_of_community_health	other_database_import
A/Harbin/59/1999	EPI360726	?	other_database_import
A/Mexico/24011/2008	EPI463917	?	other_database_import
A/Texas/296/2019	EPI1563077	baylor_scott_and_white_health	centers_for_disease_control_and_prevention
A/VelikyNovgorod/223/2014	EPI539639	ivanovsky_research_institute_of_virology_rams	national_institute_for_medical_research
A/NordrheinWestfalen/10/2015	EPI566664	?	robert_koch_institute
A/Mali/47/2019	EPI1602038	nic_lab_cvd_mali	centers_for_disease_control_and_prevention
A/Sydney/1064/2016	EPI836765	institute_of_medical_and_veterinary_science_(imvs)	who_collaborating_centre_for_reference_and_research_on_influenza
A/LaReunion/1552/2011	EPI331071	crr_virus_influenza_region_sud	national_institute_for_medical_research
A/Netherlands/2441/2019	EPI1667620	erasmus_medical_center	erasmus_medical_center
A/Hawaii/69/2015	EPI677321	state_of_hawaii_department_of_health	centers_for_disease_control_and_prevention
A/Ukraine/20/2006	EPI158266	?	centers_for_disease_control_and_prevention
A/Austria/76/2014	EPI516824	department_of_virology,_medical_university_vienna	medical_university_vienna
A/Boston/DOA2-122/2012	EPI474451	?	other_database_import
A/Quebec/68/2014	EPI573967	?	other_database_import
A/England/80360508/2018	EPI1189261	microbiology_services_colindale,_public_health_england	microbiology_services_colindale,_public_health_england
A/Finland/857/2018	EPI1251400	national_institute_for_health_and_welfare	national_institute_for_health_and_welfare
A/Athens/128/2020	EPI1689386	hellenic_pasteur_institute	crick_worldwide_influenza_centre
A/PaysDeLoire/3206/2016	EPI881451	?	institut_pasteur
A/Baleares/170836/2016	EPI944194	servicio_de_microbiología_hospital_universitario_son_espases	instituto_de_salud_carlos_iii
A/AbuDhabi/91/2019	EPI1662148	shaikh_khalifa_medical_city	centers_for_disease_control_and_prevention
A/Bangladesh/1036/2019	EPI1573846	icddr,b_international_centre_for_diarrhoeal_disease_research,_bangladesh	centers_for_disease_control_and_prevention
A/Montana/9/2016	EPI722659	montana_laboratory_services_bureau	centers_for_disease_control_and_prevention
A/Netherlands/2496/2019	EPI1672096	erasmus_medical_center	erasmus_medical_center
A/Catalonia/843579S/2019	EPI1672111	hospital_clínic	hospital_cl?nic_de_barcelona
A/Asturias/RR9454/2012	EPI358233	servicio_de_microbiología_hospital_central_universitario_de_asturias	instituto_de_salud_carlos_iii
A/Hangzhou/A531/2015	EPI670280	hangzhou_center_for_disease_control_and_prevention	hangzhou_center_for_disease_control_and_prevention
A/England/442/2003	EPI358320	?	other_database_import
A/Lyon/2126/2017	EPI1183788	cnr_influenza_france_sud	crick_worldwide_influenza_centre
A/Quebec/RV1551/2018	EPI1190035	?	public_health_agency_of_canada_(phac)
A/Navarra/980/2017	EPI967657	servicio_de_microbiología_complejo_hospitalario_de_navarra	instituto_de_salud_carlos_iii
A/BritishColumbia/151/2016	EPI953781	?	other_database_import
A/Slovenia/549/2013	EPI460566	laboratory_for_virology,_national_institute_of_public_health	national_institute_for_medical_research
A/BurkinaFaso/DO1481/2014	EPI1020058	institut_de_recherche_en_sciences_de_la_santé_(irss)	luxembourg_institute_of_health
A/Utah/17/2016	EPI730186	utah_department_of_health	centers_for_disease_control_and_prevention
A/Washington/170/2019	EPI1432288	washington_state_public_health_laboratory	centers_for_disease_control_and_prevention
A/BadenWurttemberg/166/2018	EPI1380072	robert_koch_institute_nationales_referenzzentrum_für_influenza	crick_worldwide_influenza_centre
A/Oregon/9/2011	EPI349379	oregon_public_health_laboratory	centers_for_disease_control_and_prevention
A/NewBrunswick/RV0522/2019	EPI1496154	national_microbiology_laboratory,_health_canada	centers_for_disease_control_and_prevention
A/BritishColumbia/11/2017	EPI953817	?	other_database_import
A/Bangladesh/3014/2014	EPI540006	institute_of_epidemiology_disease_control_and_research_(iedcr)_&_bangladesh_national_influenza_centre_(nic)	centers_for_disease_control_and_prevention
A/Tours/9/2015	EPI962911	?	other_database_import
A/Norway/1824/2015	EPI628999	drammen_hospital_/_vestreviken_hf,_department_for_medical_microbiology_section_drammen_	norwegian_institute_of_public_health
A/BurkinaFaso/2406/2018	EPI1448283	irss	centers_for_disease_control_and_prevention
A/Arizona/17/2015	EPI676889	arizona_department_of_health_services	centers_for_disease_control_and_prevention
A/Delaware/36/2019	EPI1482682	delaware_public_health_lab	centers_for_disease_control_and_prevention
A/Illinois/27/2018	EPI1250166	new_york_state_department_of_health	centers_for_disease_control_and_prevention
A/Andalucia/RR8948/2011	EPI351245	servicio_de_microbiología_hospital_virgen_de_las_nieves	instituto_de_salud_carlos_iii
A/Orenburg/24/2018	EPI1270834	ivanovsky_research_institute_of_virology_rams	crick_worldwide_influenza_centre
A/Brazil/70/2015	EPI633904	oswaldo_cruz_institute___fiocruz___laboratory_of_respiratory_viruses_and_measles_(lvrs)	centers_for_disease_control_and_prevention
A/Iran/145723/2018	EPI1354453	tehran_university_of_medical_sciences	crick_worldwide_influenza_centre
A/Guadeloupe/569/2016	EPI924927	national_influenza_center_french_guiana_and_french_indies	centers_for_disease_control_and_prevention
A/Paris/1189/2019	EPI1383454	?	institut_pasteur
A/Kyoto/K332/2007	EPI249439	?	other_database_import
A/Osaka/25/2003	EPI234866	?	other_database_import
A/Nagasaki/N14/2007	EPI249467	?	other_database_import
A/Netherlands/395/2014	EPI557318	national_institute_for_public_health_and_the_environment_(rivm)	national_institute_for_medical_research
A/Canada/269/2007	EPI155432	?	centers_for_disease_control_and_prevention
A/HongKong/3062/2017	EPI1036339	government_virus_unit	crick_worldwide_influenza_centre
A/Shiraz/1005/2015	EPI1086344	?	other_database_import
A/Texas/202/2017	EPI1116915	baylor_scott_and_white_health	centers_for_disease_control_and_prevention
A/Wisconsin/90/2016	EPI865812	wisconsin_state_laboratory_of_hygiene	centers_for_disease_control_and_prevention
A/Austria/65/2014	EPI516803	department_of_virology,_medical_university_vienna	medical_university_vienna
A/Michigan/248/2018	EPI1468602	university_of_michigan_sph_epid	centers_for_disease_control_and_prevention
A/Xinjiang-Kuerle/1632/2019	EPI1648388	who_chinese_national_influenza_center	who_chinese_national_influenza_center
A/Norway/1359/2019	EPI1604646	who_national_influenza_centre	crick_worldwide_influenza_centre
A/NewYork/WC-LVD-15-002/2015	EPI844691	?	other_database_import
A/Saskatchewan/RV1847/2019	EPI1440572	?	public_health_agency_of_canada_(phac)
A/Haryana/15/2015	EPI985480	?	other_database_import
A/Dominica/616/2012	EPI393405	caribbean_epidemiology_center	centers_for_disease_control_and_prevention
A/Belgium/G1125/2011	EPI352734	scientific_institute_of_public_health	national_institute_for_medical_research
A/Texas/6161/2017	EPI1075087	?	other_database_import
A/PaisVasco/1260/2017	EPI995530	servicio_de_microbiología_hospital_donostia	instituto_de_salud_carlos_iii
A/Zhejiang-Yuyao/51/2007	EPI363254	?	other_database_import
A/NewYork/690/1995	EPI38094	?	other_database_import
A/Newport/9043/2019	EPI1640199	public_health_wales_microbiology_cardiff	public_health_wales_microbiology_cardiff
A/NewBrunswick/RV3896/2018	EPI1265633	?	public_health_agency_of_canada_(phac)
A/Darwin/131/2019	EPI1484475	influenza_surveillance_centre_for_disease_control	who_collaborating_centre_for_reference_and_research_on_influenza
A/Alberta/58/2014	EPI573823	?	other_database_import
A/Habana/2290/2013	EPI531565	?	other_database_import
A/Sydney/1094/2016	EPI869574	institute_of_medical_and_veterinary_science_(imvs)	who_collaborating_centre_for_reference_and_research_on_influenza
A/Montenegro/78/2016	EPI1010472	institute_of_public_health	crick_worldwide_influenza_centre
A/Catalonia/NSVH101168905/2020	EPI1668835	hospital_universitari_vall_d'hebron	hospital_universitari_vall_d'hebron
A/Pennsylvania/10/2020	EPI1702961	pennsylvania_department_of_health	centers_for_disease_control_and_prevention
A/Newcastle/22/2014-egg	EPI538536	who_collaborating_centre_for_reference_and_research_on_influenza	who_collaborating_centre_for_reference_and_research_on_influenza
A/California/167/2017	EPI1163644	california_department_of_health_services	centers_for_disease_control_and_prevention
A/Guangzhou/438/2000	EPI606968	?	other_database_import
A/Lao/F1180/2019	EPI1589348	national_center_for_laboratory_and_epidemiology	national_institute_of_infectious_diseases_(niid)
A/Ontario/RV2305/2018	EPI1212758	?	public_health_agency_of_canada_(phac)
A/BurkinaFaso/827/2018	EPI1320738	irss	centers_for_disease_control_and_prevention
A/Hunan-Xiangtan/1577/2016	EPI829531	who_chinese_national_influenza_center	who_chinese_national_influenza_center
A/Navarra/RR9579/2012	EPI359543	servicio_de_microbiología_clínica_universidad_de_navarra	instituto_de_salud_carlos_iii
A/Malaysia/RP2681/2017	EPI1279599	institut_penyelidikan_perubatan	who_collaborating_centre_for_reference_and_research_on_influenza
A/HongKong/2265/2017	EPI1021174	government_virus_unit	crick_worldwide_influenza_centre
A/Ovalle/47167/2017	EPI1047969	instituto_de_salud_publica_de_chile_	instituto_de_salud_publica_de_chile
A/Dambovita/206451/2017	EPI995840	cantacuzino_institute	crick_worldwide_influenza_centre
A/SouthKorea/10523/2019	EPI1699409	u.s._air_force_school_of_aerospace_medicine_	u.s._air_force_school_of_aerospace_medicine
A/Concepcion/61025/2018	EPI1392090	instituto_de_salud_publica_de_chile	instituto_de_salud_publica_de_chile
A/LaSerena/45764/2014	EPI540048	instituto_de_salud_publica_de_chile_	centers_for_disease_control_and_prevention
A/Ontario/RV2571/2018	EPI1213730	ontario_agency_for_health_protection_and_promotion_(oahpp)	public_health_agency_of_canada_(phac)
A/Peru/PER251/2010	EPI496600	?	other_database_import
A/Chile/CL-6928/2006	EPI145996	?	other_database_import
A/Santiago/13108/2018	EPI1439911	instituto_de_salud_publica_de_chile	instituto_de_salud_publica_de_chile
A/Philippines/464/2018	EPI1266189	center_for_medical_microbiology	centers_for_disease_control_and_prevention
A/Izmir/1020/2016	EPI829311	refik_saydam_national_public_health_agency	crick_worldwide_influenza_centre
A/Basel/USB0033014/2017	EPI1569326	?	import_from_public_domain
A/NordPasDeCalais/837/2017	EPI942418	?	institut_pasteur
A/Arizona/32/2016	EPI770841	arizona_department_of_health_services	centers_for_disease_control_and_prevention
A/NovaScotia/RV1199/2018	EPI1191860	?	public_health_agency_of_canada_(phac)
A/Pennsylvania/2/2018	EPI1163556	pennsylvania_department_of_health	centers_for_disease_control_and_prevention
A/Ghana/N04985/2009	EPI255422	?	other_database_import
A/Netherlands/768/2014	EPI590391	national_institute_for_public_health_and_the_environment_(rivm)	national_institute_for_public_health_and_the_environment_(rivm)
A/Maryland/89/2017	EPI1117289	maryland_department_of_health_and_mental_hygiene	centers_for_disease_control_and_prevention
A/Bangladesh/4052/2019	EPI1627913	icddr,b_international_centre_for_diarrhoeal_disease_research,_bangladesh	centers_for_disease_control_and_prevention
A/Peru/PER123/2010	EPI495076	?	other_database_import
A/Morioka/29/2006	EPI141352	?	other_database_import
A/NewYork/71/2001	EPI28023	?	other_database_import
A/Jordan/4052/2016	EPI887397	laboratory_directorate	crick_worldwide_influenza_centre
A/Cambodia/T284/2009	EPI341409	?	other_database_import
A/Boston/5/2009	EPI315611	?	other_database_import
A/Tasmania/1/2012	EPI376886	royal_hobart_hospital	who_collaborating_centre_for_reference_and_research_on_influenza
A/Hessen/23/2017	EPI975621	?	robert_koch_institute
A/Tianjin-Hedong/195/2011	EPI330553	who_chinese_national_influenza_center	who_chinese_national_influenza_center
A/Texas/JMM_5/2012	EPI426222	?	other_database_import
A/Moldova/903/2018	EPI1371692	national_centre_for_preventive_medicine	crick_worldwide_influenza_centre
A/JiangxiDonghu/1760/2010	EPI615155	?	other_database_import
A/Ohio/37/2017	EPI1060067	ohio_department_of_health_laboratories	centers_for_disease_control_and_prevention
A/Massachusetts/10/2017	EPI979340	massachusetts_department_of_public_health	centers_for_disease_control_and_prevention
A/Santiago/20181/2013	EPI459814	instituto_de_salud_publica_de_chile_	centers_for_disease_control_and_prevention
A/NewYork/4309/2014	EPI662833	?	other_database_import
A/Diyarbakir/1941/2016	EPI1013089	refik_saydam_national_public_health_agency	crick_worldwide_influenza_centre
A/Iowa/53/2019	EPI1631066	iowa_state_hygienic_laboratory	centers_for_disease_control_and_prevention
A/Lisbon/niEVA117/2015	EPI558645	instituto_nacional_de_saude	insa_national_institute_of_health_portugal
A/Peru/PER107/2010	EPI494964	?	other_database_import
A/Singapore/SGH0617/2019	EPI1646488	ministry_of_health,_singapore	ministry_of_health,_singapore
A/Dakar/15/2014	EPI539798	institut_pasteur_de_dakar	national_institute_for_medical_research
A/Ecuador/1668/2015	EPI639128	inspi	centers_for_disease_control_and_prevention
A/DistrictofColumbia/3/2011	EPI316040	dc_public_health_lab	centers_for_disease_control_and_prevention
A/Afghanistan/2350/2019	EPI1719236	national_public_health_laboratory	centers_for_disease_control_and_prevention
A/Colombia/2329/2019	EPI1486189	instituto_nacional_de_salud_de_columbia	centers_for_disease_control_and_prevention
A/Umea/6/2006	EPI146380	?	other_database_import
A/Moscow/148/2019	EPI1582657	ivanovsky_research_institute_of_virology_rams	crick_worldwide_influenza_centre
A/Ontario/RV3172/2016	EPI1004744	?	public_health_agency_of_canada_(phac)
A/Nagano/2272/2014	EPI537523	nagano_environmental_conservation_research_institute	national_institute_of_infectious_diseases_(niid)
A/Washington/12/2012	EPI360936	spokane_regional_health_district	centers_for_disease_control_and_prevention
A/Thailand/CU-B11351/2014	EPI684862	?	other_database_import
A/Singapore/GP1613/2019	EPI1630407	ministry_of_health,_singapore	ministry_of_health,_singapore
A/California/BRD80835N/2017	EPI1178335	?	other_database_import
A/Corsica/10/2012	EPI441751	?	other_database_import
A/California/UR07-0063/2008	EPI175063	?	other_database_import
A/NovaScotia/RV2165/2019	EPI1485128	queen_elizabeth_ii_health_sciences_centre	public_health_agency_of_canada_(phac)
A/Ontario/RV1374/2019	EPI1415209	?	public_health_agency_of_canada_(phac)
A/Baleares/170065/2016	EPI888160	servicio_de_microbiología_hospital_universitario_son_espases	instituto_de_salud_carlos_iii
A/BritishColumbia/25/2013	EPI487262	?	other_database_import
A/Yamaguchi/45/2017	EPI1213516	yamaguchi_prefectural_institute_of_public_health_and_environment	national_institute_of_infectious_diseases_(niid)
A/Singapore/INFTT-16-0411/2016	EPI780768	ministry_of_health,_singapore	ministry_of_health,_singapore
A/Beijing/352/2004	EPI360751	?	other_database_import
A/Shimane/91/2008	EPI160600	?	national_institute_of_infectious_diseases_(niid)
A/SantaCatarina/215/2019	EPI1584368	lacen/sc	instituto_oswaldo_cruz_fiocruz
A/Lebanon/59/2018	EPI1177401	rafic_hariri_university_hospital_4th_floor_dna/research_lab	crick_worldwide_influenza_centre
A/SaoPaulo/3-32837/2015	EPI626971	instituto_adolfo_lutz	instituto_adolfo_lutz
A/Basel/USB0029744/2017	EPI1569246	?	import_from_public_domain
A/England/194980801/2019	EPI1678825	microbiology_services_colindale,_public_health_england	microbiology_services_colindale,_public_health_england
A/Montana/9/2018	EPI1198461	montana_laboratory_services_bureau	centers_for_disease_control_and_prevention
A/India/P055172/2005	EPI374829	?	other_database_import
A/Norway/3569/2018	EPI1354484	molde_hospital,_laboratory_for_medical_microbiology	crick_worldwide_influenza_centre
A/Andalucia/RR3373/2009	EPI187125	?	other_database_import
A/Mississippi/AF1156/2008	EPI137318	?	other_database_import
A/Ayutthaya/422/2016	EPI925095	who_national_influenza_centre,_national_institute_of_medical_research_(nimr)	centers_for_disease_control_and_prevention
A/Gansu/303/2003	EPI360297	?	other_database_import
A/Taiwan/342/2017	EPI1043684	center_for_disease_control	national_institute_of_infectious_diseases_(niid)
A/Texas/AF1628/2008	EPI153406	?	other_database_import
A/Romania/2/2019	EPI1658324	national_institute_for_infectious_diseases_“prof._dr._matei_balș”	national_institute_of_infectious_diseases_prof._dr._matei_bals
A/Qatar/10-VI-19-0048393/2019	EPI1647056	supreme_health_council	crick_worldwide_influenza_centre
A/Texas/13/2019	EPI1372468	dallas_county_health_and_human_services	centers_for_disease_control_and_prevention
A/Greece/60/2020	EPI1674557	aristotelian_university_of_thessaloniki	crick_worldwide_influenza_centre
A/Yokohama/2/2017	EPI972328	yokohama_city_institute_of_public_health.	national_institute_of_infectious_diseases_(niid)
A/California/4/2016	EPI747271	california_department_of_health_services	centers_for_disease_control_and_prevention
A/Hungary/62/2017	EPI897582	national_center_for_epidemiology,_national_influenza_center	hungarian_national_center_of_epidemiology
A/Cameroon/15v-7691/2015	EPI1333795	centre_pasteur_du_cameroun	university_of_buea
A/Wisconsin/7/2005	EPI115592	?	other_database_import
A/RhodeIsland/4703/2015	EPI663227	?	other_database_import
A/SouthDakota/35/2018	EPI1228064	south_dakota_public_health_lab	centers_for_disease_control_and_prevention
A/Lorraine/1348/2013	EPI465782	institut_pasteur	institut_pasteur
A/Quebec/RV1051/2017	EPI1005929	?	public_health_agency_of_canada_(phac)
A/Shaanxi-Beilin/13/2012	EPI367532	who_chinese_national_influenza_center	centers_for_disease_control_and_prevention
A/Lao/S257/2009	EPI266358	ministry_of_health_laos	national_institute_of_infectious_diseases_(niid)
A/Kanagawa/IC1606/2017	EPI941961	national_institute_of_infectious_diseases_(niid)	national_institute_of_infectious_diseases_(niid)
A/Perth/143/2017	EPI1248271	pathwest_qe_ii_medical_centre	who_collaborating_centre_for_reference_and_research_on_influenza
A/Aragon/1701/2018	EPI1211113	servicio_de_microbiología_hospital_miguel_servet	instituto_de_salud_carlos_iii
A/Shanghai/369/2003-egg	EPI158105	centers_for_disease_control_and_prevention	centers_for_disease_control_and_prevention
A/Victoria/162/2012	EPI434590	victorian_infectious_diseases_reference_laboratory_	who_collaborating_centre_for_reference_and_research_on_influenza
A/Luxembourg/20130163/2013	EPI457420	laboratoire_national_de_santé	laboratoire_national_de_sant?
A/Peru/4010/2010	EPI316167	us_namru_6	centers_for_disease_control_and_prevention
A/India/M37/2013	EPI685751	?	other_database_import
A/Navarra/806/2014	EPI509180	servicio_de_microbiología_complejo_hospitalario_de_navarra	instituto_de_salud_carlos_iii
A/Brisbane/69/2006	EPI224573	?	other_database_import
A/Iquique/81065/2018	EPI1392565	instituto_de_salud_publica_de_chile	instituto_de_salud_publica_de_chile
A/Vermont/2/2017	EPI911632	vermont_department_of_health_laboratory	centers_for_disease_control_and_prevention
A/NewMexico/3/2007	EPI125719	?	centers_for_disease_control_and_prevention
A/Seoul/788/2004	EPI254274	?	other_database_import
A/Guangxi/42/1995	EPI3863	?	other_database_import
A/Michigan/325/2018	EPI1469771	university_of_michigan_sph_epid	centers_for_disease_control_and_prevention
A/Austria/832767/2014	EPI557516	department_of_virology,_medical_university_vienna	medical_university_vienna
A/Alberta/RV1988/2019	EPI1449663	provincial_laboratory_of_public_health_for_southern_alberta	public_health_agency_of_canada_(phac)
A/SouthCarolina/AF1726/2008	EPI154367	?	other_database_import
A/NorthCarolina/2/2006	EPI115783	?	other_database_import
A/Mexico/2173/2017	EPI1049493	laboratorio_de_virus_respiratorio	centers_for_disease_control_and_prevention
A/Delaware/1/2013	EPI418263	delaware_public_health_lab	centers_for_disease_control_and_prevention
A/Saskatchewan/RV2072/2019	EPI1484703	roy_romanow_provincial_laboratory_	public_health_agency_of_canada_(phac)
A/Austria/1114411/2019	EPI1351471	department_of_virology,_medical_university_vienna	medical_university_vienna
A/Santiago/64977/2018	EPI1440117	instituto_de_salud_publica_de_chile	instituto_de_salud_publica_de_chile
A/Algeria/G237/2010	EPI319204	institut_pasteur_d'algerie	national_institute_for_medical_research
A/NewYork/938/2006	EPI57403	?	other_database_import
A/Canterbury/6/2018	EPI1279346	institute_of_environmental_science_and_research	who_collaborating_centre_for_reference_and_research_on_influenza
A/Tasmania/1015/2017	EPI1126135	institute_of_medical_and_veterinary_science_(imvs)	who_collaborating_centre_for_reference_and_research_on_influenza
A/NewYork/511/1997	EPI90915	?	other_database_import
A/Bangladesh/31707/2019	EPI1629108	institute_of_epidemiology_disease_control_and_research_(iedcr)_&_bangladesh_national_influenza_centre_(nic)	centers_for_disease_control_and_prevention
A/Shandong-Fushan/1182/2016	EPI1067691	?	other_database_import
A/Osorno/58829/2018	EPI1393567	instituto_de_salud_publica_de_chile	instituto_de_salud_publica_de_chile
A/Berlin/101/2016	EPI975593	?	robert_koch_institute
A/England/65000010/2016	EPI1028523	microbiology_services_colindale,_public_health_england	microbiology_services_colindale,_public_health_england
A/Delhi/942739/2009	EPI608423	?	other_database_import
A/Washington/524/2019	EPI1562007	marshfield_clinic_research_foundation	centers_for_disease_control_and_prevention
A/Yaroslavl/20161/2016	EPI960156	ivanovsky_research_institute_of_virology_rams	crick_worldwide_influenza_centre
A/HongKong/H090-755-V20/2009	EPI352100	?	other_database_import
A/Heilongjiang-Xiangyang/11266/2015	EPI697042	who_chinese_national_influenza_center	who_chinese_national_influenza_center
A/Canarias/2025/2018	EPI1222075	servicio_de_microbiología_hospital_universitario_de_gran_canaria_doctor_negrín	instituto_de_salud_carlos_iii
A/Austria/1030866/2017	EPI1154794	university_of_vienna	crick_worldwide_influenza_centre
A/Sweden/2/2018	EPI1192248	?	public_health_agency_of_sweden
A/Alaska/183/2015	EPI686016	alaska_state_virology_lab	centers_for_disease_control_and_prevention
A/Canberra/3/2014-egg	EPI748136	canberra_hospital	who_collaborating_centre_for_reference_and_research_on_influenza
A/BritishColumbia/RV2358/2015	EPI675286	national_microbiology_laboratory,_health_canada	centers_for_disease_control_and_prevention
A/Iowa/63/2019	EPI1649136	iowa_state_hygienic_laboratory	centers_for_disease_control_and_prevention
A/South-Africa/VW0073/2016	EPI829365	sandringham,_national_institute_for_communicable_d	crick_worldwide_influenza_centre
A/Shanghai-Jiading/1555/2017	EPI1062637	who_chinese_national_influenza_center	who_chinese_national_influenza_center
A/Cambodia/c06254116/2018	EPI1275701	institute_pasteur_du_cambodia	who_collaborating_centre_for_reference_and_research_on_influenza
A/Alaska/241/2015	EPI677226	alaska_state_virology_lab	centers_for_disease_control_and_prevention
A/NewYork/782/1993	EPI38740	?	other_database_import
A/Michigan/166/2018	EPI1467324	university_of_michigan_sph_epid	centers_for_disease_control_and_prevention
A/Incheon/57/2005	EPI254220	?	other_database_import
A/California/94/2019	EPI1409260	california_department_of_health_services	centers_for_disease_control_and_prevention
A/SaoPaulo/6-10266/2014	EPI537541	instituto_adolfo_lutz	instituto_adolfo_lutz
A/Bangladesh/97/2016	EPI832421	institute_of_epidemiology_disease_control_and_research_(iedcr)_&_bangladesh_national_influenza_centre_(nic)	centers_for_disease_control_and_prevention
A/Illinois/NHRC348714/2012	EPI460414	?	other_database_import
A/Ontario/377/2019	EPI1605818	public_health_ontario	b.c._centre_for_disease_control
A/Cairo/34/2011	EPI368873	vacsera	national_institute_for_medical_research
A/Denmark/3/2012	EPI379762	statens_serum_institute	national_institute_for_medical_research
A/Ystad/2/2018	EPI1365372	?	public_health_agency_of_sweden
A/Centre/2358/2014	EPI567232	institut_pasteur	institut_pasteur
A/Guatemala/9877/2015	EPI673861	laboratorio_nacional_de_salud_guatemala	centers_for_disease_control_and_prevention
A/Alberta/9/2015	EPI737093	?	other_database_import
A/Navarra/RR9755/2012	EPI376236	servicio_de_microbiología_clínica_universidad_de_navarra	instituto_de_salud_carlos_iii
A/Lyon/CHU/2100	EPI1384928	crr_virus_influenza_region_sud	hospices_civils_de_lyon
A/Myanmar/18MI027/2018	EPI1257565	national_health_laboratory	national_institute_of_infectious_diseases_(niid)
A/Alberta/RV3208/2016	EPI1004112	provincial_laboratory_of_public_health_for_southern_alberta	public_health_agency_of_canada_(phac)
A/WesternAustralia/10/2000	EPI46421	?	other_database_import
A/Lyon/52-339/2006	EPI224696	?	other_database_import
A/Nevada/8/2017	EPI979952	nevada_state_health_laboratory	centers_for_disease_control_and_prevention
A/Viamao/LACENRS-733/2014	EPI997011	?	other_database_import
A/Peru/PER208/2010	EPI496298	?	other_database_import
A/England/460/2003	EPI358384	?	other_database_import
A/India/3489/2010	EPI316070	national_institute_of_virology	centers_for_disease_control_and_prevention
A/CastillaLaMancha/317/2015	EPI616512	instituto_de_salud_carlos_iii	instituto_de_salud_carlos_iii
A/Southaustralia/17/2011	EPI379464	institute_of_medical_and_veterinary_science_(imvs)	who_collaborating_centre_for_reference_and_research_on_influenza
A/Ontario/RV0387/2018	EPI1168324	?	public_health_agency_of_canada_(phac)
A/Nebraska/18/2017	EPI1136707	nebraska_public_health_lab	centers_for_disease_control_and_prevention
A/HongKong/2285/2017	EPI1021208	government_virus_unit	crick_worldwide_influenza_centre
A/NovaScotia/RV2229/2017	EPI1049878	?	public_health_agency_of_canada_(phac)
A/Finland/664/2016	EPI873632	national_institute_for_health_and_welfare	national_institute_for_health_and_welfare
A/Boston/DOA2-110/2012	EPI474362	?	other_database_import
A/Victoria/726/2017	EPI1132174	monash_medical_centre	who_collaborating_centre_for_reference_and_research_on_influenza
A/Ontario/RV1632/2017	EPI1005428	?	public_health_agency_of_canada_(phac)
A/Washington/AF1687/2008	EPI153458	?	other_database_import
A/Nagasaki/N126/2006	EPI1912	?	other_database_import
A/Alberta/RV1036/2018	EPI1183097	provincial_laboratory_of_public_health_for_southern_alberta	public_health_agency_of_canada_(phac)
A/Ukraine/5342/2012	EPI377428	ministry_of_health_of_ukraine	national_institute_for_medical_research
A/Ontario/RV0757/2017	EPI1005182	ontario_agency_for_health_protection_and_promotion_(oahpp)	public_health_agency_of_canada_(phac)
A/Melilla/1425/2014	EPI515624	instituto_de_salud_carlos_iii	instituto_de_salud_carlos_iii
A/Quebec/22/2012	EPI417895	?	other_database_import
A/Valencia/685374S/2015	EPI574662	hospital_clínic	national_institute_for_medical_research
A/England/75260814/2017	EPI1144845	microbiology_services_colindale,_public_health_england	microbiology_services_colindale,_public_health_england
A/Yamagata/244/2014	EPI553235	yamagata_prefectural_institute_of_public_health	national_institute_of_infectious_diseases_(niid)
A/Arizona/MAP6087A/2017	EPI1178153	?	other_database_import
A/England/62960643/2016	EPI878300	microbiology_services_colindale,_public_health_england	microbiology_services_colindale,_public_health_england
A/Alberta/RV0255/2017	EPI1004184	provincial_laboratory_of_public_health_for_southern_alberta	public_health_agency_of_canada_(phac)
A/California/VRDL216/2009	EPI274058	?	other_database_import
A/SriLanka/59/2018	EPI1359593	medical_research_institute	who_collaborating_centre_for_reference_and_research_on_influenza
A/NewYork/410/2002	EPI83495	?	other_database_import
A/Extremadura/440/2015	EPI566951	servicio_de_microbiología_hospital_san_pedro_de_alcántara	instituto_de_salud_carlos_iii
A/Victoria/2093/2017	EPI1060488	alfred_hospital	who_collaborating_centre_for_reference_and_research_on_influenza
A/Congo/293/2018	EPI1282762	inrb_service_de_virologie	centers_for_disease_control_and_prevention
A/Taiwan/55/2001	EPI444662	?	other_database_import
A/Mozambique/IR538/2015	EPI672391	laboratório_de_isolamento_viral	crick_worldwide_influenza_centre
A/Bangladesh/1190703011/2019	EPI1607920	icddr,b_international_centre_for_diarrhoeal_disease_research,_bangladesh	centers_for_disease_control_and_prevention
A/Novosibirsk/RII-5057S/2019	EPI1691228	research_institute_of_experimental_and_clinical_medicine	who_national_influenza_centre_russian_federation
A/Yokohama/71/2010	EPI278090	yokohama_city_institute_of_public_health.	national_institute_of_infectious_diseases_(niid)
A/Basel/USB0027144/2017	EPI1569114	?	import_from_public_domain
A/Austria/205390/2005	EPI71315	?	other_database_import
A/Michigan/255/2017	EPI1113998	university_of_michigan_sph_epid	centers_for_disease_control_and_prevention
A/Nevada/16/2017	EPI1093464	nevada_state_health_laboratory	centers_for_disease_control_and_prevention
A/England/70400234/2017	EPI1028313	microbiology_services_colindale,_public_health_england	microbiology_services_colindale,_public_health_england
A/NewYork/44/2003	EPI27301	?	other_database_import
A/Gothenburg/2/2013	EPI442985	?	swedish_institute_for_infectious_disease_control
A/Singapore/GP927/2013	EPI491265	ministry_of_health,_singapore	who_collaborating_centre_for_reference_and_research_on_influenza
A/India/LKO3876/2013	EPI485415	?	other_database_import
A/Para/129410-IEC/2014	EPI550719	?	other_database_import
A/Perth/1107/2019	EPI1667359	institute_of_medical_and_veterinary_science_(imvs)	who_collaborating_centre_for_reference_and_research_on_influenza
A/Mie/25/2016	EPI824390	mie_prefecture_health_and_environment_research_institute	national_institute_of_infectious_diseases_(niid)
A/Victoria/575/2016	EPI837050	monash_medical_centre	who_collaborating_centre_for_reference_and_research_on_influenza
A/Louisiana/21/2016	EPI787002	louisiana_department_of_health_and_hospitals	centers_for_disease_control_and_prevention
A/Sagamihara/5/2008	EPI187361	?	national_institute_of_infectious_diseases_(niid)
A/Wisconsin/353/2017	EPI1163794	wisconsin_state_laboratory_of_hygiene	centers_for_disease_control_and_prevention
A/Daejeon/200/2006	EPI145728	?	other_database_import
A/Jordan/30483/2014	EPI563136	laboratory_directorate	national_institute_for_medical_research
A/Ohio/2985/2012	EPI377094	?	other_database_import
A/Denmark/2643/2019	EPI1506505	statens_serum_institute	crick_worldwide_influenza_centre
A/Louisiana/52/2017	EPI1085653	louisiana_department_of_health_and_hospitals	centers_for_disease_control_and_prevention
A/BadenWurttemberg/126/2016	EPI967157	robert_koch_institute	crick_worldwide_influenza_centre
A/Maine/20/2017	EPI1146393	maine_health_and_environmental_testing_laboratory	centers_for_disease_control_and_prevention
A/Fujian-Siming/324/2018	EPI1339057	who_chinese_national_influenza_center	who_chinese_national_influenza_center
A/Newport/8717/2018	EPI1227541	public_health_wales_microbiology	public_health_wales_microbiology
A/Quebec/RV1274/2017	EPI1005943	?	public_health_agency_of_canada_(phac)
A/Ontario/RV1082/2017	EPI1005317	?	public_health_agency_of_canada_(phac)
A/Victoria/900/2017	EPI1046179	dorevtich_pathology	who_collaborating_centre_for_reference_and_research_on_influenza
A/Iowa/63/2017	EPI1176014	new_york_state_department_of_health	centers_for_disease_control_and_prevention
A/India/D058685/2005	EPI375310	?	other_database_import
A/England/74000490/2017	EPI1112800	microbiology_services_colindale,_public_health_england	microbiology_services_colindale,_public_health_england
A/SouthAustralia/141/2016	EPI892960	institute_of_medical_and_veterinary_science_(imvs)	who_collaborating_centre_for_reference_and_research_on_influenza
A/Navarra/RR9413/2012	EPI369894	servicio_de_microbiología_complejo_hospitalario_de_navarra	instituto_de_salud_carlos_iii
A/SaoPaulo/1262208-IAL/2019	EPI1594058	instituto_adolfo_lutz	instituto_adolfo_lutz
A/Lao/3529/2017	EPI1165849	national_center_for_laboratory_and_epidemiology	centers_for_disease_control_and_prevention
A/Texas/117/2012	EPI648917	baylor_college_of_medicine	centers_for_disease_control_and_prevention
A/Baleares/RR9615/2012	EPI359523	servicio_de_microbiología_hospital_universitario_son_espases	instituto_de_salud_carlos_iii
A/SouthAfrica/R3276/2015	EPI630787	sandringham,_national_institute_for_communicable_d	crick_worldwide_influenza_centre
A/Manitoba/RV1875/2019	EPI1484525	cadham_provincial_laboratory	public_health_agency_of_canada_(phac)
A/Illinois/10/2016	EPI752858	illinois_department_of_public_health_chicago	centers_for_disease_control_and_prevention
A/Lao/JP1632/2009	EPI230154	?	national_institute_of_infectious_diseases_(niid)
A/Tunisia/723/2009	EPI215057	hopital_charles_nicolle	national_institute_for_medical_research
A/Brisbane/56/2015	EPI652212	queensland_health_scientific_services	who_collaborating_centre_for_reference_and_research_on_influenza
A/Anhui/77/2003	EPI360310	?	other_database_import
A/SouthDakota/28/2016	EPI865708	south_dakota_public_health_lab	centers_for_disease_control_and_prevention
A/SouthAustralia/292/2019	EPI1670186	institute_of_medical_and_veterinary_science_(imvs)	who_collaborating_centre_for_reference_and_research_on_influenza
A/Sydney/81/2017	EPI1082568	clinical_virology_unit,_cdim	who_collaborating_centre_for_reference_and_research_on_influenza
A/Singapore/INFMOH-16-0085/2016	EPI780236	ministry_of_health,_singapore	ministry_of_health,_singapore
A/Mali/44/2019	EPI1487276	nic_lab_cvd_mali	centers_for_disease_control_and_prevention
A/Uganda/MUWRP-037/2008	EPI313721	?	other_database_import
A/Baleares/1240/2018	EPI1200373	servicio_de_microbiología_hospital_universitario_son_espases	instituto_de_salud_carlos_iii
A/HongKong/10241504/2016	EPI1655742	shanghai_international_travel_healthcare_center	shanghai_international_travel_healthcare_center
A/Quebec/115/2019	EPI1605881	laboratoire_de_santé_publique_du_québec	b.c._centre_for_disease_control
A/Honduras/247/2017	EPI1035406	laboratorio_nacional_de_virologia	centers_for_disease_control_and_prevention
A/Victoria/361/2011	EPI545346	who_collaborating_centre_for_reference_and_research_on_influenza	other_database_import
A/Myanmar/13M016/2013	EPI564839	?	niigata_university
A/Zhejiang/7/2004	EPI145425	?	other_database_import
A/Navarra/3377/2016	EPI927113	servicio_de_microbiología_complejo_hospitalario_de_navarra	instituto_de_salud_carlos_iii
A/India/P083571/2008	EPI374840	?	other_database_import
A/HongKong/CUHK51353/2003	EPI161166	?	other_database_import
A/Martinique/531/2016	EPI924895	national_influenza_center_french_guiana_and_french_indies	centers_for_disease_control_and_prevention
A/Khmelnitsky/249/2014	EPI536360	institute_of_epidemiology_and_infectious_diseases_ams_of_ukraine	national_institute_for_medical_research
A/Andalucia/RR8949/2011	EPI351261	servicio_de_microbiología_hospital_virgen_de_las_nieves	instituto_de_salud_carlos_iii
A/Texas/80/2018	EPI1185264	dallas_county_health_and_human_services	centers_for_disease_control_and_prevention
A/Liaoning-Shuangta/1491/2015	EPI701976	who_chinese_national_influenza_center	centers_for_disease_control_and_prevention
A/Austria/957860/2016	EPI960052	department_of_virology,_medical_university_vienna	crick_worldwide_influenza_centre
A/DistrictOfColumbia/3168/2012	EPI451393	?	other_database_import
A/Texas/22/2018	EPI1466432	baylor_scott_and_white_health	centers_for_disease_control_and_prevention
A/California/VRDL138/2009	EPI267086	?	other_database_import
A/Kenya/225/2012	EPI401417	?	usamru_k
A/Cameroon/9760/2017	EPI1193251	centre_pasteur_du_cameroun	crick_worldwide_influenza_centre
A/Germany/AF1869/2008	EPI163801	?	other_database_import
A/Netherlands/10119/2019	EPI1383399	national_institute_for_public_health_and_the_environment_(rivm)	national_institute_for_public_health_and_the_environment_(rivm)
A/Novosibirsk/319/2009	EPI230522	?	other_database_import
A/HongKong/3052/2017	EPI1036323	government_virus_unit	crick_worldwide_influenza_centre
A/Wisconsin/465/2018	EPI1475848	marshfield_clinic_research_foundation	centers_for_disease_control_and_prevention
A/Chiba-C/37/2010	EPI278726	chiba_city_institute_of_health_and_environment	national_institute_of_infectious_diseases_(niid)
A/Nevada/7/2020	EPI1696724	southern_nevada_public_health_lab	centers_for_disease_control_and_prevention
A/Ontario/RV0914/2017	EPI1005247	ontario_agency_for_health_protection_and_promotion_(oahpp)	public_health_agency_of_canada_(phac)
A/Florida/50/2016	EPI761502	florida_department_of_health_jacksonville	centers_for_disease_control_and_prevention
A/CoteDIvoire/1127/2019	EPI1716268	pasteur_institut_of_côte_d'ivoire	crick_worldwide_influenza_centre
A/Wisconsin/21/2011	EPI325042	wisconsin_state_laboratory_of_hygiene	centers_for_disease_control_and_prevention
A/Madrid/1466/2017	EPI991296	servicio_de_microbiología_hospital_ramón_y_cajal	instituto_de_salud_carlos_iii
A/Malaysia/602/2005	EPI117313	?	other_database_import
A/Louisiana/63/2017	EPI1146210	louisiana_department_of_health_and_hospitals	centers_for_disease_control_and_prevention
A/Wisconsin/309/2017	EPI1115118	marshfield_clinic_research_foundation	centers_for_disease_control_and_prevention
A/Korea/KUMC-GR14/2011	EPI1061735	?	other_database_import
A/AbuDhabi/131/2018	EPI1336829	shaikh_khalifa_medical_city	centers_for_disease_control_and_prevention
A/Austria/134419/2003	EPI71231	?	other_database_import
A/Jamaica/9942/2018	EPI1259266	university_of_the_west_indies	centers_for_disease_control_and_prevention
A/Texas/10913/2020	EPI1707248	u.s._air_force_school_of_aerospace_medicine_	u.s._air_force_school_of_aerospace_medicine
A/Scotland/58/2015	EPI1112696	nhs_greater_glasgow_and_clyde	nhs_greater_glasgow_and_clyde
A/SouthAustralia/8/2019	EPI1387442	institute_of_medical_and_veterinary_science_(imvs)	who_collaborating_centre_for_reference_and_research_on_influenza
A/Komarno/618/2015	EPI624569	national_public_health_institute_of_slovakia	crick_worldwide_influenza_centre
A/Illinois/7/2014	EPI555467	illinois_department_of_public_health_chicago	centers_for_disease_control_and_prevention
A/Virginia/7/2017	EPI912825	virginia_division_of_consolidated_laboratories	centers_for_disease_control_and_prevention
A/Argentina/2840/2019	EPI1649112	instituto_nacional_de_enfermedades_infecciosas	centers_for_disease_control_and_prevention
A/Newfoundland/RV1729/2017	EPI1004564	?	public_health_agency_of_canada_(phac)
A/Arkansas/22/2019	EPI1421602	arkansas_department_of_health	centers_for_disease_control_and_prevention
A/NewYork/624/1996	EPI34579	?	other_database_import
A/Moscow/206/2014	EPI539617	ivanovsky_research_institute_of_virology_rams	national_institute_for_medical_research
A/Bcm/1/1970	EPI359485	?	other_database_import
A/Brisbane/54/2009-egg	EPI210283	queensland_health_scientific_services	who_collaborating_centre_for_reference_and_research_on_influenza
A/Lisbon/niEVA061_16-17/2016	EPI901603	instituto_nacional_de_saude_(insa)	insa_national_institute_of_health_portugal
A/Brisbane/1069/2017	EPI1132256	institute_of_medical_and_veterinary_science_(imvs)	who_collaborating_centre_for_reference_and_research_on_influenza
A/Chile/CI-03-8806/2003	EPI145992	?	other_database_import
A/NorthernIreland/30346/2019	EPI1647016	regional_virus_laboratory,_microbiology_department,_royal_victoria_hospital	crick_worldwide_influenza_centre
A/England/80640842/2018	EPI1204406	microbiology_services_colindale,_public_health_england	microbiology_services_colindale,_public_health_england
A/Iowa/71/2017	EPI1176030	new_york_state_department_of_health	centers_for_disease_control_and_prevention
A/HongKong/HKU49/2005	EPI190252	?	other_database_import
A/Michigan/134/2017	EPI1115867	university_of_michigan_sph_epid	centers_for_disease_control_and_prevention
A/Montana/3/2005	EPI115612	?	other_database_import
A/Miyagi/43/2014	EPI540123	miyagi_prefectural_institute_of_public_health_and_environment	national_institute_of_infectious_diseases_(niid)
A/Kosovo/1019/2016	EPI1015749	national_institute_of_public_health_of_kosova	crick_worldwide_influenza_centre
A/Stockholm/44/2016	EPI867378	swedish_institute_for_infectious_disease_control	swedish_institute_for_infectious_disease_control
A/RhodeIsland/3/2011	EPI316179	rhode_island_department_of_health	centers_for_disease_control_and_prevention
A/BritishColumbia/17/2013	EPI487254	?	other_database_import
A/Hangzhou/A158/2013	EPI506725	hangzhou_center_for_disease_control_and_prevention	hangzhou_center_for_disease_control_and_prevention
A/Sichuan-Wuhou/2207/2016	EPI885849	who_chinese_national_influenza_center	who_chinese_national_influenza_center
A/Nicaragua/AGA2-113/2013	EPI619314	?	other_database_import
A/Saitama/87/2012	EPI407144	saitama_institute_of_public_health	national_institute_of_infectious_diseases_(niid)
A/Wyoming/11/2014	EPI552905	wyoming_public_health_laboratory	centers_for_disease_control_and_prevention
A/HongKong/2000/2009	EPI193948	government_virus_unit	centers_for_disease_control_and_prevention
A/Washington/55/2016	EPI761927	seattle_&_king_county_public_health_lab	centers_for_disease_control_and_prevention
A/Tunisia/17332/2011	EPI485299	?	other_database_import
A/Hawaii/18/2008	EPI168591	?	centers_for_disease_control_and_prevention
A/Uganda/MUWRP-048/2008	EPI313807	?	other_database_import
A/StPetersburg/6/2013	EPI450679	who_national_influenza_centre_russian_federation	national_institute_for_medical_research
A/Montana/4/2015	EPI572017	montana_laboratory_services_bureau	centers_for_disease_control_and_prevention
A/England/61820159/2016	EPI878108	microbiology_services_colindale,_public_health_england	microbiology_services_colindale,_public_health_england
A/Catalonia/NSVH337845/2013	EPI499361	hospital_universitari_vall_d'hebron	hospital_universitari_vall_d'hebron
A/Texas/138/2019	EPI1563514	baylor_scott_and_white_health	centers_for_disease_control_and_prevention
A/Mississippi/6/2019	EPI1369174	mississippi_public_health_laboratory	centers_for_disease_control_and_prevention
A/Delaware/16/2018	EPI1206123	delaware_public_health_lab	centers_for_disease_control_and_prevention
A/Okinawa/18/2005	EPI145579	?	other_database_import
A/Saarland/20/2019	EPI1440637	?	robert_koch_institute_nationales_referenzzentrum_f?r_influenza
A/Saskatchewan/RV2067/2019	EPI1484700	roy_romanow_provincial_laboratory_	public_health_agency_of_canada_(phac)
A/Boston/YGA_01174/2013	EPI522266	?	other_database_import
A/Ontario/RV1919/2018	EPI1212737	ontario_agency_for_health_protection_and_promotion_(oahpp)	public_health_agency_of_canada_(phac)
A/StPetersburg/RII112S/2017	EPI1112891	?	who_national_influenza_centre_russian_federation
A/NewYork/6294/2017	EPI1074898	?	other_database_import
A/Washington/108/2016	EPI939338	washington_state_public_health_laboratory	other_database_import
A/Alberta/RV0044/2017	EPI1004152	provincial_laboratory_of_public_health_for_southern_alberta	public_health_agency_of_canada_(phac)
A/Brazil/289/2013	EPI465535	oswaldo_cruz_institute___fiocruz___laboratory_of_respiratory_viruses_and_measles_(lvrs)	centers_for_disease_control_and_prevention
A/NewYork/21/2016	EPI772770	new_york_state_department_of_health	centers_for_disease_control_and_prevention
A/Lyon/1305/2006	EPI155335	?	centers_for_disease_control_and_prevention
A/Moldova/176/2011	EPI319288	national_centre_for_preventive_medicine	national_institute_for_medical_research
A/Guatemala/92/2017	EPI1049207	laboratorio_nacional_de_salud_guatemala	centers_for_disease_control_and_prevention
A/Baltimore/P0022/2014	EPI945954	?	other_database_import
A/Tours/133/2015	EPI963035	?	other_database_import
A/EspiritoSanto/503/2019	EPI1584418	lacen/es___laboratório_central_de_saúde_pública_do_espírito_santo	instituto_oswaldo_cruz_fiocruz
A/NewZealand/695/2017	EPI1104816	institute_of_environmental_science_&_research	centers_for_disease_control_and_prevention
A/Salamanca/9/2009	EPI215085	universidad_de_valladolid	national_institute_for_medical_research
A/Ontario/401/2019	EPI1605836	public_health_ontario	b.c._centre_for_disease_control
A/Kagoshima/3/2012	EPI396310	kagoshima_prefectural_institute_for_environmental_research_and_public_health	national_institute_of_infectious_diseases_(niid)
A/Giessen/3444/2015	EPI625924	?	friedrich_loeffler_institut
A/DistritoFederal/524550/2017	EPI1010266	instituto_adolfo_lutz	instituto_adolfo_lutz
A/Japan/260/2007	EPI421546	?	other_database_import
A/Kansas/13/2018	EPI1207734	new_york_state_department_of_health	centers_for_disease_control_and_prevention
A/Houston/JMM_86/2012	EPI613609	?	other_database_import
A/Vermont/14/2019-egg	EPI1439224	vermont_department_of_health_laboratory	centers_for_disease_control_and_prevention
A/SouthAustralia/70/2017	EPI1022409	institute_of_medical_and_veterinary_science_(imvs)	who_collaborating_centre_for_reference_and_research_on_influenza
A/England/70860422/2017	EPI1028449	microbiology_services_colindale,_public_health_england	microbiology_services_colindale,_public_health_england
A/Boston/YGA_01098/2012	EPI521595	?	other_database_import
A/Tehran/44476/2013	EPI507253	?	other_database_import
A/Reunion/2122/2016	EPI1322054	cnr_influenza_france_sud	centers_for_disease_control_and_prevention
A/Canterbury/103/2000	EPI96979	?	other_database_import
A/Antalya/204/2011	EPI358875	?	national_institute_for_medical_research
A/Bourgogne/2740/2018	EPI1345624	?	institut_pasteur
A/California/VRDL136/2009	EPI267078	?	other_database_import
A/Netherlands/2452/2019	EPI1667632	erasmus_medical_center	erasmus_medical_center
A/Ghana/ARI-15-0132/2015	EPI731215	university_of_ghana	crick_worldwide_influenza_centre
A/Brisbane/85/2018	EPI1275695	queensland_health_scientific_services	who_collaborating_centre_for_reference_and_research_on_influenza
A/Canarias/3034/2016	EPI869889	servicio_de_microbiología_hospital_universitario_de_gran_canaria_doctor_negrín	instituto_de_salud_carlos_iii
A/Kitakyushu/5/2006	EPI145800	?	other_database_import
A/Victoria/2145/2017	EPI1140587	alfred_hospital	who_collaborating_centre_for_reference_and_research_on_influenza
A/Sydney/1057/2017	EPI1060256	institute_of_medical_and_veterinary_science_(imvs)	who_collaborating_centre_for_reference_and_research_on_influenza
A/HongKong/4170/2017	EPI1073886	government_virus_unit	crick_worldwide_influenza_centre
A/Aomori/39/2018	EPI1257989	aomori_prefectural_institute_of_public_health_and_environment	national_institute_of_infectious_diseases_(niid)
A/Victoria/896/2017	EPI1140540	austin_health	who_collaborating_centre_for_reference_and_research_on_influenza
A/NewMexico/10/2016	EPI747712	new_mexico_department_of_health	centers_for_disease_control_and_prevention
A/Ishikawa/34-225v/2012	EPI691446	?	other_database_import
A/England/469/2007	EPI358848	?	other_database_import
A/Thailand/SP07043/2007	EPI703308	?	other_database_import
A/Ohio/5905/2017	EPI1075515	?	other_database_import
A/NewMexico/23/2013	EPI503486	new_mexico_department_of_health	centers_for_disease_control_and_prevention
A/Shandong-Dongying/1123/2019	EPI1380769	who_chinese_national_influenza_center	who_chinese_national_influenza_center
A/Yokohama/149/2011	EPI347688	yokohama_city_institute_of_public_health.	national_institute_of_infectious_diseases_(niid)
A/Pennsylvania/31/2014	EPI537748	pennsylvania_department_of_health	centers_for_disease_control_and_prevention
A/Johannesburg/31/2010	EPI287088	sandringham,_national_institute_for_communicable_d	national_institute_for_medical_research
A/Colorado/41/2016	EPI865390	colorado_department_of_health_lab	centers_for_disease_control_and_prevention
A/Nevada/11/2014	EPI537848	southern_nevada_public_health_lab	centers_for_disease_control_and_prevention
A/Wyoming/18/2012	EPI399636	wyoming_public_health_laboratory	centers_for_disease_control_and_prevention
A/Massachusetts/28/2015	EPI673772	massachusetts_department_of_public_health	centers_for_disease_control_and_prevention
A/Yamagata/3/2015	EPI566891	yamagata_prefectural_institute_of_public_health	national_institute_of_infectious_diseases_(niid)
A/Texas/58/2016	EPI747988	texas_department_of_state_health_services_laboratory_services	centers_for_disease_control_and_prevention
A/BritishColumbia/210/2019	EPI1695079	b.c._centre_for_disease_control	b.c._centre_for_disease_control
A/Pakistan/202/2017	EPI1142282	national_institute_of_health	centers_for_disease_control_and_prevention
A/Fiji/47/2016	EPI956962	national_centre_for_scientific_services_for_virology__and_vector_borne_diseases	who_collaborating_centre_for_reference_and_research_on_influenza
A/Johannesburg/99/2011	EPI335726	national_institute_for_communicable_disease	national_institute_for_medical_research
A/Ontario/RV0541/2017	EPI1005084	?	public_health_agency_of_canada_(phac)
A/Daegu/203/2005	EPI254141	?	other_database_import
A/Alaska/54/2018	EPI1322992	alaska_state_virology_lab	centers_for_disease_control_and_prevention
A/Malta/53355/2019	EPI1394073	mater_dei_hospital	crick_worldwide_influenza_centre
A/Guyane/28/2006	EPI155170	?	centers_for_disease_control_and_prevention
A/SaoPaulo/4343/2014	EPI508867	instituto_adolfo_lutz	instituto_adolfo_lutz
A/NewCaledonia/104/2019	EPI1670085	institut_pasteur_new_caledonia	who_collaborating_centre_for_reference_and_research_on_influenza
A/Netherlands/10377/2018	EPI1208838	national_institute_for_public_health_and_the_environment_(rivm)	national_institute_for_public_health_and_the_environment_(rivm)
A/Vietnam/214/2008	EPI172440	?	centers_for_disease_control_and_prevention
A/HongKong/3572/2017	EPI1048675	government_virus_unit	centers_for_disease_control_and_prevention
A/Delaware/1/2019	EPI1363061	delaware_public_health_lab	centers_for_disease_control_and_prevention
A/Saskatchewan/RV1354/2018	EPI1192330	?	public_health_agency_of_canada_(phac)
A/Bahia/569/2010	EPI646456	oswaldo_cruz_institute___fiocruz___laboratory_of_respiratory_viruses_and_measles_(lvrs)	oswaldo_cruz_institute___fiocruz___laboratory_of_respiratory_viruses_and_measles_(lvrs)
A/Catalonia/NSVH100984040/2019	EPI1390332	hospital_universitari_vall_d'hebron	hospital_universitari_vall_d'hebron
A/Quebec/RV1099/2018	EPI1183950	?	public_health_agency_of_canada_(phac)
A/Georgia/824/2019	EPI1506543	national_centre_for_disease_control_and_public_health	crick_worldwide_influenza_centre
A/SouthCarolina/NHRC_JX41611/2016	EPI1030675	?	other_database_import
A/Bulgaria/204/2017	EPI1042984	national_centre_of_infectious_and_	crick_worldwide_influenza_centre
A/Arkansas/3/2015	EPI571871	arkansas_department_of_health	centers_for_disease_control_and_prevention
A/Denmark/30/2015	EPI623787	?	statens_serum_institute
A/Singapore/INFTT-16-0736/2016	EPI780226	ministry_of_health,_singapore	ministry_of_health,_singapore
A/Kyiv/540/2018	EPI1362429	institute_of_epidemiology_and_infectious_diseases_ams_of_ukraine	centers_for_disease_control_and_prevention
A/Alaska/84/2017	EPI1250871	new_york_state_department_of_health	centers_for_disease_control_and_prevention
A/Texas/4786/2015	EPI671911	?	other_database_import
A/Madrid/2169/2018	EPI1259070	servicio_de_microbiología_hospital_ramón_y_cajal	crick_worldwide_influenza_centre
A/Texas/4477/2015	EPI663001	?	other_database_import
A/Saskatchewan/RV0620/2017	EPI1005584	?	public_health_agency_of_canada_(phac)
A/Cambodia/36625/2017	EPI1179521	institute_pasteur_du_cambodia	who_collaborating_centre_for_reference_and_research_on_influenza
A/Aichi/201/2006	EPI3041	?	other_database_import
A/Roraima/149002-IEC/2017	EPI1305038	evandro_chagas_institute	evandro_chagas_institute
A/Oman/5700/2018	EPI1334158	central_public_health_laboratory,_ministry_of_health	crick_worldwide_influenza_centre
A/Netherlands/3455/2016	EPI878332	national_institute_for_public_health_and_the_environment_(rivm)	national_institute_for_public_health_and_the_environment_(rivm)
A/NewYork/372/2004	EPI79388	?	other_database_import
A/Darwin/547/2019	EPI1583463	influenza_surveillance_centre_for_disease_control	who_collaborating_centre_for_reference_and_research_on_influenza
A/Canterbury/31/2019	EPI1671510	institute_of_environmental_science_and_research	who_collaborating_centre_for_reference_and_research_on_influenza
A/Navarra/1077/2018	EPI1200426	servicio_de_microbiología_complejo_hospitalario_de_navarra	instituto_de_salud_carlos_iii
A/Wyoming/6/2010	EPI301036	wyoming_public_health_laboratory	centers_for_disease_control_and_prevention
A/Tula/CRIE-122/2016	EPI961961	?	central_research_institute_for_epidemiology
A/Kentucky/5826/2017	EPI1075546	?	other_database_import
A/Taiwan/88332/2017	EPI1004796	?	centers_for_disease_control,_r.o.c._(taiwan)
A/Saskatchewan/RV0292/2017	EPI1005543	?	public_health_agency_of_canada_(phac)
A/Victoria/3078/2015	EPI676194	austin_health	who_collaborating_centre_for_reference_and_research_on_influenza
A/Alberta/55/2019	EPI1605646	provincial_laboratory_for_public_health,_alberta_public_laboratories	b.c._centre_for_disease_control
A/Kochi/499/2001	EPI609516	?	other_database_import
A/Norway/1141/2009	EPI210077	who_national_influenza_centre	national_institute_for_medical_research
A/Ontario/RV0573/2018	EPI1168404	ontario_agency_for_health_protection_and_promotion_(oahpp)	public_health_agency_of_canada_(phac)
A/Baleares/RR3274/2009	EPI186991	?	other_database_import
A/Uruguay/256/2019	EPI1557786	departamento_de_laboratorio_de_salud_pública_(dlsp)	centers_for_disease_control_and_prevention
A/SouthAustralia/458/2019	EPI1658832	institute_of_medical_and_veterinary_science_(imvs)	who_collaborating_centre_for_reference_and_research_on_influenza
A/Saskatchewan/RV0066/2018	EPI1140930	?	public_health_agency_of_canada_(phac)
A/Auckland/6/2003	EPI1447352	auckland_healthcare	who_collaborating_centre_for_reference_and_research_on_influenza
A/Nicaragua/5892_01_TR1/2013	EPI572423	?	other_database_import
A/HongKong/2286/2017-egg	EPI1136460	government_virus_unit	centers_for_disease_control_and_prevention
A/NewYork/503/1997	EPI90839	?	other_database_import
A/Shaanxi-Beilin/12166/2015	EPI713610	who_chinese_national_influenza_center	who_chinese_national_influenza_center
A/Hawaii/46/2018	EPI1310481	state_of_hawaii_department_of_health	centers_for_disease_control_and_prevention
A/Peru/PER216/2012	EPI496354	?	other_database_import
A/Minnesota/MN-VI2003-464-S0030494/2003	EPI146074	?	other_database_import
A/NordPasDeCalais/54/2019	EPI1357881	institut_pasteur	crick_worldwide_influenza_centre
A/Kenya/2817/2009	EPI232565	cdc_kenya	centers_for_disease_control_and_prevention
A/Thailand/809/2006	EPI146362	?	other_database_import
A/Ontario/RV0958/2017	EPI1005265	ontario_agency_for_health_protection_and_promotion_(oahpp)	public_health_agency_of_canada_(phac)
A/TianjinNankai/1842/2010	EPI293808	who_chinese_national_influenza_center	who_chinese_national_influenza_center
A/Quebec/RV3572/2018	EPI1245647	?	public_health_agency_of_canada_(phac)
A/Baltimore/262/2017	EPI998140	?	other_database_import
A/Slovenia/3164/2015	EPI709646	?	national_laboratory_for_health_environment_and_food
A/HongKong/HKU123/2004	EPI341170	?	other_database_import
A/Nebraska/4153/2014	EPI638206	?	other_database_import
A/Thailand/TH-3274-06/2006	EPI146174	?	other_database_import
A/Canada/9A/2015	EPI1080343	?	other_database_import
A/Tours/28/2015	EPI962930	?	other_database_import
A/Texas/30/2018	EPI1467047	baylor_scott_and_white_health	centers_for_disease_control_and_prevention
A/Iowa/13/2018	EPI1207758	new_york_state_department_of_health	centers_for_disease_control_and_prevention
A/Loei/942/2019	EPI1590502	thai_national_influenza_center	thai_national_influenza_center
A/Georgia/17/2018	EPI1205648	georgia_public_health_laboratory	centers_for_disease_control_and_prevention
A/Austria/967996/2017	EPI1045142	department_of_virology,_medical_university_vienna	medical_university_vienna
A/Beijing/58592/2014	EPI598849	?	other_database_import
A/Victoria/92/2017	EPI1248280	victorian_infectious_diseases_reference_laboratory_	who_collaborating_centre_for_reference_and_research_on_influenza
A/PaisVasco/916/2017	EPI957945	servicio_de_microbiología_hospital_donostia	instituto_de_salud_carlos_iii
A/Italy-FVG/26/2016	EPI922980	university_of_trieste	istituto_superiore_di_sanit?
A/Texas/25/2015	EPI579161	texas_department_of_state_health_services_laboratory_services	centers_for_disease_control_and_prevention
A/Florida/2973/2012	EPI377082	?	other_database_import
A/Darwin/18/2007	EPI1445471	royal_darwin_hospital	who_collaborating_centre_for_reference_and_research_on_influenza
A/Netherlands/1443/2019	EPI1607826	erasmus_medical_center	erasmus_medical_center
A/PaisVasco/1006/2017	EPI957933	servicio_de_microbiología_hospital_donostia	instituto_de_salud_carlos_iii
A/SouthAustralia/217/2019	EPI1444463	institute_of_medical_and_veterinary_science_(imvs)	who_collaborating_centre_for_reference_and_research_on_influenza
A/Ontario/RV1269/2019	EPI1393559	?	public_health_agency_of_canada_(phac)
A/Luxembourg/17006690/2017	EPI996983	?	laboratoire_national_de_sant?
A/Wisconsin/453/2018	EPI1475606	marshfield_clinic_research_foundation	centers_for_disease_control_and_prevention
A/Bangladesh/3190714006/2019	EPI1628089	icddr,b_international_centre_for_diarrhoeal_disease_research,_bangladesh	centers_for_disease_control_and_prevention
A/Extremadura/170267/2016	EPI906129	servicio_de_microbiología_hospital_san_pedro_de_alcántara	instituto_de_salud_carlos_iii
A/BritishColumbia/36/2017	EPI953808	?	other_database_import
A/Belgium/S1378/2019	EPI1446520	sciensano_(scientific_institute_of_public_health)	sciensano
A/Paris/1988/2012	EPI416326	?	institut_pasteur
A/Aichi/70/2007	EPI173645	?	other_database_import
A/Korea/KUMC-GR115/2011	EPI1061746	?	other_database_import
A/NewYork/408/2002	EPI83445	?	other_database_import
A/Quebec/RV1890/2018	EPI1201282	?	public_health_agency_of_canada_(phac)
A/Netherlands/1116/2019	EPI1431634	erasmus_medical_center	erasmus_medical_center
A/JiangxiXinzhou/1621/2015	EPI985645	?	other_database_import
A/Managua/41002/2010	EPI285378	?	other_database_import
A/Colorado/42/2019	EPI1636333	colorado_department_of_health_lab	centers_for_disease_control_and_prevention
A/Ceuta/270/2017	EPI916968	instituto_de_salud_carlos_iii	instituto_de_salud_carlos_iii
A/Netherlands/10060/2020	EPI1679667	national_institute_for_public_health_and_the_environment_(rivm)	national_institute_for_public_health_and_the_environment_(rivm)
A/England/70160650/2016	EPI1024198	microbiology_services_colindale,_public_health_england	microbiology_services_colindale,_public_health_england
A/Switzerland/9715293/2013	EPI814528	national_institute_for_medical_research	centers_for_disease_control_and_prevention
A/Scotland/16/2014	EPI1106953	nhs_greater_glasgow_and_clyde	nhs_greater_glasgow_and_clyde
A/Ontario/RV3180/2016	EPI1004749	ontario_agency_for_health_protection_and_promotion_(oahpp)	public_health_agency_of_canada_(phac)
A/Quebec/26-041105/2005	EPI644291	?	other_database_import
A/NewYork/113/2002	EPI27434	?	other_database_import
A/Victoria/745/2017	EPI1132177	monash_medical_centre	who_collaborating_centre_for_reference_and_research_on_influenza
A/Massachusetts/28/2019	EPI1482541	massachusetts_department_of_public_health	centers_for_disease_control_and_prevention
A/Massachusetts/2/2002	EPI147163	?	other_database_import
A/Kanagawa/IC1843/2019	EPI1494536	national_institute_of_infectious_diseases_(niid)	national_institute_of_infectious_diseases_(niid)
A/Lisbon/niEVA162/2015	EPI565348	instituto_nacional_de_saude	insa_national_institute_of_health_portugal
A/Pennsylvania/931/2019	EPI1562579	children's_hospital_of_pittsburgh_upmc	centers_for_disease_control_and_prevention
A/NewYork/696/1994	EPI34351	?	other_database_import
A/NorthernIreland/64360270/2016	EPI913905	microbiology_services_colindale,_public_health_england	microbiology_services_colindale,_public_health_england
A/Minnesota/61/2018	EPI1336712	minnesota_department_of_health	centers_for_disease_control_and_prevention
A/Manitoba/RV1594/2019	EPI1426982	?	public_health_agency_of_canada_(phac)
A/Ukraine/7650/2017	EPI1040790	ministry_of_health_of_ukraine	crick_worldwide_influenza_centre
A/Austria/966924/2017	EPI1035766	department_of_virology,_medical_university_vienna	medical_university_vienna
A/Muscat/6972/2019	EPI1646754	central_public_health_laboratory,_ministry_of_health	crick_worldwide_influenza_centre
A/Catalonia/NSVH100995914/2019	EPI1478975	hospital_universitari_vall_d'hebron	hospital_universitari_vall_d'hebron
A/SouthAustralia/44/2001	EPI606549	?	other_database_import
A/Sydney/1019/2015	EPI676191	institute_of_medical_and_veterinary_science_(imvs)	who_collaborating_centre_for_reference_and_research_on_influenza
A/Boston/YGA_00041/2013	EPI520829	?	other_database_import
A/Shaanxi/43/2003	EPI360370	?	other_database_import
A/Okinawa/14/2005	EPI173393	?	other_database_import
A/Alabama/AF1349/2008	EPI153137	?	other_database_import
A/Mississippi/24/2019	EPI1428121	mississippi_public_health_laboratory	centers_for_disease_control_and_prevention
A/Ontario/33/2015	EPI737185	?	other_database_import
A/PaisVasco/1231/2017	EPI1015935	servicio_de_microbiología_hospital_donostia	instituto_de_salud_carlos_iii
A/Tasmania/15/2017	EPI1058718	royal_hobart_hospital	who_collaborating_centre_for_reference_and_research_on_influenza
A/Beijing/136/2013	EPI467742	?	other_database_import
A/Ontario/RV3490/2018	EPI1246535	?	public_health_agency_of_canada_(phac)
A/Pennsylvania/183/2018	EPI1477271	children's_hospital_of_pittsburgh_upmc	centers_for_disease_control_and_prevention
A/Lao/I614/2011	EPI347736	ministry_of_health_laos	national_institute_of_infectious_diseases_(niid)
A/Texas/4207/2014	EPI638260	?	other_database_import
A/Iraq/AF1177/2008	EPI152140	?	other_database_import
A/Wisconsin/159/2018	EPI1473155	marshfield_clinic_research_foundation	centers_for_disease_control_and_prevention
A/Catalonia/849940S/2019	EPI1667566	hospital_clínic	hospital_cl?nic_de_barcelona
A/Navarra/598/2015	EPI616545	servicio_de_microbiología_complejo_hospitalario_de_navarra	instituto_de_salud_carlos_iii
A/Milan/103/2012	EPI406891	?	other_database_import
A/Minnesota/33/2017	EPI1016304	minnesota_department_of_health	centers_for_disease_control_and_prevention
A/Colombia/6860/2015	EPI727355	instituto_nacional_de_salud_de_columbia	centers_for_disease_control_and_prevention
A/NewYork/322/1999	EPI79255	?	other_database_import
A/Singapore/TT638/2011	EPI381061	?	other_database_import
A/Michigan/145/2017	EPI1115230	university_of_michigan_sph_epid	centers_for_disease_control_and_prevention
A/Romania/205773/2016	EPI884319	cantacuzino_institute	cantacuzino_institute
A/Ohio/42/2017	EPI1085684	ohio_department_of_health_laboratories	centers_for_disease_control_and_prevention
A/Sydney/57/2007	EPI1445574	clinical_virology_unit,_cdim	who_collaborating_centre_for_reference_and_research_on_influenza
A/Lefkada/372/2013	EPI446175	hellenic_pasteur_institute	hellenic_pasteur_institute
A/Boston/YGA_01195/2013	EPI520550	?	other_database_import
A/Hunan/195/2003	EPI360348	?	other_database_import
A/Oklahoma/5782/2017	EPI1075603	?	other_database_import
A/SouthDakota/19/2017	EPI1035561	iowa_state_hygienic_laboratory	centers_for_disease_control_and_prevention
A/Ontario/RV0898/2018	EPI1183566	ontario_agency_for_health_protection_and_promotion_(oahpp)	public_health_agency_of_canada_(phac)
A/Kuwait/AF1163/2008	EPI137332	?	other_database_import
A/Ontario/RV1123/2018	EPI1183585	ontario_agency_for_health_protection_and_promotion_(oahpp)	public_health_agency_of_canada_(phac)
A/Florida/96/2017	EPI1123823	florida_department_of_health_jacksonville	centers_for_disease_control_and_prevention
A/PuertoRico/11/2016	EPI868607	puerto_rico_department_of_health	centers_for_disease_control_and_prevention
A/Hawaii/106/2016	EPI910904	state_of_hawaii_department_of_health	centers_for_disease_control_and_prevention
A/Aichi/77/2008	EPI173620	?	other_database_import
A/Argentina/1876/2017	EPI1058053	instituto_nacional_de_enfermedades_infecciosas	centers_for_disease_control_and_prevention
A/Palermo/20/2019	EPI1582677	istituto_superiore_di_sanità_	crick_worldwide_influenza_centre
A/Maryland/AF1492/2008	EPI153271	?	other_database_import
A/NewJersey/26/2017	EPI1039250	new_jersey_department_of_health_&_senior_services	centers_for_disease_control_and_prevention
A/NewYork/1033/2006	EPI524690	?	other_database_import
A/Basel/USB0024484/2017	EPI1568999	?	import_from_public_domain
A/Victoria/541/2017	EPI1045564	monash_medical_centre	who_collaborating_centre_for_reference_and_research_on_influenza
A/Kumamoto/DS-182v/2014	EPI689419	?	other_database_import
A/Sydney/1008/2015	EPI675951	institute_of_medical_and_veterinary_science_(imvs)	who_collaborating_centre_for_reference_and_research_on_influenza
A/Kyrgyzstan/308/2019	EPI1674602	national_virology_laboratory,_center_microbiological_investigations	crick_worldwide_influenza_centre
A/Singapore/EN0877/2017	EPI1145583	ministry_of_health,_singapore	ministry_of_health,_singapore
A/Korea/7209/2007	EPI155401	?	centers_for_disease_control_and_prevention
A/Kyrgyzstan/164/2016	EPI891694	national_virology_laboratory,_center_microbiological_investigations	crick_worldwide_influenza_centre
A/Idaho/10/2014	EPI566185	state_of_idaho_bureau_of_laboratories	centers_for_disease_control_and_prevention
A/Paraiba/145960-IEC/2017	EPI1045870	evandro_chagas_institute	evandro_chagas_institute
A/Shiraz/1008/2015	EPI1086291	?	other_database_import
A/Hokkaido/10H028/2011	EPI340520	?	other_database_import
A/Jiangsu/Beitang18/2008	EPI163121	?	centers_for_disease_control_and_prevention
A/Belgrade/1741/2012	EPI392205	institute_of_immunology_and_virology_torlak	national_institute_for_medical_research
A/SaudiArabia/229/2018	EPI1329044	general_laboratories_and_blood_banks,_dept_of_molecular_biology,_regional_laboratory	crick_worldwide_influenza_centre
A/Maine/11/2015	EPI579318	maine_health_and_environmental_testing_laboratory	centers_for_disease_control_and_prevention
A/Japan/4277/2014	EPI662801	?	other_database_import
A/Victoria/154/2017	EPI1248373	victorian_infectious_diseases_reference_laboratory_	who_collaborating_centre_for_reference_and_research_on_influenza
A/Shanghai/N11/2007	EPI269774	?	other_database_import
A/Norway/433/2012	EPI357000	?	norwegian_institute_of_public_health
A/Osaka/125/2001	EPI606674	?	other_database_import
A/Yamaguchi/70/2011	EPI347682	yamaguchi_prefectural_institute_of_public_health_and_environment	national_institute_of_infectious_diseases_(niid)
A/Michigan/361/2018	EPI1469813	university_of_michigan_sph_epid	centers_for_disease_control_and_prevention
A/Victoria/854/2017	EPI1140450	austin_health	who_collaborating_centre_for_reference_and_research_on_influenza
A/Osaka/53/2014	EPI536492	osaka_prefectural_institute_of_public_health	national_institute_of_infectious_diseases_(niid)
A/Malaysia/RP0574/2019	EPI1550178	institut_penyelidikan_perubatan	who_collaborating_centre_for_reference_and_research_on_influenza
A/HongKong/H090-725-V1/2009	EPI326537	?	other_database_import
A/India/LKO799/2011	EPI485399	?	other_database_import
A/Thailand/CU-H3141/2012	EPI684771	?	other_database_import
A/Pennsylvania/40/2018	EPI1466353	children's_hospital_of_pittsburgh_upmc	centers_for_disease_control_and_prevention
A/Perth/51/2015	EPI750736	pathwest_qe_ii_medical_centre	who_collaborating_centre_for_reference_and_research_on_influenza
A/Michigan/330/2019	EPI1559978	university_of_michigan_sph_epid	centers_for_disease_control_and_prevention
A/HongKong/3969/2011	EPI331093	government_virus_unit	national_institute_for_medical_research
A/Maine/25/2019	EPI1545326	maine_health_and_environmental_testing_laboratory	centers_for_disease_control_and_prevention
A/Boston/DOA2-236/2013	EPI475247	?	other_database_import
A/DominicanRepublic/4319/2010	EPI278766	laboratorio_de_investigacion_/_centro_de_educacion_medica_y_amistad_dominico_japones_(cemadoja)	centers_for_disease_control_and_prevention
A/Colorado/30/2014	EPI558233	colorado_department_of_health_lab	centers_for_disease_control_and_prevention
A/Georgia/GA-06C0-221239/2006	EPI146025	?	other_database_import
A/Ontario/20/2017	EPI953910	?	other_database_import
A/Qingdao/1116/2009	EPI272688	?	other_database_import
[truncated: 69,203 more rows]
