# Supplementary material for: Limited Predictability of Amino Acid Substitutions in Seasonal Influenza Viruses
Source: Mol Biol Evol. 2021 Mar 5;38(7):2767–77. doi: 10.1093/molbev/msab065 (PMC8233509; doi:10.1093/molbev/msab065)
Supplement: msab065_Supplementary_Data [file msab065_supplementary_data.zip › strains_h3n2_na.txt]

Strain	Accession Number	Originating Lab.	Submitting Lab.
A/Lyon/2406/2016	EPI894081	crr_virus_influenza_region_sud	crick_worldwide_influenza_centre
A/HongKong/HKU45/2005	EPI176929	?	other_database_import
A/Basel/USB0028306/2017	EPI1570357	?	import_from_public_domain
A/Norway/3510/2018	EPI1327495	universitetssykehuset_nord_norge_hf,_avd._mikrobiologi_og_smittevern	norwegian_institute_of_public_health
A/Massachusetts/29/2019	EPI1482532	massachusetts_department_of_public_health	centers_for_disease_control_and_prevention
A/Canberra/2/2010	EPI276911	canberra_hospital	who_collaborating_centre_for_reference_and_research_on_influenza
A/Norway/3570/2018	EPI1354487	ostfold_hospital___fredrikstad,_dept._of_microbiology	crick_worldwide_influenza_centre
A/Perth/2/2018	EPI1242828	pathwest_qe_ii_medical_centre	who_collaborating_centre_for_reference_and_research_on_influenza
A/Vaxjo/1/2011	EPI347595	?	swedish_institute_for_infectious_disease_control
A/Wisconsin/20/2017	EPI925608	wisconsin_state_laboratory_of_hygiene	centers_for_disease_control_and_prevention
A/Nepal/932/2013	EPI574063	national_public_health_laboratory	national_institute_of_infectious_diseases_(niid)
A/NordrheinWestfalen/59/2016	EPI866889	?	robert_koch_institute
A/Yokohama/181/2017	EPI1169045	yokohama_city_institute_of_public_health.	national_institute_of_infectious_diseases_(niid)
A/CoteDIvoire/1520/2019	EPI1609011	pasteur_institut_of_côte_d'ivoire	crick_worldwide_influenza_centre
A/England/70600059/2017	EPI1029332	microbiology_services_colindale,_public_health_england	microbiology_services_colindale,_public_health_england
A/NewHampshire/7/2011	EPI319774	new_hampshire_public_health_laboratories	centers_for_disease_control_and_prevention
A/Peru/PER004/2010	EPI494252	?	other_database_import
A/Helsingborg/1/2016	EPI946085	?	swedish_institute_for_infectious_disease_control
A/Minnesota/4/2013	EPI459789	minnesota_department_of_health	centers_for_disease_control_and_prevention
A/Boston/DOA2-184/2013	EPI474905	?	other_database_import
A/Lyon/86/2020	EPI1696284	cnr_virus_des_infections_respiratoires___france_sud	cnr_virus_des_infections_respiratoires___france_sud
A/Cambodia/36943/2017	EPI1179526	institute_pasteur_du_cambodia	who_collaborating_centre_for_reference_and_research_on_influenza
A/NorthCarolina/17/2018	EPI1205535	north_carolina_state_laboratory_of_public_health	centers_for_disease_control_and_prevention
A/Yamaguchi/77/2011	EPI353249	yamaguchi_prefectural_institute_of_public_health_and_environment	national_institute_of_infectious_diseases_(niid)
A/Townsville/1003/2019	EPI1670093	institute_of_medical_and_veterinary_science_(imvs)	who_collaborating_centre_for_reference_and_research_on_influenza
A/Lao/F3385/2017	EPI1195220	national_center_for_laboratory_and_epidemiology	national_institute_of_infectious_diseases_(niid)
A/SriLanka/54/2018	EPI1359634	medical_research_institute	who_collaborating_centre_for_reference_and_research_on_influenza
A/Khabarovsk/4/2015	EPI634166	russian_academy_of_medical_sciences	centers_for_disease_control_and_prevention
A/Tochigi/15115/2015	EPI726897	tochigi_prefectural_institute_of_public_health_and_environmental_science	national_institute_of_infectious_diseases_(niid)
A/Talca/63220/2019	EPI1587656	instituto_de_salud_publica_de_chile	centers_for_disease_control_and_prevention
A/Lyon/354/2019	EPI1385025	crr_virus_influenza_region_sud	hospices_civils_de_lyon
A/Florida/15/2018	EPI1183005	florida_department_of_health_tampa	centers_for_disease_control_and_prevention
A/Estonia/112829/2018	EPI1262028	health_protection_inspectorate	crick_worldwide_influenza_centre
A/HongKong/HKU105/2005	EPI341288	?	other_database_import
A/California/8/2006	EPI123130	?	centers_for_disease_control_and_prevention
A/SouthAustralia/18/2017	EPI1022027	institute_of_medical_and_veterinary_science_(imvs)	who_collaborating_centre_for_reference_and_research_on_influenza
A/Alberta/RV2337/2017	EPI1105058	provincial_laboratory_of_public_health_for_southern_alberta	centers_for_disease_control_and_prevention
A/SantaClara/YGA_03019/2013	EPI523106	?	other_database_import
A/Boston/YGA_00078/2013	EPI521025	?	other_database_import
A/Alabama/8/2014	EPI555434	adph_bureau_of_clinical_laboratories	centers_for_disease_control_and_prevention
A/Washington/8/2016	EPI747285	washington_state_public_health_laboratory	centers_for_disease_control_and_prevention
A/Waikato/2/2002	EPI35876	?	other_database_import
A/Texas/25/2018	EPI1466605	baylor_scott_and_white_health	centers_for_disease_control_and_prevention
A/Kanagawa/AC1871/2019	EPI1542302	national_institute_of_infectious_diseases_(niid)	national_institute_of_infectious_diseases_(niid)
A/Pennsylvania/5/2011	EPI326321	pennsylvania_department_of_health	centers_for_disease_control_and_prevention
A/Brazil/70859/2015	EPI722511	instituto_adolfo_lutz	centers_for_disease_control_and_prevention
A/California/NHRC_BRD41512N/2017	EPI1030699	?	other_database_import
A/Guangxi-Mashan/32/2019	EPI1504894	who_chinese_national_influenza_center	who_chinese_national_influenza_center
A/Sydney/616/2009	EPI269923	childrens_hospital_westmead	who_collaborating_centre_for_reference_and_research_on_influenza
A/Bolivia/307/2019	EPI1479755	instituto_nacional_de_laboratoriosde_salud_(inlasa)	centers_for_disease_control_and_prevention
A/Basel/USB0028466/2017	EPI1570366	?	import_from_public_domain
A/Alaska/32/2019	EPI1573675	alaska_state_virology_lab	centers_for_disease_control_and_prevention
A/Oregon/19/2015	EPI671069	oregon_public_health_laboratory	centers_for_disease_control_and_prevention
A/Michigan/142/2017	EPI1115898	university_of_michigan_sph_epid	centers_for_disease_control_and_prevention
A/HongKong/4439/2019	EPI1670782	government_virus_unit	crick_worldwide_influenza_centre
A/Lyon/CHU/F/0054697/2019	EPI1384987	crr_virus_influenza_region_sud	hospices_civils_de_lyon
A/Lyon/2212R0196/2016	EPI1322236	cnr_influenza_france_sud	centers_for_disease_control_and_prevention
A/Kenya/1711/2010	EPI278749	cdc_kenya	centers_for_disease_control_and_prevention
A/Austria/45/2012	EPI359677	department_of_virology,_medical_university_vienna	medical_university_vienna
A/Singapore/MOH0134/2019	EPI1630382	ministry_of_health,_singapore	ministry_of_health,_singapore
A/Singapore/GP1116/2019	EPI1626825	ministry_of_health,_singapore	ministry_of_health,_singapore
A/Oregon/6/2018	EPI1198452	oregon_public_health_laboratory	centers_for_disease_control_and_prevention
A/Townsville/43/2018	EPI1359691	queensland_health_scientific_services	who_collaborating_centre_for_reference_and_research_on_influenza
A/Kenya/118/2013	EPI465190	cdc_kenya	centers_for_disease_control_and_prevention
A/California/127/2015	EPI701800	california_department_of_health_services	centers_for_disease_control_and_prevention
A/England/71480647/2017	EPI1112107	microbiology_services_colindale,_public_health_england	microbiology_services_colindale,_public_health_england
A/Virginia/32/2015	EPI649881	virginia_division_of_consolidated_laboratories	centers_for_disease_control_and_prevention
A/Managua/116603/2010	EPI285388	?	other_database_import
A/Poland/12186/2016	EPI991826	national_institute_of_public_health___national_institute_of_hygiene	crick_worldwide_influenza_centre
A/Darwin/246/2019	EPI1593932	influenza_surveillance_centre_for_disease_control	who_collaborating_centre_for_reference_and_research_on_influenza
A/Turkey/28/2011	EPI354196	refik_saydam_national_public_health_agency	national_institute_for_medical_research
A/Santiago/34507/2018	EPI1256468	instituto_de_salud_publica_de_chile_	centers_for_disease_control_and_prevention
A/StPetersburg/RII-4839S/2019	EPI1490008	research_institute_of_influenza,_ministry_of_healthcare_of_the_russian_federation	who_national_influenza_centre_russian_federation
A/Oman/7593/2016	EPI913794	central_public_health_laboratory,_ministry_of_health	crick_worldwide_influenza_centre
A/England/70280046/2017	EPI1024285	microbiology_services_colindale,_public_health_england	microbiology_services_colindale,_public_health_england
A/Tambov/CRIE-24/2016	EPI957867	?	central_research_institute_for_epidemiology
A/Shandong-Zhifu/148/2017	EPI1067751	?	other_database_import
A/Ontario/RV3173/2016	EPI1004745	?	public_health_agency_of_canada_(phac)
A/HongKong/CUHK20294/2000	EPI161315	?	other_database_import
A/Sydney/475/2019	EPI1671665	clinical_virology_unit,_cdim	who_collaborating_centre_for_reference_and_research_on_influenza
A/Pennsylvania/71/2018	EPI1250460	new_york_state_department_of_health	centers_for_disease_control_and_prevention
A/StPetersburg/2/2013	EPI438388	russian_academy_of_medical_sciences	centers_for_disease_control_and_prevention
A/NewYork/1/2017	EPI895737	new_york_state_department_of_health	centers_for_disease_control_and_prevention
A/Kanagawa/IC1744/2018	EPI1241712	national_institute_of_infectious_diseases_(niid)	national_institute_of_infectious_diseases_(niid)
A/Chile/7868/2019	EPI1662561	instituto_de_salud_publica_de_chile	centers_for_disease_control_and_prevention
A/Victoria/523/2015	EPI652465	monash_medical_centre	who_collaborating_centre_for_reference_and_research_on_influenza
A/Quebec/RV1278/2018	EPI1200617	?	public_health_agency_of_canada_(phac)
A/Canada/32/2006	EPI155233	?	centers_for_disease_control_and_prevention
A/Norway/1078/2014	EPI530622	akershus_university_hospital	national_institute_for_medical_research
A/Pennsylvania/201/2018	EPI1477434	children's_hospital_of_pittsburgh_upmc	centers_for_disease_control_and_prevention
A/NewHampshire/13/2017	EPI972710	new_hampshire_public_health_laboratories	centers_for_disease_control_and_prevention
A/Stockholm/58/2015	EPI686790	swedish_institute_for_infectious_disease_control	swedish_institute_for_infectious_disease_control
A/Belgium/G544/2014	EPI557238	scientific_institute_of_public_health	national_institute_for_medical_research
A/Macedonia/706/2019	EPI1371502	institute_of_public_health_(macedonia)	crick_worldwide_influenza_centre
A/Kharkiv/448/2018	EPI1363016	institute_of_epidemiology_and_infectious_diseases_ams_of_ukraine	centers_for_disease_control_and_prevention
A/NewYork/WC-LVD-14-077/2014	EPI844653	?	other_database_import
A/Canberra/36/2017	EPI1058627	canberra_hospital	who_collaborating_centre_for_reference_and_research_on_influenza
A/RhodeIsland/12/2017	EPI1000712	rhode_island_department_of_health	other_database_import
A/JiangxiXinzhou/1453/2015	EPI985716	?	other_database_import
A/England/194860507/2019	EPI1677012	microbiology_services_colindale,_public_health_england	microbiology_services_colindale,_public_health_england
A/Annecy/2806/2012	EPI416479	crr_virus_influenza_region_sud	national_institute_for_medical_research
A/Qatar/16-VI-19-0048770/2019	EPI1647074	supreme_health_council	crick_worldwide_influenza_centre
A/NewYork/3471/2009	EPI217945	?	other_database_import
A/Virginia/34/2014	EPI575138	virginia_division_of_consolidated_laboratories	centers_for_disease_control_and_prevention
A/Texas/132/2017	EPI1116631	baylor_scott_and_white_health	centers_for_disease_control_and_prevention
A/Guatemala/77/2018	EPI1273827	laboratorio_nacional_de_salud_guatemala	centers_for_disease_control_and_prevention
A/Singapore/MOH0087/2017	EPI1023749	ministry_of_health,_singapore	ministry_of_health,_singapore
A/Guatemala/162/2019	EPI1557731	laboratorio_nacional_de_salud_guatemala	centers_for_disease_control_and_prevention
A/Guyane/1750/2015	EPI624463	institut_pasteur	institut_pasteur
A/Henan-Xigong/11041/2014	EPI554729	who_chinese_national_influenza_center	who_chinese_national_influenza_center
A/PaysDeLoire/1603/2018	EPI1232356	?	institut_pasteur
A/Netherlands/15/2019	EPI1346283	erasmus_medical_center	erasmus_medical_center
A/Lao/SA141/2014	EPI541950	ministry_of_health_laos	national_institute_of_infectious_diseases_(niid)
A/Victoria/835/2015	EPI652651	austin_health	who_collaborating_centre_for_reference_and_research_on_influenza
A/Eskilstuna/15/2019	EPI1659824	unilabs_mikrobiologi/laboratoriemedicin,_mälarsjukhuset_	public_health_agency_of_sweden
A/Newcastle/58/2016	EPI831692	john_hunter_hospital	who_collaborating_centre_for_reference_and_research_on_influenza
A/Washington/146/2016	EPI1108673	marshfield_clinic_research_foundation	centers_for_disease_control_and_prevention
A/Finland/387/2013	EPI502962	national_institute_for_health_and_welfare	national_institute_for_health_and_welfare
A/Beijing-Huairou/12431/2014	EPI562271	who_chinese_national_influenza_center	who_chinese_national_influenza_center
A/Singapore/KK049/2014	EPI547535	ministry_of_health,_singapore	ministry_of_health,_singapore
A/Kentucky/4/2012	EPI363049	kentucky_division_of_laboratory_services	centers_for_disease_control_and_prevention
A/Bari/63/2016	EPI772564	uoc_policlinico_di_bari_dimo	university_of_bari
A/Ireland/78114/2018	EPI1345997	ucd_national_virus_reference_laboratory__	crick_worldwide_influenza_centre
A/Oman/5270/2015	EPI731238	central_public_health_laboratory,_ministry_of_health	crick_worldwide_influenza_centre
A/Basel/USB0026806/2017	EPI1570290	?	import_from_public_domain
A/Guangdong-Lianzhou/321/2019	EPI1542500	who_chinese_national_influenza_center	who_chinese_national_influenza_center
A/Saskatchewan/RV2225/2019	EPI1492518	roy_romanow_provincial_laboratory_	public_health_agency_of_canada_(phac)
A/Hunan-Yuhu/1320/2019	EPI1503591	who_chinese_national_influenza_center	who_chinese_national_influenza_center
A/England/534/2003	EPI358677	?	other_database_import
A/Texas/UR06-0480/2007	EPI70531	?	other_database_import
A/Neath/9065/2018	EPI1227466	public_health_wales_microbiology	public_health_wales_microbiology
A/Netherlands/773/2014	EPI590405	national_institute_for_public_health_and_the_environment_(rivm)	national_institute_for_public_health_and_the_environment_(rivm)
A/England/65060442/2016	EPI1028554	microbiology_services_colindale,_public_health_england	microbiology_services_colindale,_public_health_england
A/Samara/73/2013	EPI460559	who_national_influenza_centre_russian_federation	national_institute_for_medical_research
A/Ulaanbaatar/4535/2014	EPI562119	national_center_for_communicable_diseases	national_institute_of_infectious_diseases_(niid)
A/Nep/1655/2018	EPI1339572	who_chinese_national_influenza_center	who_chinese_national_influenza_center
A/Concepcion/44028/2018	EPI1279156	instituto_de_salud_publica_de_chile_	instituto_de_salud_publica_de_chile
A/Colorado/15/2008	EPI194005	?	centers_for_disease_control_and_prevention
A/Bayern/1/2014	EPI505210	robert_koch_institute	national_institute_for_medical_research
A/Michigan/104/2018	EPI1468082	university_of_michigan_sph_epid	centers_for_disease_control_and_prevention
A/Kanagawa/IC1819/2019	EPI1351572	national_institute_of_infectious_diseases_(niid)	national_institute_of_infectious_diseases_(niid)
A/Kanagawa/IC1620/2017	EPI917454	national_institute_of_infectious_diseases_(niid)	national_institute_of_infectious_diseases_(niid)
A/Michigan/444/2019	EPI1606035	michigan_department_of_community_health	centers_for_disease_control_and_prevention
A/Taiwan/302/2007	EPI445224	?	other_database_import
A/Kawasaki/119/2017	EPI1037981	kawasaki_city_institute_of_public_health_	national_institute_of_infectious_diseases_(niid)
A/Lao/F3275/2017	EPI1140033	national_center_for_laboratory_and_epidemiology	national_institute_of_infectious_diseases_(niid)
A/Stockholm/20/2014	EPI544077	swedish_institute_for_infectious_disease_control	swedish_institute_for_infectious_disease_control
A/Vermont/7/2012	EPI371985	vermont_department_of_health_laboratory	centers_for_disease_control_and_prevention
A/Washington/11/2015	EPI579770	marshfield_clinic_research_foundation	centers_for_disease_control_and_prevention
A/Korea/KUMC-GR137/2011	EPI1061785	?	other_database_import
A/Iowa/11/2019	EPI1409059	iowa_state_hygienic_laboratory	centers_for_disease_control_and_prevention
A/Lao/I763/2012	EPI416557	ministry_of_health_laos	national_institute_of_infectious_diseases_(niid)
A/Poland/439/2017	EPI1036150	national_institute_of_public_health___national_institute_of_hygiene	crick_worldwide_influenza_centre
A/Philippines/13/2016	EPI899259	research_institute_of_tropical_medicine	who_collaborating_centre_for_reference_and_research_on_influenza
A/HongKong/CUHK23111/2002	EPI161351	?	other_database_import
A/NorthernIreland/1423/2020	EPI1674782	regional_virus_laboratory,_microbiology_department,_royal_victoria_hospital	crick_worldwide_influenza_centre
A/Houston/JMM_127/2013	EPI613267	?	other_database_import
A/Peru/PER373/2010	EPI497464	?	other_database_import
A/Zhejiang-Haishu/11168/2017	EPI1062684	who_chinese_national_influenza_center	who_chinese_national_influenza_center
A/Taiwan/F298/2009	EPI259495	?	other_database_import
A/Michigan/284/2018	EPI1469159	university_of_michigan_sph_epid	centers_for_disease_control_and_prevention
A/Pennsylvania/43/2017	EPI1127831	children's_hospital_of_pittsburgh_upmc	centers_for_disease_control_and_prevention
A/Nevada/25/2014	EPI558378	nevada_state_health_laboratory	centers_for_disease_control_and_prevention
A/NewYork/26/2003	EPI27211	?	other_database_import
A/Austria/965114/2017	EPI956172	department_of_virology,_medical_university_vienna	medical_university_vienna
A/Oita/10/2015	EPI643087	oita_prefectural_institute_of_health_and_environment	national_institute_of_infectious_diseases_(niid)
A/Catalonia/NSVH100793509/2018	EPI1211100	hospital_universitari_vall_d'hebron	hospital_universitari_vall_d'hebron
A/Louisiana/24/2019	EPI1422412	louisiana_department_of_health_and_hospitals	centers_for_disease_control_and_prevention
A/AbuDhabi/14/2017	EPI1179835	shaikh_khalifa_medical_city	centers_for_disease_control_and_prevention
A/DistrictOfColumbia/30/2019	EPI1482461	dc_public_health_lab	centers_for_disease_control_and_prevention
A/England/349/2019	EPI1665809	microbiology_services_colindale,_public_health_england	microbiology_services_colindale,_public_health_england
A/Idaho/24/2019	EPI1442456	state_of_idaho_bureau_of_laboratories	centers_for_disease_control_and_prevention
A/England/50520248/2015	EPI607888	microbiology_services_colindale,_public_health_england	microbiology_services_colindale,_public_health_england
A/SouthAfrica/5232/2016	EPI858443	national_institute_for_communicable_disease	centers_for_disease_control_and_prevention
A/Moldova/67851/2016	EPI991674	national_centre_for_preventive_medicine	crick_worldwide_influenza_centre
A/Paraguay/2394/2010	EPI301103	central_laboratory_of_public_health	centers_for_disease_control_and_prevention
A/Taiwan/618/2014	EPI562113	center_for_disease_control	national_institute_of_infectious_diseases_(niid)
A/Guangdong-Jiangcheng/1563/2017	EPI1062591	who_chinese_national_influenza_center	who_chinese_national_influenza_center
A/Oregon/UR06-0200/2007	EPI75357	?	other_database_import
A/BritishColumbia/4791/2011	EPI353460	national_microbiology_laboratory,_health_canada	centers_for_disease_control_and_prevention
A/Bangladesh/151/2018	EPI1329271	institute_of_epidemiology_disease_control_and_research_(iedcr)_&_bangladesh_national_influenza_centre_(nic)	centers_for_disease_control_and_prevention
A/NewYork/391/2005	EPI78994	?	other_database_import
A/Florida/40/2017	EPI1016207	florida_department_of_health_jacksonville	centers_for_disease_control_and_prevention
A/Washington/332/2017	EPI1465342	marshfield_clinic_research_foundation	centers_for_disease_control_and_prevention
A/Missouri/19/2016	EPI867536	missouri_department._of_health_&_senior_services	centers_for_disease_control_and_prevention
A/Townsville/32/2016	EPI869498	queensland_health_scientific_services	who_collaborating_centre_for_reference_and_research_on_influenza
A/Ireland/270/2017	EPI1177384	national_virus_reference_laboratory	crick_worldwide_influenza_centre
A/SouthAustralia/1070/2019	EPI1593986	institute_of_medical_and_veterinary_science_(imvs)	who_collaborating_centre_for_reference_and_research_on_influenza
A/Iowa/31/2016	EPI862360	iowa_state_hygienic_laboratory	centers_for_disease_control_and_prevention
A/SouthAuckland/48/2017	EPI1044782	institute_of_environmental_science_&_research	who_collaborating_centre_for_reference_and_research_on_influenza
A/Dunedin/8/2002	EPI35952	?	other_database_import
A/Christchurch/521/2016	EPI919233	canterbury_health_services	who_collaborating_centre_for_reference_and_research_on_influenza
A/Netherlands/1994/2017	EPI967300	national_institute_for_public_health_and_the_environment_(rivm)	national_institute_for_public_health_and_the_environment_(rivm)
A/Siena/3/1995	EPI176079	?	other_database_import
A/England/81140617/2018	EPI1242460	microbiology_services_colindale,_public_health_england	microbiology_services_colindale,_public_health_england
A/Maryland/10/2014	EPI520364	maryland_department_of_health_and_mental_hygiene	centers_for_disease_control_and_prevention
A/Mozambique/213/2019	EPI1487215	laboratório_de_isolamento_viral	centers_for_disease_control_and_prevention
A/Managua/365902/2010	EPI315790	?	other_database_import
A/Guangxi-Qinnan/1834/2019	EPI1589831	who_chinese_national_influenza_center	who_chinese_national_influenza_center
A/Latvia/12-060164/2014	EPI561778	state_agency,_infectology_center_of_latvia	national_institute_for_medical_research
A/Virginia/26/2016	EPI747099	university_of_virginia,_medical_labs/microbiology	centers_for_disease_control_and_prevention
A/Peru/PER370/2010	EPI497436	?	other_database_import
A/Missouri/41/2015	EPI671005	missouri_department._of_health_&_senior_services	centers_for_disease_control_and_prevention
A/Nep/1652/2018	EPI1339566	who_chinese_national_influenza_center	who_chinese_national_influenza_center
A/Boston/YGA_01072/2012	EPI521410	?	other_database_import
A/Utah/2/2017	EPI895777	utah_department_of_health	centers_for_disease_control_and_prevention
A/Keelung/81/2016	EPI998194	?	other_database_import
A/Canterbury/434/2003	EPI93086	?	other_database_import
A/NewYork/744/1994	EPI39142	?	other_database_import
A/Spain/108862/2016	EPI894109	universidad_de_valladolid	crick_worldwide_influenza_centre
A/Sainshand/389/2013	EPI456590	national_center_for_communicable_diseases	national_institute_of_infectious_diseases_(niid)
A/Rancagua/54068/2018	EPI1313310	instituto_de_salud_publica_de_chile_	centers_for_disease_control_and_prevention
A/Guangdong-Qingxin/348/2019	EPI1691968	who_chinese_national_influenza_center	who_chinese_national_influenza_center
A/HongKong/237/2017	EPI918291	government_virus_unit	centers_for_disease_control_and_prevention
A/Florida/24/2015	EPI579638	florida_department_of_health_tampa	centers_for_disease_control_and_prevention
A/RheinlandPfalz/48/2017	EPI978823	?	robert_koch_institute
A/Cameroon/15V-6741/2015	EPI746008	centre_pasteur_du_cameroun	crick_worldwide_influenza_centre
A/Singapore/H2013060/2013	EPI467973	?	other_database_import
A/Guatemala/193/2017	EPI1048994	laboratorio_nacional_de_salud_guatemala	centers_for_disease_control_and_prevention
A/Chillan/55269/2017	EPI1081405	instituto_de_salud_publica_de_chile_	instituto_de_salud_publica_de_chile
A/Ohio/UR07-0023/2008	EPI175057	?	other_database_import
A/Hawaii/20/2019	EPI1429630	state_of_hawaii_department_of_health	centers_for_disease_control_and_prevention
A/Connecticut/3/2011	EPI319660	connecticut_department._of_public_health	centers_for_disease_control_and_prevention
A/England/194840294/2019	EPI1666689	microbiology_services_colindale,_public_health_england	microbiology_services_colindale,_public_health_england
A/Macedonia/1235/2019	EPI1479056	institute_of_public_health_(macedonia)	centers_for_disease_control_and_prevention
A/SouthAfrica/R7728/2017	EPI1079873	national_institute_for_communcable_diseases	national_institute_of_communicable_diseases
A/Denmark/44/2014	EPI574562	statens_serum_institute	national_institute_for_medical_research
A/NewYork/36/2003	EPI27021	?	other_database_import
A/Norway/217/2015	EPI564874	?	norwegian_institute_of_public_health
A/Hawaii/4/2016	EPI747232	state_of_hawaii_department_of_health	centers_for_disease_control_and_prevention
A/HongKong/3101/2017	EPI1043904	government_virus_unit	crick_worldwide_influenza_centre
A/Brisbane/281/2011	EPI346289	queensland_health_scientific_services	who_collaborating_centre_for_reference_and_research_on_influenza
A/Sydney/1047/2017	EPI1060525	institute_of_medical_and_veterinary_science_(imvs)	who_collaborating_centre_for_reference_and_research_on_influenza
A/Henan-Zhongyuan/1578/2016	EPI885608	who_chinese_national_influenza_center	who_chinese_national_influenza_center
A/Myanmar/18M315/2018	EPI1425328	national_health_laboratory	national_institute_of_infectious_diseases_(niid)
A/Newcastle/87/2016	EPI831827	john_hunter_hospital	who_collaborating_centre_for_reference_and_research_on_influenza
A/Bangladesh/3044/2017	EPI1048094	institute_of_epidemiology_disease_control_and_research_(iedcr)_&_bangladesh_national_influenza_centre_(nic)	centers_for_disease_control_and_prevention
A/Alaska/184/2015	EPI680138	alaska_state_virology_lab	centers_for_disease_control_and_prevention
A/Illinois/27/2017	EPI1015172	indiana_state_department_of_health_laboratories	other_database_import
A/Washington/86/2017	EPI1108754	marshfield_clinic_research_foundation	centers_for_disease_control_and_prevention
A/Pennsylvania/260/2017	EPI1060090	pennsylvania_department_of_health	centers_for_disease_control_and_prevention
A/Denmark/60/2016	EPI913708	statens_serum_institute	crick_worldwide_influenza_centre
A/Thailand/IY07006/2007	EPI703086	?	other_database_import
A/Centre/1015/2017	EPI944382	?	institut_pasteur
A/Iceland/8202/2014	EPI536341	landspitali___university_hospital_	national_institute_for_medical_research
A/Thailand/CU-B5436/2011	EPI684931	?	other_database_import
A/SouthAustralia/36/2012	EPI629836	institute_of_medical_and_veterinary_science_(imvs)	who_collaborating_centre_for_reference_and_research_on_influenza
A/Tasmania/29/2017	EPI1060516	royal_hobart_hospital	who_collaborating_centre_for_reference_and_research_on_influenza
A/Netherlands/253/2019	EPI1367340	erasmus_medical_center	erasmus_medical_center
A/Sweden/138/2019	EPI1655221	public_health_agency_of_sweden	public_health_agency_of_sweden
A/Yokohama/14/2018	EPI1217830	yokohama_city_institute_of_public_health.	national_institute_of_infectious_diseases_(niid)
A/FujianGulou/1713/2007	EPI157594	?	centers_for_disease_control_and_prevention
A/Miyazaki/54/2012	EPI377223	miyazaki_prefectural_institute_for_public_health_and_environment	national_institute_of_infectious_diseases_(niid)
A/Brisbane/11/2018	EPI1242744	queensland_health_scientific_services	who_collaborating_centre_for_reference_and_research_on_influenza
A/Paris/67/2019	EPI1351681	?	institut_pasteur
A/Taiwan/915/2016	EPI904085	center_for_disease_control	national_institute_of_infectious_diseases_(niid)
A/HongKong/4984/2017	EPI1154831	government_virus_unit	crick_worldwide_influenza_centre
A/Alaska/105/2015	EPI679349	alaska_state_virology_lab	centers_for_disease_control_and_prevention
A/Montenegro/236/2012	EPI379818	institute_of_public_health	national_institute_for_medical_research
A/Hubei-Xianan/1702/2017	EPI1125252	who_chinese_national_influenza_center	who_chinese_national_influenza_center
A/Orebro/2/2017	EPI1086610	?	public_health_agency_of_sweden
A/Ankara/93/2017	EPI960025	refik_saydam_national_public_health_agency	crick_worldwide_influenza_centre
A/Osaka/55/2014	EPI553246	osaka_prefectural_institute_of_public_health	national_institute_of_infectious_diseases_(niid)
A/NewYork/207/2004	EPI79545	?	other_database_import
A/Pennsylvania/201/2017	EPI1128479	children's_hospital_of_pittsburgh_upmc	centers_for_disease_control_and_prevention
A/Wyoming/5/2013-egg	EPI492730	wyoming_public_health_laboratory	centers_for_disease_control_and_prevention
A/Bangladesh/1020/2019	EPI1586588	icddr,b_international_centre_for_diarrhoeal_disease_research,_bangladesh	centers_for_disease_control_and_prevention
A/Yunnan-Simao/11539/2019	EPI1504540	who_chinese_national_influenza_center	who_chinese_national_influenza_center
A/Arkhangelsk/1/2019	EPI1351966	?	who_national_influenza_centre_russian_federation
A/California/106/2019	EPI1422167	california_department_of_health_services	centers_for_disease_control_and_prevention
A/Ghana/FS/10-4462/2010	EPI301363	university_of_ghana	national_institute_for_medical_research
A/Austria/54/2012	EPI359830	department_of_virology,_medical_university_vienna	medical_university_vienna
A/BadenWurttemberg/114/2017	EPI944502	?	robert_koch_institute
A/Guangdong-Dongwanbendi/5342/2016	EPI885791	who_chinese_national_influenza_center	who_chinese_national_influenza_center
A/Wisconsin/264/2018	EPI1474279	marshfield_clinic_research_foundation	centers_for_disease_control_and_prevention
A/Asaka/3/2017	EPI1251573	saitama_medical_university	saitama_medical_university
A/Taiwan/770/2015	EPI630450	center_for_disease_control	national_institute_of_infectious_diseases_(niid)
A/Minnesota/46/2017	EPI1136897	minnesota_department_of_health	centers_for_disease_control_and_prevention
A/Sweden/1/2014	EPI508272	?	swedish_institute_for_infectious_disease_control
A/Estonia/103969/2016	EPI894023	health_protection_inspectorate	crick_worldwide_influenza_centre
A/Perth/86/2011	EPI346358	pathwest_qe_ii_medical_centre	who_collaborating_centre_for_reference_and_research_on_influenza
A/HongKong/1508/2018	EPI1315887	hong_kong_department_of_health	hong_kong_department_of_health
A/Georgia/NHRC0001/2003	EPI320464	?	other_database_import
A/Denmark/57/2016	EPI913704	statens_serum_institute	crick_worldwide_influenza_centre
A/Sydney/122/2017	EPI1044731	clinical_virology_unit,_cdim	who_collaborating_centre_for_reference_and_research_on_influenza
A/Hessen/38/2019	EPI1388877	?	robert_koch_institute_nationales_referenzzentrum_f?r_influenza
A/Victoria/346/2012	EPI394184	melbourne_pathology	who_collaborating_centre_for_reference_and_research_on_influenza
A/England/61660059/2016	EPI878067	microbiology_services_colindale,_public_health_england	microbiology_services_colindale,_public_health_england
A/Darwin/514/2019	EPI1670012	influenza_surveillance_centre_for_disease_control	who_collaborating_centre_for_reference_and_research_on_influenza
A/Nep/1642/2018	EPI1339551	who_chinese_national_influenza_center	who_chinese_national_influenza_center
A/Maine/39/2015	EPI670981	maine_health_and_environmental_testing_laboratory	centers_for_disease_control_and_prevention
A/PaysDeLoire/1275/2019	EPI1383501	?	institut_pasteur
A/Alabama/6/2018	EPI1182914	adph_bureau_of_clinical_laboratories	centers_for_disease_control_and_prevention
A/Brisbane/53/2009-egg	EPI189217	queensland_health_scientific_services	who_collaborating_centre_for_reference_and_research_on_influenza
A/Brazil/9712/2018	EPI1313270	instituto_adolfo_lutz	centers_for_disease_control_and_prevention
A/Ireland/M28390/2013	EPI467995	national_virus_reference_laboratory	national_institute_for_medical_research
A/Bangladesh/3190612025/2019	EPI1593267	icddr,b_international_centre_for_diarrhoeal_disease_research,_bangladesh	centers_for_disease_control_and_prevention
A/Navarra/2149/2018	EPI1259089	servicio_de_microbiología_complejo_hospitalario_de_navarra	crick_worldwide_influenza_centre
A/Cambodia/775/2017	EPI1181051	national_public_health_laboratory	centers_for_disease_control_and_prevention
A/Sydney/164/2017	EPI1060555	clinical_virology_unit,_cdim	who_collaborating_centre_for_reference_and_research_on_influenza
A/CoteDIvoire/2177/2019	EPI1719195	pasteur_institut_of_côte_d'ivoire	centers_for_disease_control_and_prevention
A/SouthAustralia/67/2015	EPI636191	institute_of_medical_and_veterinary_science_(imvs)	who_collaborating_centre_for_reference_and_research_on_influenza
A/Ningbo/1001/2004	EPI158008	?	centers_for_disease_control_and_prevention
A/Taiwan/1335/1997	EPI445107	?	other_database_import
A/Philippines/NHRC_MCY0124/2016	EPI1030734	?	other_database_import
A/NewYork/334/2004	EPI79811	?	other_database_import
A/Stockholm/12-00752/2012	EPI359010	swedish_institute_for_infectious_disease_control	national_institute_for_medical_research
A/Xinjiang-Kuerle/1191/2019	EPI1504891	who_chinese_national_influenza_center	who_chinese_national_influenza_center
A/Hawaii/15/2018	EPI1205995	state_of_hawaii_department_of_health	centers_for_disease_control_and_prevention
A/StPetersburg/RII-434S/2019	EPI1646563	research_institute_of_influenza,_ministry_of_healthcare_of_the_russian_federation	who_national_influenza_centre_russian_federation
A/Minnesota/38/2014	EPI564138	minnesota_department_of_health	centers_for_disease_control_and_prevention
A/Paris/84/2019	EPI1351697	?	institut_pasteur
A/Sydney/1092/2016	EPI869534	institute_of_medical_and_veterinary_science_(imvs)	who_collaborating_centre_for_reference_and_research_on_influenza
A/NewJersey/4/2020	EPI1692401	new_jersey_department_of_health_&_senior_services	centers_for_disease_control_and_prevention
A/Darwin/479/2019	EPI1493132	influenza_surveillance_centre_for_disease_control	who_collaborating_centre_for_reference_and_research_on_influenza
A/Boston/YGA_00022/2013	EPI520726	?	other_database_import
A/Texas/66/2014	EPI555574	texas_department_of_state_health_services_laboratory_services	centers_for_disease_control_and_prevention
A/SouthAustralia/444/2019	EPI1658568	institute_of_medical_and_veterinary_science_(imvs)	who_collaborating_centre_for_reference_and_research_on_influenza
A/Victoria/147/2012	EPI629908	victorian_infectious_diseases_reference_laboratory_	who_collaborating_centre_for_reference_and_research_on_influenza
A/Luxembourg/LNS6218442/2020	EPI1671185	laboratoire_national_de_santé_	laboratoire_national_de_sant?
A/England/80880575/2018	EPI1204941	microbiology_services_colindale,_public_health_england	microbiology_services_colindale,_public_health_england
A/NewBrunswick/RV3876/2018	EPI1261313	?	public_health_agency_of_canada_(phac)
A/England/80380701/2018	EPI1188760	microbiology_services_colindale,_public_health_england	microbiology_services_colindale,_public_health_england
A/Canberra/407/2019	EPI1671922	canberra_hospital	who_collaborating_centre_for_reference_and_research_on_influenza
A/Michigan/10/2011	EPI351311	michigan_department_of_community_health	centers_for_disease_control_and_prevention
A/Utah/41/2016	EPI814308	utah_department_of_health	centers_for_disease_control_and_prevention
A/Colombia/5364/2015	EPI662425	instituto_nacional_de_salud_de_columbia	centers_for_disease_control_and_prevention
A/Newcastle/11/2018	EPI1270278	john_hunter_hospital	who_collaborating_centre_for_reference_and_research_on_influenza
A/Vologda/CRIE-15/2015	EPI623776	?	central_research_institute_for_epidemiology
A/Chicago/YGA_04142/2013	EPI524162	?	other_database_import
A/Poprad/200/2017	EPI1046430	national_public_health_institute_of_slovakia	crick_worldwide_influenza_centre
A/Maryland/7/2010	EPI309492	maryland_department_of_health_and_mental_hygiene	centers_for_disease_control_and_prevention
A/HongKong/HKU69/2005	EPI176295	?	other_database_import
A/Latvia/2-013062/2019	EPI1436983	state_agency,_infectology_center_of_latvia	crick_worldwide_influenza_centre
A/Santiago/103164/2018	EPI1368354	instituto_de_salud_publica_de_chile_	centers_for_disease_control_and_prevention
A/Michigan/119/2016	EPI880024	michigan_department_of_community_health	centers_for_disease_control_and_prevention
A/Luxembourg/18061393/2018	EPI1390373	laboratoire_national_de_santé_	laboratoire_national_de_sant?
A/Texas/53/2018	EPI1467110	baylor_scott_and_white_health	centers_for_disease_control_and_prevention
A/SaintEtienne/1558/2016	EPI859080	crr_virus_influenza_region_sud	crick_worldwide_influenza_centre
A/SouthAustralia/40/2016	EPI831485	institute_of_medical_and_veterinary_science_(imvs)	who_collaborating_centre_for_reference_and_research_on_influenza
A/Philippines/17/2018	EPI1358982	research_institute_of_tropical_medicine	who_collaborating_centre_for_reference_and_research_on_influenza
A/Brisbane/148/2019	EPI1658655	queensland_health_forensic_and_scientific_services_	who_collaborating_centre_for_reference_and_research_on_influenza
A/England/331/2019	EPI1646858	microbiology_services_colindale,_public_health_england	crick_worldwide_influenza_centre
A/NewYork/42/2017	EPI1123782	new_york_state_department_of_health	centers_for_disease_control_and_prevention
A/Kanagawa/ZC1855/2019	EPI1398401	national_institute_of_infectious_diseases_(niid)	national_institute_of_infectious_diseases_(niid)
A/Israel/Z-1225/2014	EPI539815	central_virology_laboratory_israel_(nic)	national_institute_for_medical_research
A/Kanagawa/ZC1616/2017	EPI970895	national_institute_of_infectious_diseases_(niid)	national_institute_of_infectious_diseases_(niid)
A/Brazil/620/2015	EPI675144	instituto_adolfo_lutz	centers_for_disease_control_and_prevention
A/Maevatanana/563/2013	EPI466964	institut_pasteur_de_madagascar	national_institute_for_medical_research
A/England/80380726/2018	EPI1188808	microbiology_services_colindale,_public_health_england	microbiology_services_colindale,_public_health_england
A/Stockholm/14/2015	EPI582020	?	swedish_institute_for_infectious_disease_control
A/SantaCruz/694835/2014	EPI543143	instituto_nacional_de_enfermedades_infecciosas	national_institute_for_medical_research
A/Finland/865/2018	EPI1255127	national_institute_for_health_and_welfare	national_institute_for_health_and_welfare
A/SouthDakota/25/2019	EPI1438950	south_dakota_public_health_lab	centers_for_disease_control_and_prevention
A/Madagascar/2735/2014	EPI561786	institut_pasteur_de_madagascar	national_institute_for_medical_research
A/Pennsylvania/263/2017	EPI1088203	pennsylvania_department_of_health	centers_for_disease_control_and_prevention
A/NewYork/747/1994	EPI37282	?	other_database_import
A/Florida/92/2017	EPI1123735	florida_department_of_health_tampa	centers_for_disease_control_and_prevention
A/Iquique/80179/2019	EPI1656869	instituto_de_salud_publica_de_chile	instituto_de_salud_publica_de_chile
A/Navarra/RR3466/2008	EPI187191	?	other_database_import
A/HongKong/CUHK13510/2001	EPI161281	?	other_database_import
A/California/NHRC_FDX11803/2015	EPI641570	?	other_database_import
A/Delaware/34/2017	EPI1099729	delaware_public_health_lab	centers_for_disease_control_and_prevention
A/Mississippi/8/2017	EPI959833	mississippi_public_health_laboratory	centers_for_disease_control_and_prevention
A/England/50400278/2015	EPI607856	microbiology_services_colindale,_public_health_england	microbiology_services_colindale,_public_health_england
A/Macedonia/21/2017	EPI976619	institute_of_public_health_virology_and_molecular_diagnostics_lab	centers_for_disease_control_and_prevention
A/Ireland/86045/2017	EPI960085	national_virus_reference_laboratory	crick_worldwide_influenza_centre
A/Minnesota/12/2010	EPI302306	minnesota_department_of_health	centers_for_disease_control_and_prevention
A/England/70380021/2017	EPI1024389	microbiology_services_colindale,_public_health_england	microbiology_services_colindale,_public_health_england
A/Sydney/1003/2017	EPI1031481	institute_of_medical_and_veterinary_science_(imvs)	who_collaborating_centre_for_reference_and_research_on_influenza
A/Newport/9420/2019	EPI1640250	public_health_wales_microbiology_cardiff	public_health_wales_microbiology_cardiff
A/Netherlands/1264/2019	EPI1436632	erasmus_medical_center	erasmus_medical_center
A/Peru/PER106/2011	EPI494959	?	other_database_import
A/Queensland/35/2003	EPI54748	?	other_database_import
A/England/93040538/2019	EPI1635188	microbiology_services_colindale,_public_health_england	microbiology_services_colindale,_public_health_england
A/Victoria/133/2017	EPI1248363	victorian_infectious_diseases_reference_laboratory_	who_collaborating_centre_for_reference_and_research_on_influenza
A/England/371/2019	EPI1676492	microbiology_services_colindale,_public_health_england	microbiology_services_colindale,_public_health_england
A/StPetersburg/RII100S/2016	EPI886013	?	who_national_influenza_centre_russian_federation
A/NewYork/61A/2003	EPI26888	?	other_database_import
A/Catalonia/3514651NS/2020	EPI1696272	hospital_clínic	hospital_cl?nic_de_barcelona
A/SouthAustralia/178/2019	EPI1444501	institute_of_medical_and_veterinary_science_(imvs)	who_collaborating_centre_for_reference_and_research_on_influenza
A/Canberra/24/2015	EPI652399	canberra_hospital	who_collaborating_centre_for_reference_and_research_on_influenza
A/Singapore/KK0259/2018-egg	EPI1272584	ministry_of_health,_singapore	who_collaborating_centre_for_reference_and_research_on_influenza
A/Hungary/198/2016	EPI917190	central_veterinary_institute_budapest	crick_worldwide_influenza_centre
A/Victoria/2552/2019	EPI1658595	alfred_hospital	who_collaborating_centre_for_reference_and_research_on_influenza
A/Tasmania/9/2019	EPI1548973	royal_hobart_hospital	who_collaborating_centre_for_reference_and_research_on_influenza
A/Tasmania/13/2015	EPI652346	royal_hobart_hospital	who_collaborating_centre_for_reference_and_research_on_influenza
A/Lithuania/7849/2013	EPI468011	lithuanian_aids_center_laboratory	national_institute_for_medical_research
A/Newcastle/66/2017	EPI1045308	john_hunter_hospital	who_collaborating_centre_for_reference_and_research_on_influenza
A/Ohio/97/2012	EPI412139	ohio_department_of_health_laboratories	centers_for_disease_control_and_prevention
A/Hue/H519/2007	EPI369430	?	other_database_import
A/Lyon/CHU/R175295/2017	EPI1188403	cnr_influenza_france_sud	crick_worldwide_influenza_centre
A/Maryland/43/2012	EPI408607	maryland_department_of_health_and_mental_hygiene	centers_for_disease_control_and_prevention
A/Illinois/36/2018	EPI1250220	new_york_state_department_of_health	centers_for_disease_control_and_prevention
A/Lao/I792/2011	EPI375607	national_center_for_laboratory_and_epidemiology	national_institute_of_infectious_diseases_(niid)
A/StEtienne/1130/2011	EPI331074	crr_virus_influenza_region_sud	national_institute_for_medical_research
A/Idaho/1/2019	EPI1368805	state_of_idaho_bureau_of_laboratories	centers_for_disease_control_and_prevention
A/Chita/61/2015	EPI622209	state_research_center_of_virology_and_biotechnology_vector	centers_for_disease_control_and_prevention
A/FrancheComte/58/2017	EPI898927	?	institut_pasteur
A/Washington/78/2016	EPI862092	seattle_&_king_county_public_health_lab	centers_for_disease_control_and_prevention
A/HoChiMinh/5527/2010	EPI535018	?	other_database_import
A/Brazil/8438/2015	EPI631740	instituto_adolfo_lutz	centers_for_disease_control_and_prevention
A/Jamaica/4172/2018	EPI1256587	university_of_the_west_indies	centers_for_disease_control_and_prevention
A/Pennsylvania/126/2016	EPI1128822	children's_hospital_of_pittsburgh_upmc	centers_for_disease_control_and_prevention
A/Singapore/64K/2007	EPI467476	?	other_database_import
A/Mississippi/31/2019	EPI1636566	mississippi_public_health_laboratory	centers_for_disease_control_and_prevention
A/Brisbane/7/2003	EPI1447388	queensland_health_scientific_services	who_collaborating_centre_for_reference_and_research_on_influenza
A/Victoria/2591/2019	EPI1690273	alfred_hospital	who_collaborating_centre_for_reference_and_research_on_influenza
A/Perth/110/2017	EPI1057367	pathwest_qe_ii_medical_centre	who_collaborating_centre_for_reference_and_research_on_influenza
A/Vietnam/302/2009	EPI232631	national_institute_of_hygiene_and_epidemiology	centers_for_disease_control_and_prevention
A/Michigan/225/2017	EPI1113787	university_of_michigan_sph_epid	centers_for_disease_control_and_prevention
A/Macedonia/45/2017	EPI989437	institute_of_public_health_(macedonia)	centers_for_disease_control_and_prevention
A/Jordan/20539/2013	EPI515196	laboratory_directorate	national_institute_for_medical_research
A/Tasmania/26/2011	EPI346295	royal_hobart_hospital	who_collaborating_centre_for_reference_and_research_on_influenza
A/Moscow/137/2013	EPI505238	ivanovsky_research_institute_of_virology_rams	national_institute_for_medical_research
A/Myanmar/18M245/2018	EPI1389818	national_health_laboratory	national_institute_of_infectious_diseases_(niid)
A/Jiangxi-Zhanggong/1410/2019	EPI1504861	who_chinese_national_influenza_center	who_chinese_national_influenza_center
A/Sweden/157/2016	EPI967266	swedish_institute_for_infectious_disease_control	crick_worldwide_influenza_centre
A/NorthCarolina/5/2007	EPI134525	?	centers_for_disease_control_and_prevention
A/Concepcion/68213/2018	EPI1440225	instituto_de_salud_publica_de_chile	instituto_de_salud_publica_de_chile
A/Gangwon/1602/2015	EPI715345	national_institute_of_health	centers_for_disease_control_and_prevention
A/Tasmania/3/2014	EPI529592	royal_hobart_hospital	who_collaborating_centre_for_reference_and_research_on_influenza
A/AmericanSamoa/4789/2013	EPI442816	state_of_hawaii_department_of_health	centers_for_disease_control_and_prevention
A/Perth/99/2017	EPI1058654	pathwest_qe_ii_medical_centre	who_collaborating_centre_for_reference_and_research_on_influenza
A/Boston/88/2008	EPI219856	?	other_database_import
A/Michigan/457/2019	EPI1650033	michigan_department_of_community_health	centers_for_disease_control_and_prevention
A/Toyama/124/2014	EPI557602	toyama_institute_of_health	national_institute_of_infectious_diseases_(niid)
A/Haryana/9972/2012	EPI671776	?	other_database_import
A/Shanghai-Jingan/11350/2019	EPI1589768	who_chinese_national_influenza_center	who_chinese_national_influenza_center
A/NordrheinWestfalen/133/2019	EPI1440665	?	robert_koch_institute_nationales_referenzzentrum_f?r_influenza
A/Brisbane/1015/2015	EPI750929	institute_of_medical_and_veterinary_science_(imvs)	who_collaborating_centre_for_reference_and_research_on_influenza
A/Arizona/M18/2012	EPI526898	?	other_database_import
A/ChiangMai/42/2019	EPI1573869	who_national_influenza_centre,_national_institute_of_medical_research_(nimr)	centers_for_disease_control_and_prevention
A/Perth/102/2016	EPI836800	pathwest_qe_ii_medical_centre	who_collaborating_centre_for_reference_and_research_on_influenza
A/JiangxiZhanggong/1675/2015	EPI985732	?	other_database_import
A/Canterbury/305/2004	EPI95521	?	other_database_import
A/Victoria/2550/2019	EPI1658589	alfred_hospital	who_collaborating_centre_for_reference_and_research_on_influenza
A/Virginia/64/2016	EPI879633	virginia_division_of_consolidated_laboratories	centers_for_disease_control_and_prevention
A/Mali/119CS/2015	EPI688854	nic_lab_cvd_mali	centers_for_disease_control_and_prevention
A/Bangkok/175/2016	EPI825070	who_national_influenza_centre,_national_institute_of_medical_research_(nimr)	centers_for_disease_control_and_prevention
A/Brisbane/89/2018	EPI1275681	queensland_health_scientific_services	who_collaborating_centre_for_reference_and_research_on_influenza
A/Palau/6720/2014-egg	EPI537716	state_of_hawaii_department_of_health	centers_for_disease_control_and_prevention
A/StPetersburg/RII-252/2019	EPI1490168	research_institute_of_influenza,_ministry_of_healthcare_of_the_russian_federation	who_national_influenza_centre_russian_federation
A/NewYork/256/1998	EPI54245	?	other_database_import
A/Sydney/57/2017	EPI1022333	clinical_virology_unit,_cdim	who_collaborating_centre_for_reference_and_research_on_influenza
A/Yaroslavl/64/2017	EPI1050924	ivanovsky_research_institute_of_virology_rams	crick_worldwide_influenza_centre
A/Canterbury/68/2002	EPI94416	?	other_database_import
A/Netherlands/209/1980	EPI365492	?	other_database_import
A/Alaska/16/2011	EPI319644	alaska_state_virology_lab	centers_for_disease_control_and_prevention
A/SouthAfrica/R8115/2017	EPI1079572	national_institute_for_communcable_diseases	national_institute_of_communicable_diseases
A/England/70500481/2016	EPI1029188	microbiology_services_colindale,_public_health_england	microbiology_services_colindale,_public_health_england
A/Townsville/49/2016	EPI919263	queensland_health_scientific_services	who_collaborating_centre_for_reference_and_research_on_influenza
A/CostaRica/4082/2007	EPI161989	?	centers_for_disease_control_and_prevention
A/England/73160661/2017	EPI1112323	microbiology_services_colindale,_public_health_england	microbiology_services_colindale,_public_health_england
A/Boston/DOA10/2011	EPI361059	?	other_database_import
A/Bangladesh/1190804009/2019	EPI1627770	icddr,b_international_centre_for_diarrhoeal_disease_research,_bangladesh	centers_for_disease_control_and_prevention
A/Colorado/UR06-0206/2007	EPI69600	?	other_database_import
A/Maldives/175/2017	EPI993905	ministry_of_health	centers_for_disease_control_and_prevention
A/Iowa/14/2017	EPI973096	iowa_state_hygienic_laboratory	centers_for_disease_control_and_prevention
A/Linkoping/58/2018	EPI1337094	?	public_health_agency_of_sweden
A/Pennsylvania/7/2012	EPI371965	pennsylvania_department_of_health	centers_for_disease_control_and_prevention
A/Michigan/91/2017	EPI1115578	university_of_michigan_sph_epid	centers_for_disease_control_and_prevention
A/England/194820126/2019	EPI1666617	microbiology_services_colindale,_public_health_england	microbiology_services_colindale,_public_health_england
A/Perth/109/2016	EPI919443	pathwest_qe_ii_medical_centre	who_collaborating_centre_for_reference_and_research_on_influenza
A/Boston/YGA_00024/2013	EPI520734	?	other_database_import
A/Victoria/142/2012	EPI629904	victorian_infectious_diseases_reference_laboratory_	who_collaborating_centre_for_reference_and_research_on_influenza
A/NewYork/750/1994	EPI38327	?	other_database_import
A/Latvia/3-012433/2019	EPI1436987	state_agency,_infectology_center_of_latvia	crick_worldwide_influenza_centre
A/Mexico/1933/2019	EPI1548221	laboratorio_de_virus_respiratorio	centers_for_disease_control_and_prevention
A/England/194840318/2019	EPI1666777	microbiology_services_colindale,_public_health_england	microbiology_services_colindale,_public_health_england
A/HongKong/HKU65/2005	EPI176271	?	other_database_import
A/Shanghai-Putuo/1786/2019	EPI1648840	who_chinese_national_influenza_center	who_chinese_national_influenza_center
A/NewYork/636/1996	EPI34641	?	other_database_import
A/ChiangMai/380/2016	EPI919401	who_national_influenza_centre,_national_institute_of_medical_research_(nimr)	who_collaborating_centre_for_reference_and_research_on_influenza
A/Delhi/8865/2011	EPI671774	?	other_database_import
A/Wisconsin/177/2018	EPI1473308	marshfield_clinic_research_foundation	centers_for_disease_control_and_prevention
A/Odesa/69/2017	EPI1036394	institute_of_epidemiology_and_infectious_diseases_ams_of_ukraine	crick_worldwide_influenza_centre
A/NewYork/73/2004	EPI96224	?	other_database_import
A/Mie/45/2017	EPI1244715	mie_prefecture_health_and_environment_research_institute	national_institute_of_infectious_diseases_(niid)
A/Colorado/40/2016	EPI865381	colorado_department_of_health_lab	centers_for_disease_control_and_prevention
A/Netherlands/93/2005	EPI541879	?	erasmus_medical_center
A/Maryland/48/2017	EPI1086128	maryland_department_of_health_and_mental_hygiene	centers_for_disease_control_and_prevention
A/Virginia/8/2012	EPI371953	virginia_division_of_consolidated_laboratories	centers_for_disease_control_and_prevention
A/Nep/381/2018	EPI1339539	who_chinese_national_influenza_center	who_chinese_national_influenza_center
A/Victoria/240/2012	EPI629934	victorian_infectious_diseases_reference_laboratory_	who_collaborating_centre_for_reference_and_research_on_influenza
A/Hawaii/55/2015	EPI662376	state_of_hawaii_department_of_health	centers_for_disease_control_and_prevention
A/NewYork/185/1999	EPI52288	?	other_database_import
A/WestVirginia/1/2015	EPI565578	west_virginia_office_of_laboratory_services	centers_for_disease_control_and_prevention
A/StPetersburg/RII-300/2019	EPI1545154	russian_academy_of_medical_sciences	centers_for_disease_control_and_prevention
A/Texas/90/2009	EPI486998	?	other_database_import
A/Oman/1002/2019	EPI1448704	central_public_health_laboratory,_ministry_of_health	centers_for_disease_control_and_prevention
A/Georgia/606/2012	EPI392249	national_centre_for_disease_control_and_public_health	national_institute_for_medical_research
A/Navarra/2148/2018	EPI1260095	servicio_de_microbiología_complejo_hospitalario_de_navarra	crick_worldwide_influenza_centre
A/Cameroon/3893/2014	EPI543105	centre_pasteur_du_cameroun	national_institute_for_medical_research
A/NewYork/8/2003	EPI52990	?	other_database_import
A/NordrheinWestfalen/130/2019	EPI1440659	?	robert_koch_institute_nationales_referenzzentrum_f?r_influenza
A/Vietnam/13VH3-10/2012	EPI567946	?	niigata_university
A/NewYork/1008/2006	EPI524468	?	other_database_import
A/Thailand/CU-B7765/2013	EPI684968	?	other_database_import
A/Japan/274/2007	EPI421678	?	other_database_import
A/Honduras/1922/2006	EPI155202	?	centers_for_disease_control_and_prevention
A/Victoria/177/2019	EPI1583993	victorian_infectious_diseases_reference_laboratory_	who_collaborating_centre_for_reference_and_research_on_influenza
A/Brisbane/32/2018-egg	EPI1272495	queensland_health_scientific_services	who_collaborating_centre_for_reference_and_research_on_influenza
A/Hessen/59/2019	EPI1429255	?	robert_koch_institute_nationales_referenzzentrum_f?r_influenza
A/Niedersachsen/151/2019	EPI1449568	robert_koch_institute_nationales_referenzzentrum_für_influenza	crick_worldwide_influenza_centre
A/NewYork/4165/2009	EPI237516	?	other_database_import
A/Victoria/136/2017	EPI1248309	victorian_infectious_diseases_reference_laboratory_	who_collaborating_centre_for_reference_and_research_on_influenza
A/Khabarovsk/7/2015	EPI622241	russian_academy_of_medical_sciences	centers_for_disease_control_and_prevention
A/Texas/42/2016	EPI730177	texas_department_of_state_health_services_laboratory_services	centers_for_disease_control_and_prevention
A/Cameroon/6284/2016	EPI858916	centre_pasteur_du_cameroun	crick_worldwide_influenza_centre
A/Ukraine/78/2012	EPI377439	institute_of_epidemiology_and_infectious_diseases_ams_of_ukraine	national_institute_for_medical_research
A/Aberystwyth/5917/2018	EPI1227423	public_health_wales_microbiology	public_health_wales_microbiology
A/NewZealand/1090/2017	EPI1099964	institute_of_environmental_science_&_research	centers_for_disease_control_and_prevention
A/Anhui-Yingjiang/14135/2015	EPI697590	who_chinese_national_influenza_center	who_chinese_national_influenza_center
A/Greece/261/2015	EPI589710	hellenic_pasteur_institute	crick_worldwide_influenza_centre
A/Ukraine/7489/2016	EPI913828	ministry_of_health_of_ukraine	crick_worldwide_influenza_centre
A/Rome/29/2015	EPI704227	istituto_superiore_di_sanità	crick_worldwide_influenza_centre
A/Mozambique/248/2019	EPI1487148	laboratório_de_isolamento_viral	centers_for_disease_control_and_prevention
A/Choibalsan/80/2019	EPI1389854	national_center_for_communicable_diseases	national_institute_of_infectious_diseases_(niid)
A/Santiago/35385/2015	EPI639228	instituto_de_salud_publica_de_chile_	centers_for_disease_control_and_prevention
A/HongKong/2473/2017	EPI1060835	government_virus_unit	crick_worldwide_influenza_centre
A/Hiroshima-C/2/2016	EPI764996	hiroshima_city_institute_of_public_health	national_institute_of_infectious_diseases_(niid)
A/SouthAfrica/R4203/2016	EPI836884	national_institute_for_communicable_disease	who_collaborating_centre_for_reference_and_research_on_influenza
A/Stockholm/36/2012	EPI405072	swedish_institute_for_infectious_disease_control	swedish_institute_for_infectious_disease_control
A/MecklenburgVorpommern/4/2012	EPI408123	robert_koch_institute	national_institute_for_medical_research
A/Belgium/S0164/2019	EPI1446287	sciensano_(scientific_institute_of_public_health)	sciensano
A/Boston/DOA2-143/2012	EPI474614	?	other_database_import
A/Oklahoma/7/2017	EPI961098	oklahoma_state_department_of_health	centers_for_disease_control_and_prevention
A/Iowa/44/2018	EPI1250482	new_york_state_department_of_health	centers_for_disease_control_and_prevention
A/Canterbury/220/2005	EPI95901	?	other_database_import
A/Nakhonphanom/498/2019	EPI1573861	who_national_influenza_centre,_national_institute_of_medical_research_(nimr)	centers_for_disease_control_and_prevention
A/Iowa/23/2019	EPI1428320	iowa_state_hygienic_laboratory	centers_for_disease_control_and_prevention
A/Ulaanbaatar/366/2013	EPI443681	national_center_for_communicable_diseases	national_influenza_center
A/Delaware/40/2018	EPI1327659	delaware_public_health_lab	centers_for_disease_control_and_prevention
A/Waikato/3/2003	EPI35287	institute_of_environmental_science_&_research	other_database_import
A/Taiwan/1079/2015	EPI706792	center_for_disease_control	national_institute_of_infectious_diseases_(niid)
A/Pennsylvania/188/2018	EPI1477347	children's_hospital_of_pittsburgh_upmc	centers_for_disease_control_and_prevention
A/Uberlandia/323/2003	EPI500099	?	other_database_import
A/Mali/39/2019	EPI1602333	nic_lab_cvd_mali	centers_for_disease_control_and_prevention
A/Bulgaria/283/2014	EPI530585	national_centre_of_infectious_and_	national_institute_for_medical_research
A/Hanoi/Q578/2007	EPI369617	?	other_database_import
A/Peru/6817/2017	EPI1038999	us_namru_6	centers_for_disease_control_and_prevention
A/Brisbane/1099/2017	EPI1179583	institute_of_medical_and_veterinary_science_(imvs)	who_collaborating_centre_for_reference_and_research_on_influenza
A/Tasmania/26/2012	EPI394137	royal_hobart_hospital	who_collaborating_centre_for_reference_and_research_on_influenza
A/Wisconsin/102/2016	EPI879744	wisconsin_state_laboratory_of_hygiene	centers_for_disease_control_and_prevention
A/SaudiArabia/2319468050/2018	EPI1315983	ministry_of_health_riyadh	crick_worldwide_influenza_centre
A/Slovenia/1105/2017	EPI1046434	laboratory_for_virology,_national_institute_of_public_health	crick_worldwide_influenza_centre
A/Choibalsan/2974/2016	EPI874759	national_center_for_communicable_diseases	national_centre_for_disease_control_(ncdc)
A/Ontario/RV1131/2014	EPI521875	national_microbiology_laboratory,_health_canada	centers_for_disease_control_and_prevention
A/Michigan/145/2018	EPI1467972	university_of_michigan_sph_epid	centers_for_disease_control_and_prevention
A/Bangladesh/3007/2017	EPI1086152	institute_of_epidemiology_disease_control_and_research_(iedcr)_&_bangladesh_national_influenza_centre_(nic)	centers_for_disease_control_and_prevention
A/Mississippi/3/2020	EPI1692631	mississippi_public_health_laboratory	centers_for_disease_control_and_prevention
A/Brisbane/1002/2015	EPI675842	institute_of_medical_and_veterinary_science_(imvs)	who_collaborating_centre_for_reference_and_research_on_influenza
A/Fiji/41/2010	EPI302353	national_centre_for_scientific_services_for_virology__and_vector_borne_diseases	who_collaborating_centre_for_reference_and_research_on_influenza
A/Wisconsin/23/2010	EPI301097	wisconsin_state_laboratory_of_hygiene	centers_for_disease_control_and_prevention
A/Michigan/29/2016	EPI722635	michigan_department_of_community_health	centers_for_disease_control_and_prevention
A/Wisconsin/46/2017	EPI999032	wisconsin_state_laboratory_of_hygiene	other_database_import
A/Kanagawa/IC1820/2019	EPI1353523	national_institute_of_infectious_diseases_(niid)	national_institute_of_infectious_diseases_(niid)
A/Nicaragua/6445_03/2014	EPI1067301	?	other_database_import
A/Alaska/123/2015	EPI688297	alaska_state_virology_lab	centers_for_disease_control_and_prevention
A/Kansas/10/2017	EPI1117388	kansas_department_of_health_and_environment	centers_for_disease_control_and_prevention
A/London/16U035667-26_S26_L001/2016	EPI1040426	department_of_clinical_virology,_university_college_london_hospitals_nhs_foundation_trust	university_college_london
A/Massachusetts/43/2016	EPI880016	massachusetts_department_of_public_health	centers_for_disease_control_and_prevention
A/Utah/6/2010	EPI295165	utah_department_of_health	centers_for_disease_control_and_prevention
A/Bangladesh/913012/2015	EPI746783	institute_of_epidemiology_disease_control_and_research_(iedcr)_&_bangladesh_national_influenza_centre_(nic)	centers_for_disease_control_and_prevention
A/Peru/8317/2017	EPI1039024	us_namru_6	centers_for_disease_control_and_prevention
A/Tunisia/2472/2017	EPI991762	national_influenza_centre_tunis,_unit_virology,_microbiology_laboratory,_charles_nicolle's_hospital	crick_worldwide_influenza_centre
A/Tochigi/111/2010	EPI318189	tochigi_prefectural_institute_of_public_health_and_environmental_science	national_institute_of_infectious_diseases_(niid)
A/Stockholm/64/2015	EPI686875	?	swedish_institute_for_infectious_disease_control
A/Victoria/5006/2014	EPI551779	who_collaborating_centre_for_reference_and_research_on_influenza	who_collaborating_centre_for_reference_and_research_on_influenza
A/Missouri/NHRC_36958/2017	EPI1030731	?	other_database_import
A/Quebec/RV3242/2016	EPI896992	national_microbiology_laboratory,_health_canada	centers_for_disease_control_and_prevention
A/Bangladesh/3190603004/2019	EPI1586549	icddr,b_international_centre_for_diarrhoeal_disease_research,_bangladesh	centers_for_disease_control_and_prevention
A/Maine/31/2019	EPI1619037	maine_health_and_environmental_testing_laboratory	centers_for_disease_control_and_prevention
A/California/18/2017	EPI925352	california_department_of_health_services	centers_for_disease_control_and_prevention
A/Washington/233/2017	EPI1110287	marshfield_clinic_research_foundation	centers_for_disease_control_and_prevention
A/Georgia/15/2012	EPI397970	georgia_public_health_laboratory	centers_for_disease_control_and_prevention
A/NewYork/95/2016	EPI857693	new_york_state_department_of_health	centers_for_disease_control_and_prevention
A/Houston/JMM_177/2013	EPI616641	?	other_database_import
A/Washington/203/2017	EPI1110067	marshfield_clinic_research_foundation	centers_for_disease_control_and_prevention
A/Sichuan-Lizhou/11218/2015	EPI697338	who_chinese_national_influenza_center	who_chinese_national_influenza_center
A/SouthAustralia/13/2017	EPI919197	institute_of_medical_and_veterinary_science_(imvs)	who_collaborating_centre_for_reference_and_research_on_influenza
A/NewCaledonia/47/2019	EPI1484835	institut_pasteur_new_caledonia	who_collaborating_centre_for_reference_and_research_on_influenza
A/Dijon/431/2019	EPI1355791	?	institut_pasteur
A/Wisconsin/357/2018	EPI1474692	marshfield_clinic_research_foundation	centers_for_disease_control_and_prevention
A/Brisbane/321/2016-egg	EPI1048338	queensland_health_scientific_services	centers_for_disease_control_and_prevention
A/Bretagne/75/2017	EPI898943	?	institut_pasteur
A/NewYork/775/1993	EPI37700	?	other_database_import
A/Texas/417/2017	EPI1450266	baylor_scott_and_white_health	centers_for_disease_control_and_prevention
A/Alberta/RV3246/2014	EPI560734	national_microbiology_laboratory,_health_canada	centers_for_disease_control_and_prevention
A/Idaho/3/2008	EPI154194	?	centers_for_disease_control_and_prevention
A/Canterbury/31/2017	EPI1279342	institute_of_environmental_science_and_research	who_collaborating_centre_for_reference_and_research_on_influenza
A/Boston/29/2008	EPI219552	?	other_database_import
A/Mold/7937/2018	EPI1338438	public_health_wales_microbiology_cardiff	public_health_wales_microbiology_cardiff
A/SouthDakota/24/2019	EPI1428304	south_dakota_public_health_lab	centers_for_disease_control_and_prevention
A/Dakar/24/2019	EPI1670521	institut_pasteur_de_dakar__	crick_worldwide_influenza_centre
A/Basel/USB0015576/2016	EPI1570619	?	import_from_public_domain
A/Serbia/230/2020	EPI1702649	institute_of_immunology_and_virology_torlak	centers_for_disease_control_and_prevention
A/England/70240083/2017	EPI1024237	microbiology_services_colindale,_public_health_england	microbiology_services_colindale,_public_health_england
A/Lisbon/niSU99/2016	EPI991618	instituto_nacional_de_saude_(insa)	crick_worldwide_influenza_centre
A/Texas/177/2017	EPI1116439	baylor_scott_and_white_health	centers_for_disease_control_and_prevention
A/Peru/PER175/2012	EPI495435	?	other_database_import
A/Peru/71/2015	EPI695553	us_namru_6	centers_for_disease_control_and_prevention
A/SouthAustralia/1085/2019	EPI1669829	institute_of_medical_and_veterinary_science_(imvs)	who_collaborating_centre_for_reference_and_research_on_influenza
A/Jiangsu-Sucheng/1513/2017	EPI1062486	who_chinese_national_influenza_center	who_chinese_national_influenza_center
A/Finland/551/2015	EPI758707	national_institute_for_health_and_welfare	national_institute_for_health_and_welfare
A/HongKong/HKU79/2005	EPI176319	?	other_database_import
A/Austria/1113415/2018	EPI1336514	department_of_virology,_medical_university_vienna	medical_university_vienna
A/Ethiopia/1866/2017	EPI1123950	ethiopian_public_health_institute,_national_influenza_laboratory	centers_for_disease_control_and_prevention
A/StPetersburg/3/2015	EPI626374	russian_academy_of_medical_sciences	centers_for_disease_control_and_prevention
A/Alaska/42/2017	EPI1056219	alaska_state_virology_lab	centers_for_disease_control_and_prevention
A/England/80320650/2018	EPI1188512	microbiology_services_colindale,_public_health_england	microbiology_services_colindale,_public_health_england
A/Quebec/RV1589/2016	EPI767379	national_microbiology_laboratory,_health_canada	centers_for_disease_control_and_prevention
A/Manjakaray/1043/2016	EPI824071	institut_pasteur_de_madagascar	crick_worldwide_influenza_centre
A/Paraguay/6/2013	EPI484532	central_laboratory_of_public_health	centers_for_disease_control_and_prevention
A/Arvaikheer/198/2017	EPI989358	national_center_for_communicable_diseases	centers_for_disease_control_and_prevention
A/Iowa/18/2020	EPI1723407	iowa_state_hygienic_laboratory	centers_for_disease_control_and_prevention
A/Hawaii/7/2017	EPI968630	state_of_hawaii_department_of_health	other_database_import
A/Moscow/100/2015	EPI624576	ivanovsky_research_institute_of_virology_rams	crick_worldwide_influenza_centre
A/Victoria/22/2020	EPI1721443	royal_chidrens_hospital	who_collaborating_centre_for_reference_and_research_on_influenza
A/Netherlands/888/2019	EPI1413655	erasmus_medical_center	erasmus_medical_center
A/Manitoba/RV1999/2019	EPI1478510	cadham_provincial_laboratory	public_health_agency_of_canada_(phac)
A/Oklahoma/9/2009	EPI241636	oklahoma_state_department_of_health	centers_for_disease_control_and_prevention
A/Ontario/RV3093/2016	EPI1004722	ontario_agency_for_health_protection_and_promotion_(oahpp)	public_health_agency_of_canada_(phac)
A/Victoria/869/2017	EPI1140431	austin_health	who_collaborating_centre_for_reference_and_research_on_influenza
A/Bangladesh/1190613010/2019	EPI1587436	icddr,b_international_centre_for_diarrhoeal_disease_research,_bangladesh	centers_for_disease_control_and_prevention
A/Taiwan/145/2003	EPI445141	?	other_database_import
A/Anhui-Tianjiaan/1523/2013	EPI498716	who_chinese_national_influenza_center	who_chinese_national_influenza_center
A/Belize/3636/2019	EPI1591409	caribbean_epidemiology_center	centers_for_disease_control_and_prevention
A/Netherlands/35/2019	EPI1352562	erasmus_medical_center	erasmus_medical_center
A/Tokyo/15003/2015	EPI624507	tokyo_metropolitan_institute_of_public_health	national_institute_of_infectious_diseases_(niid)
A/Pennsylvania/113/2016	EPI918646	upmc_clb_dept_of_microbiology	centers_for_disease_control_and_prevention
A/England/51200124/2015	EPI612163	microbiology_services_colindale,_public_health_england	microbiology_services_colindale,_public_health_england
A/SaudiArabia/AM6900203/2017	EPI1201223	ministry_of_health_riyadh	crick_worldwide_influenza_centre
A/Guangdong-Haizhu/1510/2014	EPI549529	who_chinese_national_influenza_center	national_institute_for_medical_research
A/FrancheComte/121/2012	EPI357471	institut_pasteur	institut_pasteur
A/SouthCarolina/12/2017	EPI1015084	?	other_database_import
A/Switzerland/9020/2018	EPI1355624	swiss_national_reference_centre_for_influenza	swiss_national_reference_centre_for_influenza
A/Uganda/182/2016	EPI841329	uganda_virus_research_institute_(uvri),_national_influenza_center	centers_for_disease_control_and_prevention
A/England/320/2019	EPI1635452	microbiology_services_colindale,_public_health_england	microbiology_services_colindale,_public_health_england
A/Wisconsin/22/2011	EPI325035	wisconsin_state_laboratory_of_hygiene	centers_for_disease_control_and_prevention
A/Belgium/G0003/2020	EPI1670708	scientific_institute_of_public_health	crick_worldwide_influenza_centre
A/Boston/YGA_00098/2013	EPI521177	?	other_database_import
A/Wisconsin/311/2017	EPI1115133	marshfield_clinic_research_foundation	centers_for_disease_control_and_prevention
A/Victoria/805/2016	EPI836926	austin_health	who_collaborating_centre_for_reference_and_research_on_influenza
A/Bayern/77/2017	EPI944500	?	robert_koch_institute
A/Stockholm/38/2014	EPI566321	swedish_institute_for_infectious_disease_control	swedish_institute_for_infectious_disease_control
A/Fiji/13/2016	EPI831527	national_centre_for_scientific_services_for_virology__and_vector_borne_diseases	who_collaborating_centre_for_reference_and_research_on_influenza
A/NewYork/1100/2007	EPI525173	?	other_database_import
A/Michigan/309/2017	EPI1146615	michigan_department_of_community_health	centers_for_disease_control_and_prevention
A/Ireland/77960/2018	EPI1345995	ucd_national_virus_reference_laboratory__	crick_worldwide_influenza_centre
A/Fiji/12/2019	EPI1590959	national_centre_for_scientific_services_for_virology__and_vector_borne_diseases	who_collaborating_centre_for_reference_and_research_on_influenza
A/Guangxi-Babu/11012/2019	EPI1692235	who_chinese_national_influenza_center	who_chinese_national_influenza_center
A/Mali/101/2018	EPI1439775	nic_lab_cvd_mali	centers_for_disease_control_and_prevention
A/Georgia/29/2017	EPI1146591	georgia_public_health_laboratory	centers_for_disease_control_and_prevention
A/Michigan/278/2018	EPI1469135	university_of_michigan_sph_epid	centers_for_disease_control_and_prevention
A/Karlstad/2/2017	EPI884333	?	swedish_institute_for_infectious_disease_control
A/England/70740083/2017	EPI1024741	microbiology_services_colindale,_public_health_england	microbiology_services_colindale,_public_health_england
A/Nevada/33/2015	EPI633887	southern_nevada_public_health_lab	centers_for_disease_control_and_prevention
A/Indiana/37/2018	EPI1336868	indiana_state_department_of_health_laboratories	centers_for_disease_control_and_prevention
A/Albania/7267/2017	EPI917151	institute_of_public_health	crick_worldwide_influenza_centre
A/Perth/1127/2019	EPI1589587	institute_of_medical_and_veterinary_science_(imvs)	who_collaborating_centre_for_reference_and_research_on_influenza
A/Kaluga/CRIE-201/2017	EPI961998	?	central_research_institute_for_epidemiology
A/Alabama/16/2017	EPI1035142	adph_bureau_of_clinical_laboratories	centers_for_disease_control_and_prevention
A/England/80560672/2018	EPI1204053	microbiology_services_colindale,_public_health_england	microbiology_services_colindale,_public_health_england
A/Hanoi/Q499/2007	EPI369601	?	other_database_import
A/Pennsylvania/5/2007	EPI126025	?	centers_for_disease_control_and_prevention
A/Malaysia/32226/2005	EPI373521	?	other_database_import
A/Victoria/31/2020	EPI1722128	victorian_infectious_diseases_reference_laboratory_	who_collaborating_centre_for_reference_and_research_on_influenza
A/Shandong-Fushan/1414/2014	EPI1067720	?	other_database_import
A/Guatemala/357/2018	EPI1273803	laboratorio_nacional_de_salud_guatemala	centers_for_disease_control_and_prevention
A/Washington/58/2015	EPI677601	washington_state_public_health_laboratory	centers_for_disease_control_and_prevention
A/Stockholm/29/2011	EPI346395	?	swedish_institute_for_infectious_disease_control
A/Arkhangelsk/CRIE/49/2019	EPI1384590	center_of_hygiene_and_epidemiology_in_arkhangelsk_region	central_research_institute_of_epidemiology
A/Oregon/10/2019	EPI1439525	oregon_public_health_laboratory	centers_for_disease_control_and_prevention
A/Singapore/GP075/2015	EPI727541	ministry_of_health,_singapore	ministry_of_health,_singapore
A/Michigan/311/2018	EPI1469441	university_of_michigan_sph_epid	centers_for_disease_control_and_prevention
A/Catalonia/7513S/2014	EPI552650	hospital_clínic	hospital_cl?nic_de_barcelona
A/Illinois/22/2017	EPI977075	indiana_state_department_of_health_laboratories	centers_for_disease_control_and_prevention
A/Singapore/INFTT-16-0143/2016	EPI780687	ministry_of_health,_singapore	ministry_of_health,_singapore
A/SouthDakota/22/2016	EPI767410	south_dakota_public_health_lab	centers_for_disease_control_and_prevention
A/Newcastle/48/2016	EPI956715	john_hunter_hospital	who_collaborating_centre_for_reference_and_research_on_influenza
A/SouthAustralia/112/2016	EPI869600	institute_of_medical_and_veterinary_science_(imvs)	who_collaborating_centre_for_reference_and_research_on_influenza
A/Maine/1/2015	EPI558264	maine_health_and_environmental_testing_laboratory	centers_for_disease_control_and_prevention
A/NovaScotia/RV2916/2018	EPI1215839	?	public_health_agency_of_canada_(phac)
A/WestVirginia/27/2017	EPI1131600	west_virginia_office_of_laboratory_services	centers_for_disease_control_and_prevention
A/England/411/2019	EPI1666129	microbiology_services_colindale,_public_health_england	microbiology_services_colindale,_public_health_england
A/Poitiers/2240/2016	EPI1322287	cnr_influenza_france_sud	centers_for_disease_control_and_prevention
A/Istanbul/172/2015	EPI715839	istanbul_university	crick_worldwide_influenza_centre
A/Myanmar/13M105/2013	EPI566734	?	niigata_university
A/ChampagneArdenne/869/2017	EPI962609	?	institut_pasteur
A/Arkansas/26/2019	EPI1428394	arkansas_department_of_health	centers_for_disease_control_and_prevention
A/Netherlands/1205/2019	EPI1436623	erasmus_medical_center	erasmus_medical_center
A/Auckland/609/2002	EPI63054	?	other_database_import
A/SouthAuckland/5/2015	EPI636152	institute_of_environmental_science_&_research	who_collaborating_centre_for_reference_and_research_on_influenza
A/Singapore/TT0372/2019	EPI1597940	ministry_of_health,_singapore	ministry_of_health,_singapore
A/Khmelnitsky/548/2018	EPI1363056	institute_of_epidemiology_and_infectious_diseases_ams_of_ukraine	centers_for_disease_control_and_prevention
A/England/602/2003	EPI358768	?	other_database_import
A/Surgut/51/2018	EPI1359725	fbuz_gygiene_and_epidemiology_centre_khanty_mansi_autonomous_okrug_yugra_	state_research_center_of_virology_and_biotechnology_(vector)
A/NewYork/63/2015	EPI649810	new_york_state_department_of_health	centers_for_disease_control_and_prevention
A/Nevada/10/2012	EPI368468	southern_nevada_public_health_lab	centers_for_disease_control_and_prevention
A/England/75260807/2017	EPI1144804	microbiology_services_colindale,_public_health_england	microbiology_services_colindale,_public_health_england
A/Washington/74/2018	EPI1215061	washington_state_public_health_laboratory	centers_for_disease_control_and_prevention
A/Uganda/MUWRP-039/2008	EPI313739	?	other_database_import
A/Texas/49/2014	EPI551079	houston_department_of_health_and_human_services	centers_for_disease_control_and_prevention
A/SaudiArabia/28/2015	EPI966202	?	other_database_import
A/Khabarovsk/470/2007	EPI155550	?	centers_for_disease_control_and_prevention
A/Texas/10023/2019	EPI1657522	u.s._air_force_school_of_aerospace_medicine_	u.s._air_force_school_of_aerospace_medicine
A/Nevada/26/2012	EPI404934	southern_nevada_public_health_lab	centers_for_disease_control_and_prevention
A/Colorado/25/2019	EPI1429542	colorado_department_of_health_lab	centers_for_disease_control_and_prevention
A/AbuDhabi/195/2017	EPI1179891	shaikh_khalifa_medical_city	centers_for_disease_control_and_prevention
A/BadenWurttemberg/18/2017	EPI978737	?	robert_koch_institute
A/Hawaii/48/2015	EPI651447	state_of_hawaii_department_of_health	centers_for_disease_control_and_prevention
A/Norway/452/2013	EPI464833	?	norwegian_institute_of_public_health
A/Missouri/4/2014	EPI520373	missouri_department._of_health_&_senior_services	centers_for_disease_control_and_prevention
A/Newcastle/9/2015	EPI636126	john_hunter_hospital	who_collaborating_centre_for_reference_and_research_on_influenza
A/Netherlands/14/2020	EPI1671980	erasmus_medical_center	erasmus_medical_center
A/Austria/964596/2017	EPI954515	department_of_virology,_medical_university_vienna	medical_university_vienna
A/Guangdong/54/2013	EPI1034442	?	other_database_import
A/Qatar/16-VI-17-0044826/2017	EPI1145269	supreme_health_council	crick_worldwide_influenza_centre
A/Newcastle/13/2018	EPI1270276	john_hunter_hospital	who_collaborating_centre_for_reference_and_research_on_influenza
A/England/606/2014	EPI611897	microbiology_services_colindale,_public_health_england	microbiology_services_colindale,_public_health_england
A/Skovde/2/2013	EPI450823	?	swedish_institute_for_infectious_disease_control
A/NewYork/501/1997	EPI91357	?	other_database_import
A/Brisbane/1008/2015	EPI675977	institute_of_medical_and_veterinary_science_(imvs)	who_collaborating_centre_for_reference_and_research_on_influenza
A/Hunan-Suxian/1319/2011	EPI347843	who_chinese_national_influenza_center	who_chinese_national_influenza_center
A/Hangzhou/641/2010	EPI477222	hangzhou_center_for_disease_control_and_prevention	hangzhou_center_for_disease_control_and_prevention
A/NordrheinWestfalen/135/2019	EPI1440669	?	robert_koch_institute_nationales_referenzzentrum_f?r_influenza
A/Hanoi/Q148/2007-egg	EPI369561	?	other_database_import
A/SouthAfrica/R4620/2016	EPI836875	national_institute_for_communicable_disease	who_collaborating_centre_for_reference_and_research_on_influenza
A/Victoria/13/2015	EPI652393	victorian_infectious_diseases_reference_laboratory_	who_collaborating_centre_for_reference_and_research_on_influenza
A/Nicaragua/AGA2-09/2012	EPI619882	?	other_database_import
A/Wisconsin/177/2017	EPI1111559	marshfield_clinic_research_foundation	centers_for_disease_control_and_prevention
A/Hangzhou/A110/2012	EPI477250	hangzhou_center_for_disease_control_and_prevention	hangzhou_center_for_disease_control_and_prevention
A/Paraiba/130225-IEC/2014	EPI550584	?	other_database_import
A/Victoria/1035/2010	EPI331436	?	who_collaborating_centre_for_reference_and_research_on_influenza
A/Thailand/CU-A24/2013	EPI684973	?	other_database_import
A/NewYork/515/1997	EPI90958	?	other_database_import
A/Moldova/11107/2015	EPI621820	national_centre_for_preventive_medicine	crick_worldwide_influenza_centre
A/Pennsylvania/127/2017	EPI1128710	children's_hospital_of_pittsburgh_upmc	centers_for_disease_control_and_prevention
A/Cameroon/8767/2016	EPI991537	centre_pasteur_du_cameroun	crick_worldwide_influenza_centre
A/Aichi/158/2009	EPI210976	?	national_institute_of_infectious_diseases_(niid)
A/England/80500600/2018	EPI1203981	microbiology_services_colindale,_public_health_england	microbiology_services_colindale,_public_health_england
A/Singapore/KK118/2011	EPI380912	?	other_database_import
A/Colorado/3/2008	EPI169243	?	centers_for_disease_control_and_prevention
A/Wisconsin/162/2018	EPI1473188	marshfield_clinic_research_foundation	centers_for_disease_control_and_prevention
A/HongKong/CUHK4245/1997	EPI161426	?	other_database_import
A/Swansea/7685/2019	EPI1639521	public_health_wales_microbiology_cardiff	public_health_wales_microbiology_cardiff
A/Illinois/NHRC_18542/2017	EPI1030727	?	other_database_import
A/Bilthoven/4311400421/2014	EPI533332	national_institute_for_public_health_and_the_environment_(rivm)	national_institute_for_public_health_and_the_environment_(rivm)
A/NewJersey/2/2017	EPI911471	new_jersey_department_of_health_&_senior_services	centers_for_disease_control_and_prevention
A/Brisbane/1027/2017	EPI1060517	institute_of_medical_and_veterinary_science_(imvs)	who_collaborating_centre_for_reference_and_research_on_influenza
A/Norway/1881/2019	EPI1447259	oslo_university_hospital,_ulleval_hospital,_dept._of_microbiology	norwegian_institute_of_public_health
A/WestVirginia/14/2016	EPI896589	west_virginia_office_of_laboratory_services	centers_for_disease_control_and_prevention
A/Washington/54/2009	EPI232643	washington_state_public_health_laboratory	centers_for_disease_control_and_prevention
A/Taiwan/839/2009	EPI445235	taiwan_cdc	other_database_import
A/HongKong/49/1995	EPI366947	?	other_database_import
A/Netherlands/168/2019	EPI1366017	erasmus_medical_center	erasmus_medical_center
A/Sweden/86/2017	EPI1143839	?	public_health_agency_of_sweden
A/HongKong/240/2017	EPI943229	government_virus_unit	crick_worldwide_influenza_centre
A/Mexico/2557/2017	EPI1141796	laboratorio_de_virus_respiratorio	centers_for_disease_control_and_prevention
A/Kentucky/14/2013	EPI501412	kentucky_division_of_laboratory_services	centers_for_disease_control_and_prevention
A/Malaysia/32133/2005	EPI373513	?	other_database_import
A/Mexico/1117/2019	EPI1482301	laboratorio_de_virus_respiratorio	centers_for_disease_control_and_prevention
A/Washington/245/2017	EPI1110790	marshfield_clinic_research_foundation	centers_for_disease_control_and_prevention
A/Basel/USB0025766/2017	EPI1570224	?	import_from_public_domain
A/Kenya/1/2017	EPI1073237	?	other_database_import
A/SierraLeone/167/2017	EPI1180459	central_public_health_reference_laboratory	centers_for_disease_control_and_prevention
A/Norway/1335-2/2017	EPI1036118	who_national_influenza_centre	crick_worldwide_influenza_centre
A/Gavle/7/2019	EPI1445175	?	public_health_agency_of_sweden
A/Iwate/50/2012	EPI418069	research_institute_for_environmental_sciences_and_public_health_of_iwate_prefecture	national_institute_of_infectious_diseases_(niid)
A/NewJersey/43/2019	EPI1661939	new_jersey_department_of_health_&_senior_services	centers_for_disease_control_and_prevention
A/Victoria/2833/2019	EPI1671629	royal_chidrens_hospital	who_collaborating_centre_for_reference_and_research_on_influenza
A/BritishColumbia/RV29/2011	EPI302267	national_microbiology_laboratory,_health_canada	centers_for_disease_control_and_prevention
A/Niigata/10F004/2011	EPI340603	?	other_database_import
A/Lyon/2763/2012	EPI416501	crr_virus_influenza_region_sud	national_institute_for_medical_research
A/Washington/15/2017	EPI943579	washington_state_public_health_laboratory	centers_for_disease_control_and_prevention
A/Kanagawa/IC1630/2017	EPI952574	national_institute_of_infectious_diseases_(niid)	national_institute_of_infectious_diseases_(niid)
A/Singapore/NHRC0007/2003	EPI318818	?	other_database_import
A/Ukraine/5378/2012	EPI379842	ministry_of_health_of_ukraine	national_institute_for_medical_research
A/NewCaledonia/58/2019	EPI1484851	institut_pasteur_new_caledonia	who_collaborating_centre_for_reference_and_research_on_influenza
A/Texas/187/2016	EPI841158	texas_department_of_state_health_services_laboratory_services	centers_for_disease_control_and_prevention
A/Bangladesh/1151/2015	EPI746799	institute_of_epidemiology_disease_control_and_research_(iedcr)_&_bangladesh_national_influenza_centre_(nic)	centers_for_disease_control_and_prevention
A/Singapore/3/1993	EPI365668	?	other_database_import
A/Hawaii/36/2018	EPI1245355	state_of_hawaii_department_of_health	centers_for_disease_control_and_prevention
A/Canada/22B/2015	EPI1079970	?	other_database_import
A/Jamaica/1428/2018	EPI1256635	university_of_the_west_indies	centers_for_disease_control_and_prevention
A/California/VRDL159/2009	EPI273948	?	other_database_import
A/Afghanistan/295/2017	EPI1142445	national_public_health_laboratory	centers_for_disease_control_and_prevention
A/Wisconsin/114/2017	EPI1110520	marshfield_clinic_research_foundation	centers_for_disease_control_and_prevention
A/Makhachkala/RII-5/2019	EPI1490120	center_of_hygiene_and_epidemiology_in_republic of dagestan	who_national_influenza_centre_russian_federation
A/SaudiArabia/183/2018	EPI1329043	general_laboratories_and_blood_banks,_dept_of_molecular_biology,_regional_laboratory	crick_worldwide_influenza_centre
A/Santiago/63095/2016	EPI978522	instituto_de_salud_publica_de_chile_	instituto_de_salud_publica_de_chile
A/Boston/YGA_02051/2013	EPI522922	?	other_database_import
A/Canterbury/44/2002	EPI94815	?	other_database_import
A/Michigan/50/2018	EPI1212439	michigan_department_of_community_health	centers_for_disease_control_and_prevention
A/Vietnam/137/2015	EPI731084	national_institute_of_hygiene_and_epidemiology	centers_for_disease_control_and_prevention
A/Pennsylvania/907/2019	EPI1559546	children's_hospital_of_pittsburgh_upmc	centers_for_disease_control_and_prevention
A/Cambodia/Z0709313/2015	EPI652594	institute_pasteur_du_cambodia	who_collaborating_centre_for_reference_and_research_on_influenza
A/Paris/2544/2018	EPI1332211	institut_pasteur	institut_pasteur
A/Perth/99/2016	EPI956945	pathwest_qe_ii_medical_centre	who_collaborating_centre_for_reference_and_research_on_influenza
A/Glasgow/400580/2014	EPI574602	gart_naval_general_hospital	national_institute_for_medical_research
A/Washington/143/2016	EPI1108593	marshfield_clinic_research_foundation	centers_for_disease_control_and_prevention
A/Houston/JMM_120/2013	EPI613323	?	other_database_import
A/Temuco/88991/2018	EPI1440374	instituto_de_salud_publica_de_chile	instituto_de_salud_publica_de_chile
A/England/75160384/2017	EPI1144644	microbiology_services_colindale,_public_health_england	microbiology_services_colindale,_public_health_england
A/Maine/1/2006	EPI122814	?	other_database_import
A/Akita/12/2008	EPI210978	?	national_institute_of_infectious_diseases_(niid)
A/Texas/16/2018	EPI1466927	baylor_scott_and_white_health	centers_for_disease_control_and_prevention
A/Haiti/70008/2019	EPI1704951	laboratoire_national_de_sante_publique	centers_for_disease_control_and_prevention
A/Berlin/10/2020	EPI1694326	robert_koch_institute_nationales_referenzzentrum_für_influenza	robert_koch_institute_nationales_referenzzentrum_f?r_influenza
A/Austria/963153/2017	EPI1018229	department_of_virology,_medical_university_vienna	medical_university_vienna
A/Fiji/21/2019	EPI1550147	national_centre_for_scientific_services_for_virology__and_vector_borne_diseases	who_collaborating_centre_for_reference_and_research_on_influenza
A/Miyagi/48/2014	EPI537520	miyagi_prefectural_institute_of_public_health_and_environment	national_institute_of_infectious_diseases_(niid)
A/Arizona/1/2015	EPI612195	arizona_department_of_health_services	centers_for_disease_control_and_prevention
A/Washington/124/2018	EPI1470161	marshfield_clinic_research_foundation	centers_for_disease_control_and_prevention
A/BadenWurttemberg/80/2017	EPI978759	?	robert_koch_institute
A/SouthAustralia/40/2019	EPI1387339	institute_of_medical_and_veterinary_science_(imvs)	who_collaborating_centre_for_reference_and_research_on_influenza
A/Brisbane/13/2019	EPI1550105	queensland_health_scientific_services	who_collaborating_centre_for_reference_and_research_on_influenza
A/NorthernIreland/4903/2018	EPI1188441	regional_virus_laboratory,_microbiology_department,_royal_victoria_hospital	crick_worldwide_influenza_centre
A/Montana/14/2016	EPI747399	montana_laboratory_services_bureau	centers_for_disease_control_and_prevention
A/Delaware/40/2017	EPI1123679	delaware_public_health_lab	centers_for_disease_control_and_prevention
A/Akmola/299/2018	EPI1227110	scientific_practical_centre_for_sanitary_epidemiological_expertise_and_monitoring	scientific_practical_centre_for_sanitary_epidemiological_expertise_and_monitoring
A/Suriname/868/2019	EPI1606414	central_laboratory,_bureau_of_public_health	centers_for_disease_control_and_prevention
A/Singapore/C2011518/2011	EPI458294	?	other_database_import
A/South-Africa/VW0067/2016	EPI829362	sandringham,_national_institute_for_communicable_d	crick_worldwide_influenza_centre
A/California/22/2011	EPI319655	california_department_of_health_services	centers_for_disease_control_and_prevention
A/Peru/34/2015	EPI631700	us_namru_6	centers_for_disease_control_and_prevention
A/Virginia/41/2014	EPI584713	university_of_virginia,_medical_labs/microbiology	centers_for_disease_control_and_prevention
A/SriLanka/72/2017	EPI1082877	medical_research_institute	who_collaborating_centre_for_reference_and_research_on_influenza
A/Ukraine/8211/2019	EPI1491925	ministry_of_health_of_ukraine	crick_worldwide_influenza_centre
A/NewYork/20/2017	EPI1000632	new_york_state_department_of_health	other_database_import
A/SouthAustralia/115/2016	EPI869552	institute_of_medical_and_veterinary_science_(imvs)	who_collaborating_centre_for_reference_and_research_on_influenza
A/Shanghai-Fengxian/1170/2011	EPI330784	who_chinese_national_influenza_center	who_chinese_national_influenza_center
A/Singapore/H2010666C/2010	EPI458245	?	other_database_import
A/NordrheinWestfalen/112/2017	EPI978746	?	robert_koch_institute
A/California/181/2019	EPI1617762	california_department_of_health_services	centers_for_disease_control_and_prevention
A/Vermont/29/2019	EPI1683812	vermont_department_of_health_laboratory	centers_for_disease_control_and_prevention
A/Tennessee/F1026/2010	EPI512157	?	other_database_import
A/Georgia/1275/2019	EPI1674544	national_centre_for_disease_control_and_public_health	crick_worldwide_influenza_centre
A/Hanoi/TN388/2005	EPI2614	?	other_database_import
A/Neimenggu-Haibowan/1529/2018	EPI1339086	who_chinese_national_influenza_center	who_chinese_national_influenza_center
A/Sweden/64/2016	EPI867419	?	swedish_institute_for_infectious_disease_control
A/Canterbury/8/2018	EPI1279351	institute_of_environmental_science_and_research	who_collaborating_centre_for_reference_and_research_on_influenza
A/Georgia/6/2007	EPI134429	?	centers_for_disease_control_and_prevention
A/Albania/103/2019	EPI1557575	institute_of_public_health	centers_for_disease_control_and_prevention
A/Philippines/10/2014	EPI551617	research_institute_of_tropical_medicine	who_collaborating_centre_for_reference_and_research_on_influenza
A/Victoria/853/2011	EPI346352	austin_health	who_collaborating_centre_for_reference_and_research_on_influenza
A/Cameroon/5665/2016	EPI858910	centre_pasteur_du_cameroun	crick_worldwide_influenza_centre
A/Mississippi/25/2019	EPI1497249	mississippi_public_health_laboratory	centers_for_disease_control_and_prevention
A/Ireland/78717/2016	EPI1013106	national_virus_reference_laboratory	crick_worldwide_influenza_centre
A/Kazakhstan/171/2018	EPI1212644	csee	centers_for_disease_control_and_prevention
A/Mali/45/2019	EPI1486331	nic_lab_cvd_mali	centers_for_disease_control_and_prevention
A/Tasmania/202/2016	EPI899265	hobart_pathology	who_collaborating_centre_for_reference_and_research_on_influenza
A/Dakar/10/2018	EPI1392912	institut_pasteur_de_dakar__	crick_worldwide_influenza_centre
A/Norway/3284/2013	EPI503737	haukeland_university_hospital,_dept._of_microbiology_	norwegian_institute_of_public_health
A/Netherlands/1706/2019	EPI1647714	erasmus_medical_center	erasmus_medical_center
A/Ireland/11M27357/2011	EPI319249	national_virus_reference_laboratory	national_institute_for_medical_research
A/Pennsylvania/1020/2019	EPI1618893	pennsylvania_department_of_health	centers_for_disease_control_and_prevention
A/Uruguay/304/2019	EPI1557799	departamento_de_laboratorio_de_salud_pública_(dlsp)	centers_for_disease_control_and_prevention
A/Slovenia/459/2012	EPI377397	laboratory_for_virology,_national_institute_of_public_health	national_institute_for_medical_research
A/Chongqing-Yuzhong/361/2017	EPI1062906	who_chinese_national_influenza_center	who_chinese_national_influenza_center
A/Montana/5/2017	EPI918413	montana_laboratory_services_bureau	centers_for_disease_control_and_prevention
A/Montana/20/2014	EPI1365701	montana_laboratory_services_bureau	centers_for_disease_control_and_prevention
A/Pennsylvania/176/2018	EPI1477216	children's_hospital_of_pittsburgh_upmc	centers_for_disease_control_and_prevention
A/Madagascar/3233/2012	EPI392279	institut_pasteur_de_madagascar	national_institute_for_medical_research
A/Kitakyushu/1/2015	EPI566884	kitakyusyu_city_institute_of_enviromental_sciences	national_institute_of_infectious_diseases_(niid)
A/Yamanashi/19362/2019	EPI1669798	yamanashi_institute_for_public_health	national_institute_of_infectious_diseases_(niid)
A/Moscow/20166/2016	EPI960153	ivanovsky_research_institute_of_virology_rams	crick_worldwide_influenza_centre
A/CostaRica/1906/2015	EPI693527	laboratorio_nacional_de_influenza	centers_for_disease_control_and_prevention
A/Peru/PER203/2011	EPI496265	?	other_database_import
A/SuratThani/72/2009	EPI211733	who_national_influenza_centre,_national_institute_of_medical_research_(nimr)	who_collaborating_centre_for_reference_and_research_on_influenza
A/NordrheinWestfalen/60/2016	EPI866893	?	robert_koch_institute
A/Pennsylvania/180/2017	EPI1127855	children's_hospital_of_pittsburgh_upmc	centers_for_disease_control_and_prevention
A/CzechRepublic/1670/2019	EPI1667659	national_institute_of_public_health	state_veterinary_institute_prague
A/Netherlands/10186/2019	EPI1405531	national_institute_for_public_health_and_the_environment_(rivm)	national_institute_for_public_health_and_the_environment_(rivm)
A/Alborz/96/2012	EPI352814	tehran_university_of_medical_sciences	national_institute_for_medical_research
A/SaudiArabia/193199/2016	EPI867253	ministry_of_health_riyadh	crick_worldwide_influenza_centre
A/Hawaii/70/2015	EPI677336	state_of_hawaii_department_of_health	centers_for_disease_control_and_prevention
A/Washington/61/2012	EPI416183	washington_state_public_health_laboratory	centers_for_disease_control_and_prevention
A/England/44860850/2014	EPI611430	microbiology_services_colindale,_public_health_england	microbiology_services_colindale,_public_health_england
A/Florida/1/2009	EPI193957	florida_department_of_health_jacksonville	centers_for_disease_control_and_prevention
A/Basel/USB0028986/2017	EPI1570391	?	import_from_public_domain
A/SouthAustralia/151/2019	EPI1444492	institute_of_medical_and_veterinary_science_(imvs)	who_collaborating_centre_for_reference_and_research_on_influenza
A/Washington/51/2017	EPI1108473	marshfield_clinic_research_foundation	centers_for_disease_control_and_prevention
A/Sweden/159/2016	EPI917271	swedish_institute_for_infectious_disease_control	crick_worldwide_influenza_centre
A/Beijing-Xicheng/1540/2016	EPI777802	who_chinese_national_influenza_center	who_chinese_national_influenza_center
A/Taiwan/F247/2009	EPI259487	?	other_database_import
A/WesternAustralia/35/2002	EPI44732	?	other_database_import
A/Hawaii/47/2015	EPI639156	state_of_hawaii_department_of_health	centers_for_disease_control_and_prevention
A/Netherlands/254/2020	EPI1698776	erasmus_medical_center	erasmus_medical_center
A/Jordan/20655/2016	EPI887392	laboratory_directorate	crick_worldwide_influenza_centre
A/HongKong/2668/2019	EPI1582644	government_virus_unit	crick_worldwide_influenza_centre
A/NewJersey/41/2018	EPI1310160	new_york_state_department_of_health	centers_for_disease_control_and_prevention
A/Stockholm/6/2010	EPI287157	?	swedish_institute_for_infectious_disease_control
A/Basel/USB0027766/2017	EPI1570340	?	import_from_public_domain
A/Finland/729/2017	EPI991838	national_institute_for_health_and_welfare	national_institute_for_health_and_welfare
A/Austria/46/2012	EPI359692	department_of_virology,_medical_university_vienna	medical_university_vienna
A/Tokyo/16589/2017	EPI979659	tokyo_metropolitan_institute_of_public_health	national_institute_of_infectious_diseases_(niid)
A/Norway/114/2012	EPI359002	who_national_influenza_centre	national_institute_for_medical_research
A/SouthAustralia/63/2016	EPI957090	institute_of_medical_and_veterinary_science_(imvs)	who_collaborating_centre_for_reference_and_research_on_influenza
A/Umea/5/2016	EPI897621	public_health_agency_of_sweden	swedish_institute_for_infectious_disease_control
A/Michigan/207/2017	EPI1115339	university_of_michigan_sph_epid	centers_for_disease_control_and_prevention
A/Iceland/78/2018	EPI1260053	landspitali___university_hospital_	crick_worldwide_influenza_centre
A/Hanoi/BM766/2003	EPI368487	?	other_database_import
A/Basel/USB0033196/2017	EPI1570519	?	import_from_public_domain
A/PuntaArenas/23392/2018	EPI1255872	instituto_de_salud_publica_de_chile_	instituto_de_salud_publica_de_chile
A/Singapore/GP1684/2011	EPI380858	?	other_database_import
A/Shandong-Fushan/164/2017	EPI1067750	?	other_database_import
A/Parma/40/2014	EPI532841	istituto_superiore_di_sanità	national_institute_for_medical_research
A/Japan/54/2007	EPI421616	?	other_database_import
A/Hessen/61/2019	EPI1440643	?	robert_koch_institute_nationales_referenzzentrum_f?r_influenza
A/Fukui/2/2018	EPI1231374	fukui_prefectural_institute_of_public_health	national_institute_of_infectious_diseases_(niid)
A/Switzerland/2166/2019	EPI1385226	swiss_national_reference_centre_for_influenza	swiss_national_reference_centre_for_influenza
A/Colorado/45/2016	EPI874457	colorado_department_of_health_lab	centers_for_disease_control_and_prevention
A/PaysDeLoire/1418/2019	EPI1383605	?	institut_pasteur
A/Michigan/348/2019	EPI1560073	university_of_michigan_sph_epid	centers_for_disease_control_and_prevention
A/Boston/YGA_00088/2013	EPI521097	?	other_database_import
A/Chicago/YGA_04012/2012	EPI523626	?	other_database_import
A/Dijon/1978/2019	EPI1444839	?	institut_pasteur
A/Dunedin/39/2003	EPI1447453	institute_of_environmental_science_&_research	who_collaborating_centre_for_reference_and_research_on_influenza
A/Anhui-Xuanzhou/1179/2017	EPI1030194	who_chinese_national_influenza_center	who_chinese_national_influenza_center
A/SouthAfrica/R03997/2017	EPI1060911	sandringham,_national_institute_for_communicable_d	crick_worldwide_influenza_centre
A/Basel/5570/2018	EPI1331972	university_hospital_basel	university_hospital_basel
A/Iquique/64319/2018	EPI1440076	instituto_de_salud_publica_de_chile	instituto_de_salud_publica_de_chile
A/Iwate/65/2017	EPI1086407	research_institute_for_environmental_sciences_and_public_health_of_iwate_prefecture	national_institute_of_infectious_diseases_(niid)
A/Singapore/TT0675/2017	EPI1023751	ministry_of_health,_singapore	ministry_of_health,_singapore
A/Norway/2547/2015	EPI672344	who_national_influenza_centre	crick_worldwide_influenza_centre
A/DistrictOfColumbia/16/2019	EPI1438129	dc_public_health_lab	centers_for_disease_control_and_prevention
A/NordrheinWestfalen/78/2016	EPI960111	robert_koch_institute	crick_worldwide_influenza_centre
A/Utah/1/2017	EPI948034	utah_department_of_health	other_database_import
A/Idaho/25/2017	EPI1016072	state_of_idaho_bureau_of_laboratories	centers_for_disease_control_and_prevention
A/Lyon/3012R220/2016	EPI907905	?	cnr_des_virus_influenza_r?gion_sud_france
A/Finland/979/2018	EPI1345910	turku_university_hospital,_department_of_clinical_virology	national_institute_for_health_and_welfare
A/Boston/YGA_00099/2013	EPI521185	?	other_database_import
A/Macau/600369/2018	EPI1242873	laboratorio_de_saude_publico	who_collaborating_centre_for_reference_and_research_on_influenza
A/SouthAustralia/145/2016	EPI892971	institute_of_medical_and_veterinary_science_(imvs)	who_collaborating_centre_for_reference_and_research_on_influenza
A/Singapore/GP548/2015	EPI731181	ministry_of_health,_singapore	ministry_of_health,_singapore
A/Brest/2757/2018	EPI1345647	?	institut_pasteur
A/Alaska/25/2016	EPI841408	alaska_state_virology_lab	centers_for_disease_control_and_prevention
A/Michigan/39/2017	EPI1015196	michigan_department_of_community_health	other_database_import
A/Mexico/24011/2008	EPI463919	?	other_database_import
A/Texas/296/2019	EPI1563076	baylor_scott_and_white_health	centers_for_disease_control_and_prevention
A/VelikyNovgorod/223/2014	EPI539640	ivanovsky_research_institute_of_virology_rams	national_institute_for_medical_research
A/Mali/47/2019	EPI1602037	nic_lab_cvd_mali	centers_for_disease_control_and_prevention
A/LaReunion/1552/2011	EPI331072	crr_virus_influenza_region_sud	national_institute_for_medical_research
A/Sydney/1064/2016	EPI836764	institute_of_medical_and_veterinary_science_(imvs)	who_collaborating_centre_for_reference_and_research_on_influenza
A/Netherlands/2441/2019	EPI1667619	erasmus_medical_center	erasmus_medical_center
A/Hawaii/69/2015	EPI677320	state_of_hawaii_department_of_health	centers_for_disease_control_and_prevention
A/Austria/76/2014	EPI516825	department_of_virology,_medical_university_vienna	medical_university_vienna
A/Boston/DOA2-122/2012	EPI474453	?	other_database_import
A/Athens/128/2020	EPI1689387	hellenic_pasteur_institute	crick_worldwide_influenza_centre
A/PaysDeLoire/3206/2016	EPI881450	?	institut_pasteur
A/AbuDhabi/91/2019	EPI1662147	shaikh_khalifa_medical_city	centers_for_disease_control_and_prevention
A/Montana/9/2016	EPI722651	montana_laboratory_services_bureau	centers_for_disease_control_and_prevention
A/Bangladesh/1036/2019	EPI1573845	icddr,b_international_centre_for_diarrhoeal_disease_research,_bangladesh	centers_for_disease_control_and_prevention
A/Netherlands/2496/2019	EPI1672095	erasmus_medical_center	erasmus_medical_center
A/Catalonia/843579S/2019	EPI1672112	hospital_clínic	hospital_cl?nic_de_barcelona
A/England/442/2003	EPI358322	?	other_database_import
A/Lyon/2126/2017	EPI1183789	cnr_influenza_france_sud	crick_worldwide_influenza_centre
A/Slovenia/549/2013	EPI460567	laboratory_for_virology,_national_institute_of_public_health	national_institute_for_medical_research
A/Lyon/712R249/2016	EPI907629	?	cnr_des_virus_influenza_r?gion_sud_france
A/Utah/17/2016	EPI730185	utah_department_of_health	centers_for_disease_control_and_prevention
A/Washington/170/2019	EPI1432287	washington_state_public_health_laboratory	centers_for_disease_control_and_prevention
A/BadenWurttemberg/166/2018	EPI1380073	robert_koch_institute_nationales_referenzzentrum_für_influenza	crick_worldwide_influenza_centre
A/Oregon/9/2011	EPI347531	oregon_public_health_laboratory	centers_for_disease_control_and_prevention
A/NewBrunswick/RV0522/2019	EPI1496153	national_microbiology_laboratory,_health_canada	centers_for_disease_control_and_prevention
A/Norway/1824/2015	EPI630278	drammen_hospital_/_vestreviken_hf,_department_for_medical_microbiology_section_drammen_	norwegian_institute_of_public_health
A/BurkinaFaso/2406/2018	EPI1448282	irss	centers_for_disease_control_and_prevention
A/Delaware/36/2019	EPI1482681	delaware_public_health_lab	centers_for_disease_control_and_prevention
A/Arizona/17/2015	EPI676888	arizona_department_of_health_services	centers_for_disease_control_and_prevention
A/Illinois/27/2018	EPI1250165	new_york_state_department_of_health	centers_for_disease_control_and_prevention
A/Brazil/70/2015	EPI633903	oswaldo_cruz_institute___fiocruz___laboratory_of_respiratory_viruses_and_measles_(lvrs)	centers_for_disease_control_and_prevention
A/Orenburg/24/2018	EPI1270835	ivanovsky_research_institute_of_virology_rams	crick_worldwide_influenza_centre
A/Iran/145723/2018	EPI1354454	tehran_university_of_medical_sciences	crick_worldwide_influenza_centre
A/Guadeloupe/569/2016	EPI924926	national_influenza_center_french_guiana_and_french_indies	centers_for_disease_control_and_prevention
A/Basel/USB0016416/2017	EPI1570125	?	import_from_public_domain
A/Paris/1189/2019	EPI1383453	?	institut_pasteur
A/Netherlands/395/2014	EPI557319	national_institute_for_public_health_and_the_environment_(rivm)	national_institute_for_medical_research
A/HongKong/3062/2017	EPI1036340	government_virus_unit	crick_worldwide_influenza_centre
A/Texas/202/2017	EPI1116914	baylor_scott_and_white_health	centers_for_disease_control_and_prevention
A/Wisconsin/90/2016	EPI865811	wisconsin_state_laboratory_of_hygiene	centers_for_disease_control_and_prevention
A/Austria/65/2014	EPI516804	department_of_virology,_medical_university_vienna	medical_university_vienna
A/Michigan/248/2018	EPI1468596	university_of_michigan_sph_epid	centers_for_disease_control_and_prevention
A/Xinjiang-Kuerle/1632/2019	EPI1648387	who_chinese_national_influenza_center	who_chinese_national_influenza_center
A/Norway/1359/2019	EPI1604647	who_national_influenza_centre	crick_worldwide_influenza_centre
A/NewYork/WC-LVD-15-002/2015	EPI844693	?	other_database_import
A/Dominica/616/2012	EPI391244	caribbean_epidemiology_center	centers_for_disease_control_and_prevention
A/Belgium/G1125/2011	EPI352735	scientific_institute_of_public_health	national_institute_for_medical_research
A/NewYork/690/1995	EPI38099	?	other_database_import
A/Newport/9043/2019	EPI1640201	public_health_wales_microbiology_cardiff	public_health_wales_microbiology_cardiff
A/NewBrunswick/RV3896/2018	EPI1265632	?	public_health_agency_of_canada_(phac)
A/Sydney/1094/2016	EPI869573	institute_of_medical_and_veterinary_science_(imvs)	who_collaborating_centre_for_reference_and_research_on_influenza
A/Montenegro/78/2016	EPI1010473	institute_of_public_health	crick_worldwide_influenza_centre
A/Pennsylvania/10/2020	EPI1702697	pennsylvania_department_of_health	centers_for_disease_control_and_prevention
A/Newcastle/22/2014-egg	EPI538535	who_collaborating_centre_for_reference_and_research_on_influenza	who_collaborating_centre_for_reference_and_research_on_influenza
A/California/167/2017	EPI1163643	california_department_of_health_services	centers_for_disease_control_and_prevention
A/Lao/F1180/2019	EPI1589347	national_center_for_laboratory_and_epidemiology	national_institute_of_infectious_diseases_(niid)
A/BurkinaFaso/827/2018	EPI1314447	irss	centers_for_disease_control_and_prevention
A/Hunan-Xiangtan/1577/2016	EPI829530	who_chinese_national_influenza_center	who_chinese_national_influenza_center
A/Malaysia/RP2681/2017	EPI1279598	institut_penyelidikan_perubatan	who_collaborating_centre_for_reference_and_research_on_influenza
A/HongKong/2265/2017	EPI1021175	government_virus_unit	crick_worldwide_influenza_centre
A/Dambovita/206451/2017	EPI995841	cantacuzino_institute	crick_worldwide_influenza_centre
A/Ovalle/47167/2017	EPI1047989	instituto_de_salud_publica_de_chile_	instituto_de_salud_publica_de_chile
A/SouthKorea/10523/2019	EPI1699408	u.s._air_force_school_of_aerospace_medicine_	u.s._air_force_school_of_aerospace_medicine
A/Concepcion/61025/2018	EPI1392089	instituto_de_salud_publica_de_chile	instituto_de_salud_publica_de_chile
A/Philippines/464/2018	EPI1266188	center_for_medical_microbiology	centers_for_disease_control_and_prevention
A/Peru/PER251/2010	EPI496602	?	other_database_import
A/Santiago/13108/2018	EPI1439910	instituto_de_salud_publica_de_chile	instituto_de_salud_publica_de_chile
A/Izmir/1020/2016	EPI829312	refik_saydam_national_public_health_agency	crick_worldwide_influenza_centre
A/NordPasDeCalais/837/2017	EPI942417	?	institut_pasteur
A/Arizona/32/2016	EPI747083	arizona_department_of_health_services	centers_for_disease_control_and_prevention
A/Pennsylvania/2/2018	EPI1163555	pennsylvania_department_of_health	centers_for_disease_control_and_prevention
A/Netherlands/768/2014	EPI590390	national_institute_for_public_health_and_the_environment_(rivm)	national_institute_for_public_health_and_the_environment_(rivm)
A/Maryland/89/2017	EPI1117288	maryland_department_of_health_and_mental_hygiene	centers_for_disease_control_and_prevention
A/Bangladesh/4052/2019	EPI1627912	icddr,b_international_centre_for_diarrhoeal_disease_research,_bangladesh	centers_for_disease_control_and_prevention
A/Peru/PER123/2010	EPI495078	?	other_database_import
A/Morioka/29/2006	EPI141320	?	other_database_import
A/Basel/USB0033626/2017	EPI1570080	?	import_from_public_domain
A/NewYork/71/2001	EPI28028	?	other_database_import
A/Jordan/4052/2016	EPI887398	laboratory_directorate	crick_worldwide_influenza_centre
A/Tasmania/1/2012	EPI376885	royal_hobart_hospital	who_collaborating_centre_for_reference_and_research_on_influenza
A/Hessen/23/2017	EPI978758	?	robert_koch_institute
A/Tianjin-Hedong/195/2011	EPI330552	who_chinese_national_influenza_center	who_chinese_national_influenza_center
A/Texas/JMM_5/2012	EPI426224	?	other_database_import
A/Moldova/903/2018	EPI1371693	national_centre_for_preventive_medicine	crick_worldwide_influenza_centre
A/Ohio/37/2017	EPI1060066	ohio_department_of_health_laboratories	centers_for_disease_control_and_prevention
A/Massachusetts/10/2017	EPI979927	massachusetts_department_of_public_health	centers_for_disease_control_and_prevention
A/Santiago/20181/2013	EPI459813	instituto_de_salud_publica_de_chile_	centers_for_disease_control_and_prevention
A/Diyarbakir/1941/2016	EPI1013090	refik_saydam_national_public_health_agency	crick_worldwide_influenza_centre
A/Iowa/53/2019	EPI1631065	iowa_state_hygienic_laboratory	centers_for_disease_control_and_prevention
A/Peru/PER107/2010	EPI494966	?	other_database_import
A/Singapore/SGH0617/2019	EPI1646487	ministry_of_health,_singapore	ministry_of_health,_singapore
A/DistrictofColumbia/3/2011	EPI316039	dc_public_health_lab	centers_for_disease_control_and_prevention
A/Afghanistan/2350/2019	EPI1719235	national_public_health_laboratory	centers_for_disease_control_and_prevention
A/Ecuador/1668/2015	EPI639127	inspi	centers_for_disease_control_and_prevention
A/Colombia/2329/2019	EPI1547306	instituto_nacional_de_salud_de_columbia	centers_for_disease_control_and_prevention
A/Moscow/148/2019	EPI1582658	ivanovsky_research_institute_of_virology_rams	crick_worldwide_influenza_centre
A/Nagano/2272/2014	EPI537522	nagano_environmental_conservation_research_institute	national_institute_of_infectious_diseases_(niid)
A/Washington/12/2012	EPI360935	spokane_regional_health_district	centers_for_disease_control_and_prevention
A/Thailand/CU-B11351/2014	EPI685036	?	other_database_import
A/Singapore/GP1613/2019	EPI1630406	ministry_of_health,_singapore	ministry_of_health,_singapore
A/California/BRD80835N/2017	EPI1178337	?	other_database_import
A/California/UR07-0063/2008	EPI175065	?	other_database_import
A/Ontario/RV1374/2019	EPI1415208	?	public_health_agency_of_canada_(phac)
A/Yamaguchi/45/2017	EPI1213515	yamaguchi_prefectural_institute_of_public_health_and_environment	national_institute_of_infectious_diseases_(niid)
A/Singapore/INFTT-16-0411/2016	EPI780767	ministry_of_health,_singapore	ministry_of_health,_singapore
A/SantaCatarina/215/2019	EPI1584367	lacen/sc	instituto_oswaldo_cruz_fiocruz
A/Lebanon/59/2018	EPI1177402	rafic_hariri_university_hospital_4th_floor_dna/research_lab	crick_worldwide_influenza_centre
A/England/194980801/2019	EPI1678824	microbiology_services_colindale,_public_health_england	microbiology_services_colindale,_public_health_england
A/Montana/9/2018	EPI1198460	montana_laboratory_services_bureau	centers_for_disease_control_and_prevention
A/Norway/3569/2018	EPI1354485	molde_hospital,_laboratory_for_medical_microbiology	crick_worldwide_influenza_centre
A/Basel/USB0023156/2017	EPI1570155	?	import_from_public_domain
A/Ayutthaya/422/2016	EPI925094	who_national_influenza_centre,_national_institute_of_medical_research_(nimr)	centers_for_disease_control_and_prevention
A/Taiwan/342/2017	EPI1043683	center_for_disease_control	national_institute_of_infectious_diseases_(niid)
A/Romania/2/2019	EPI1658323	national_institute_for_infectious_diseases_“prof._dr._matei_balș”	national_institute_of_infectious_diseases_prof._dr._matei_bals
A/Qatar/10-VI-19-0048393/2019	EPI1647057	supreme_health_council	crick_worldwide_influenza_centre
A/Texas/13/2019	EPI1372467	dallas_county_health_and_human_services	centers_for_disease_control_and_prevention
A/Greece/60/2020	EPI1689473	aristotelian_university_of_thessaloniki	crick_worldwide_influenza_centre
A/Yokohama/2/2017	EPI972327	yokohama_city_institute_of_public_health.	national_institute_of_infectious_diseases_(niid)
A/California/4/2016	EPI747270	california_department_of_health_services	centers_for_disease_control_and_prevention
A/Cameroon/15v-7691/2015	EPI1333796	centre_pasteur_du_cameroun	university_of_buea
A/SouthDakota/35/2018	EPI1228063	south_dakota_public_health_lab	centers_for_disease_control_and_prevention
A/Lorraine/1348/2013	EPI465783	institut_pasteur	institut_pasteur
A/Shaanxi-Beilin/13/2012	EPI367531	who_chinese_national_influenza_center	centers_for_disease_control_and_prevention
A/Kanagawa/IC1606/2017	EPI941960	national_institute_of_infectious_diseases_(niid)	national_institute_of_infectious_diseases_(niid)
A/Perth/143/2017	EPI1248270	pathwest_qe_ii_medical_centre	who_collaborating_centre_for_reference_and_research_on_influenza
A/Shanghai/369/2003-egg	EPI1447529	centers_for_disease_control_and_prevention	who_collaborating_centre_for_reference_and_research_on_influenza
A/Victoria/162/2012	EPI434589	victorian_infectious_diseases_reference_laboratory_	who_collaborating_centre_for_reference_and_research_on_influenza
A/Peru/4010/2010	EPI316166	us_namru_6	centers_for_disease_control_and_prevention
A/Luxembourg/20130163/2013	EPI457419	laboratoire_national_de_santé	laboratoire_national_de_sant?
A/Iquique/81065/2018	EPI1392564	instituto_de_salud_publica_de_chile	instituto_de_salud_publica_de_chile
A/Vermont/2/2017	EPI911631	vermont_department_of_health_laboratory	centers_for_disease_control_and_prevention
A/Michigan/325/2018	EPI1469767	university_of_michigan_sph_epid	centers_for_disease_control_and_prevention
A/Mexico/2173/2017	EPI1049488	laboratorio_de_virus_respiratorio	centers_for_disease_control_and_prevention
A/Delaware/1/2013	EPI418262	delaware_public_health_lab	centers_for_disease_control_and_prevention
A/Austria/1114411/2019	EPI1351470	department_of_virology,_medical_university_vienna	medical_university_vienna
A/Santiago/64977/2018	EPI1440116	instituto_de_salud_publica_de_chile	instituto_de_salud_publica_de_chile
A/Algeria/G237/2010	EPI319205	institut_pasteur_d'algerie	national_institute_for_medical_research
A/NewYork/938/2006	EPI57446	?	other_database_import
A/Canterbury/6/2018	EPI1279345	institute_of_environmental_science_and_research	who_collaborating_centre_for_reference_and_research_on_influenza
A/NewYork/511/1997	EPI90920	?	other_database_import
A/Bangladesh/31707/2019	EPI1629107	institute_of_epidemiology_disease_control_and_research_(iedcr)_&_bangladesh_national_influenza_centre_(nic)	centers_for_disease_control_and_prevention
A/Shandong-Fushan/1182/2016	EPI1067736	?	other_database_import
A/Osorno/58829/2018	EPI1393566	instituto_de_salud_publica_de_chile	instituto_de_salud_publica_de_chile
A/Berlin/101/2016	EPI978732	?	robert_koch_institute
A/Washington/524/2019	EPI1562006	marshfield_clinic_research_foundation	centers_for_disease_control_and_prevention
A/England/65000010/2016	EPI1028522	microbiology_services_colindale,_public_health_england	microbiology_services_colindale,_public_health_england
A/Yaroslavl/20161/2016	EPI960157	ivanovsky_research_institute_of_virology_rams	crick_worldwide_influenza_centre
A/HongKong/H090-755-V20/2009	EPI352102	?	other_database_import
A/Heilongjiang-Xiangyang/11266/2015	EPI697041	who_chinese_national_influenza_center	who_chinese_national_influenza_center
A/Austria/1030866/2017	EPI1154795	university_of_vienna	crick_worldwide_influenza_centre
A/Sweden/2/2018	EPI1192247	?	public_health_agency_of_sweden
A/Alaska/183/2015	EPI686015	alaska_state_virology_lab	centers_for_disease_control_and_prevention
A/Canberra/3/2014-egg	EPI748135	canberra_hospital	who_collaborating_centre_for_reference_and_research_on_influenza
A/BritishColumbia/RV2358/2015	EPI675285	national_microbiology_laboratory,_health_canada	centers_for_disease_control_and_prevention
A/Iowa/63/2019	EPI1649135	iowa_state_hygienic_laboratory	centers_for_disease_control_and_prevention
A/Michigan/166/2018	EPI1467323	university_of_michigan_sph_epid	centers_for_disease_control_and_prevention
A/NewYork/782/1993	EPI38745	?	other_database_import
A/Cambodia/c06254116/2018	EPI1275700	institute_pasteur_du_cambodia	who_collaborating_centre_for_reference_and_research_on_influenza
A/South-Africa/VW0073/2016	EPI829366	sandringham,_national_institute_for_communicable_d	crick_worldwide_influenza_centre
A/Alaska/241/2015	EPI677225	alaska_state_virology_lab	centers_for_disease_control_and_prevention
A/Shanghai-Jiading/1555/2017	EPI1062636	who_chinese_national_influenza_center	who_chinese_national_influenza_center
A/California/94/2019	EPI1438524	california_department_of_health_services	centers_for_disease_control_and_prevention
A/Bangladesh/97/2016	EPI832420	institute_of_epidemiology_disease_control_and_research_(iedcr)_&_bangladesh_national_influenza_centre_(nic)	centers_for_disease_control_and_prevention
A/Cairo/34/2011	EPI368874	vacsera	national_institute_for_medical_research
A/Guatemala/9877/2015	EPI673860	laboratorio_nacional_de_salud_guatemala	centers_for_disease_control_and_prevention
A/Ystad/2/2018	EPI1365371	?	public_health_agency_of_sweden
A/Centre/2358/2014	EPI567233	institut_pasteur	institut_pasteur
A/Denmark/3/2012	EPI379763	statens_serum_institute	national_institute_for_medical_research
A/Lyon/CHU/2100	EPI1384927	crr_virus_influenza_region_sud	hospices_civils_de_lyon
A/Myanmar/18MI027/2018	EPI1257564	national_health_laboratory	national_institute_of_infectious_diseases_(niid)
A/WesternAustralia/10/2000	EPI46426	?	other_database_import
A/Nevada/8/2017	EPI979951	nevada_state_health_laboratory	centers_for_disease_control_and_prevention
A/Viamao/LACENRS-733/2014	EPI997107	?	other_database_import
A/Peru/PER208/2010	EPI496300	?	other_database_import
A/England/460/2003	EPI358386	?	other_database_import
A/India/3489/2010	EPI316069	national_institute_of_virology	centers_for_disease_control_and_prevention
A/Southaustralia/17/2011	EPI379463	institute_of_medical_and_veterinary_science_(imvs)	who_collaborating_centre_for_reference_and_research_on_influenza
A/Nebraska/18/2017	EPI1136706	nebraska_public_health_lab	centers_for_disease_control_and_prevention
A/HongKong/2285/2017	EPI1021209	government_virus_unit	crick_worldwide_influenza_centre
A/Finland/664/2016	EPI873633	national_institute_for_health_and_welfare	national_institute_for_health_and_welfare
A/Boston/DOA2-110/2012	EPI474364	?	other_database_import
A/Victoria/726/2017	EPI1132173	monash_medical_centre	who_collaborating_centre_for_reference_and_research_on_influenza
A/Nagasaki/N126/2006	EPI1932	?	other_database_import
A/Ukraine/5342/2012	EPI377429	ministry_of_health_of_ukraine	national_institute_for_medical_research
A/Valencia/685374S/2015	EPI574663	hospital_clínic	national_institute_for_medical_research
A/England/75260814/2017	EPI1144844	microbiology_services_colindale,_public_health_england	microbiology_services_colindale,_public_health_england
A/Yamagata/244/2014	EPI553234	yamagata_prefectural_institute_of_public_health	national_institute_of_infectious_diseases_(niid)
A/Arizona/MAP6087A/2017	EPI1178155	?	other_database_import
A/England/62960643/2016	EPI878299	microbiology_services_colindale,_public_health_england	microbiology_services_colindale,_public_health_england
A/California/VRDL216/2009	EPI274060	?	other_database_import
A/SriLanka/59/2018	EPI1359592	medical_research_institute	who_collaborating_centre_for_reference_and_research_on_influenza
A/NewYork/410/2002	EPI83500	?	other_database_import
A/Victoria/2093/2017	EPI1060606	alfred_hospital	who_collaborating_centre_for_reference_and_research_on_influenza
A/Congo/293/2018	EPI1282761	inrb_service_de_virologie	centers_for_disease_control_and_prevention
A/Taiwan/55/2001	EPI445117	?	other_database_import
A/Mozambique/IR538/2015	EPI672392	laboratório_de_isolamento_viral	crick_worldwide_influenza_centre
A/Bangladesh/1190703011/2019	EPI1607919	icddr,b_international_centre_for_diarrhoeal_disease_research,_bangladesh	centers_for_disease_control_and_prevention
A/Basel/USB0016446/2017	EPI1570149	?	import_from_public_domain
A/Novosibirsk/RII-5057S/2019	EPI1691227	research_institute_of_experimental_and_clinical_medicine	who_national_influenza_centre_russian_federation
A/Yokohama/71/2010	EPI278069	yokohama_city_institute_of_public_health.	national_institute_of_infectious_diseases_(niid)
A/Michigan/255/2017	EPI1113997	university_of_michigan_sph_epid	centers_for_disease_control_and_prevention
A/Nevada/16/2017	EPI1093463	nevada_state_health_laboratory	centers_for_disease_control_and_prevention
A/England/70400234/2017	EPI1028312	microbiology_services_colindale,_public_health_england	microbiology_services_colindale,_public_health_england
A/NewYork/44/2003	EPI27306	?	other_database_import
A/Gothenburg/2/2013	EPI442986	?	swedish_institute_for_infectious_disease_control
A/Singapore/GP927/2013	EPI491264	ministry_of_health,_singapore	who_collaborating_centre_for_reference_and_research_on_influenza
A/India/LKO3876/2013	EPI485438	?	other_database_import
A/Para/129410-IEC/2014	EPI550597	?	other_database_import
A/Perth/1107/2019	EPI1667358	institute_of_medical_and_veterinary_science_(imvs)	who_collaborating_centre_for_reference_and_research_on_influenza
A/Mie/25/2016	EPI824389	mie_prefecture_health_and_environment_research_institute	national_institute_of_infectious_diseases_(niid)
A/Victoria/575/2016	EPI837049	monash_medical_centre	who_collaborating_centre_for_reference_and_research_on_influenza
A/Louisiana/21/2016	EPI787001	louisiana_department_of_health_and_hospitals	centers_for_disease_control_and_prevention
A/Wisconsin/353/2017	EPI1163793	wisconsin_state_laboratory_of_hygiene	centers_for_disease_control_and_prevention
A/Jordan/30483/2014	EPI563137	laboratory_directorate	national_institute_for_medical_research
A/Denmark/2643/2019	EPI1506506	statens_serum_institute	crick_worldwide_influenza_centre
A/Louisiana/52/2017	EPI1085652	louisiana_department_of_health_and_hospitals	centers_for_disease_control_and_prevention
A/BadenWurttemberg/126/2016	EPI967158	robert_koch_institute	crick_worldwide_influenza_centre
A/Maine/20/2017	EPI1146392	maine_health_and_environmental_testing_laboratory	centers_for_disease_control_and_prevention
A/Fujian-Siming/324/2018	EPI1339056	who_chinese_national_influenza_center	who_chinese_national_influenza_center
A/Newport/8717/2018	EPI1227543	public_health_wales_microbiology	public_health_wales_microbiology
A/Victoria/900/2017	EPI1046178	dorevtich_pathology	who_collaborating_centre_for_reference_and_research_on_influenza
A/England/74000490/2017	EPI1112799	microbiology_services_colindale,_public_health_england	microbiology_services_colindale,_public_health_england
A/Iowa/63/2017	EPI1176013	new_york_state_department_of_health	centers_for_disease_control_and_prevention
A/SouthAustralia/141/2016	EPI892959	institute_of_medical_and_veterinary_science_(imvs)	who_collaborating_centre_for_reference_and_research_on_influenza
A/Lao/3529/2017	EPI1165847	national_center_for_laboratory_and_epidemiology	centers_for_disease_control_and_prevention
A/Texas/117/2012	EPI648916	baylor_college_of_medicine	centers_for_disease_control_and_prevention
A/SouthAfrica/R3276/2015	EPI630788	sandringham,_national_institute_for_communicable_d	crick_worldwide_influenza_centre
A/Illinois/10/2016	EPI752857	illinois_department_of_public_health_chicago	centers_for_disease_control_and_prevention
A/Brisbane/56/2015	EPI652211	queensland_health_scientific_services	who_collaborating_centre_for_reference_and_research_on_influenza
A/SouthDakota/28/2016	EPI865707	south_dakota_public_health_lab	centers_for_disease_control_and_prevention
A/SouthAustralia/292/2019	EPI1670185	institute_of_medical_and_veterinary_science_(imvs)	who_collaborating_centre_for_reference_and_research_on_influenza
A/Sydney/81/2017	EPI1082567	clinical_virology_unit,_cdim	who_collaborating_centre_for_reference_and_research_on_influenza
A/Singapore/INFMOH-16-0085/2016	EPI780235	ministry_of_health,_singapore	ministry_of_health,_singapore
A/Uganda/MUWRP-037/2008	EPI313723	?	other_database_import
A/Mali/44/2019	EPI1487275	nic_lab_cvd_mali	centers_for_disease_control_and_prevention
A/Honduras/247/2017	EPI1035405	laboratorio_nacional_de_virologia	centers_for_disease_control_and_prevention
A/Victoria/361/2011	EPI349104	who_collaborating_centre_for_reference_and_research_on_influenza	who_collaborating_centre_for_reference_and_research_on_influenza
A/Myanmar/13M016/2013	EPI564842	?	niigata_university
A/Texas/80/2018	EPI1185263	dallas_county_health_and_human_services	centers_for_disease_control_and_prevention
A/Martinique/531/2016	EPI924894	national_influenza_center_french_guiana_and_french_indies	centers_for_disease_control_and_prevention
A/HongKong/CUHK51353/2003	EPI161447	?	other_database_import
A/Khmelnitsky/249/2014	EPI536361	institute_of_epidemiology_and_infectious_diseases_ams_of_ukraine	national_institute_for_medical_research
A/Liaoning-Shuangta/1491/2015	EPI701975	who_chinese_national_influenza_center	centers_for_disease_control_and_prevention
A/Austria/957860/2016	EPI960053	department_of_virology,_medical_university_vienna	crick_worldwide_influenza_centre
A/Texas/22/2018	EPI1466431	baylor_scott_and_white_health	centers_for_disease_control_and_prevention
A/Kenya/225/2012	EPI401419	?	usamru_k
A/Cameroon/9760/2017	EPI1193252	centre_pasteur_du_cameroun	crick_worldwide_influenza_centre
A/California/VRDL138/2009	EPI267088	?	other_database_import
A/Novosibirsk/319/2009	EPI230523	?	other_database_import
A/Netherlands/10119/2019	EPI1383398	national_institute_for_public_health_and_the_environment_(rivm)	national_institute_for_public_health_and_the_environment_(rivm)
A/HongKong/3052/2017	EPI1036324	government_virus_unit	crick_worldwide_influenza_centre
A/Wisconsin/465/2018	EPI1475843	marshfield_clinic_research_foundation	centers_for_disease_control_and_prevention
A/Chiba-C/37/2010	EPI278725	chiba_city_institute_of_health_and_environment	national_institute_of_infectious_diseases_(niid)
A/Nevada/7/2020	EPI1692306	southern_nevada_public_health_lab	centers_for_disease_control_and_prevention
A/Florida/50/2016	EPI761493	florida_department_of_health_jacksonville	centers_for_disease_control_and_prevention
A/CoteDIvoire/1127/2019	EPI1716269	pasteur_institut_of_côte_d'ivoire	crick_worldwide_influenza_centre
A/Wisconsin/21/2011	EPI325041	wisconsin_state_laboratory_of_hygiene	centers_for_disease_control_and_prevention
A/SouthAfrica/R7933/2017	EPI1080455	national_institute_for_communcable_diseases	national_institute_of_communicable_diseases
A/Louisiana/63/2017	EPI1125160	louisiana_department_of_health_and_hospitals	centers_for_disease_control_and_prevention
A/Wisconsin/309/2017	EPI1115117	marshfield_clinic_research_foundation	centers_for_disease_control_and_prevention
A/Korea/KUMC-GR14/2011	EPI1061770	?	other_database_import
A/AbuDhabi/131/2018	EPI1336828	shaikh_khalifa_medical_city	centers_for_disease_control_and_prevention
A/Jamaica/9942/2018	EPI1259265	university_of_the_west_indies	centers_for_disease_control_and_prevention
A/Scotland/58/2015	EPI1112698	nhs_greater_glasgow_and_clyde	nhs_greater_glasgow_and_clyde
A/SouthAustralia/8/2019	EPI1387441	institute_of_medical_and_veterinary_science_(imvs)	who_collaborating_centre_for_reference_and_research_on_influenza
A/Komarno/618/2015	EPI624570	national_public_health_institute_of_slovakia	crick_worldwide_influenza_centre
A/Illinois/7/2014	EPI555466	illinois_department_of_public_health_chicago	centers_for_disease_control_and_prevention
A/Virginia/7/2017	EPI912824	virginia_division_of_consolidated_laboratories	centers_for_disease_control_and_prevention
A/Argentina/2840/2019	EPI1649111	instituto_nacional_de_enfermedades_infecciosas	centers_for_disease_control_and_prevention
A/NewYork/624/1996	EPI34584	?	other_database_import
A/Arkansas/22/2019	EPI1479604	arkansas_department_of_health	centers_for_disease_control_and_prevention
A/Moscow/206/2014	EPI539618	ivanovsky_research_institute_of_virology_rams	national_institute_for_medical_research
A/Brisbane/54/2009-egg	EPI211605	queensland_health_scientific_services	who_collaborating_centre_for_reference_and_research_on_influenza
A/NorthernIreland/30346/2019	EPI1647017	regional_virus_laboratory,_microbiology_department,_royal_victoria_hospital	crick_worldwide_influenza_centre
A/England/80640842/2018	EPI1204405	microbiology_services_colindale,_public_health_england	microbiology_services_colindale,_public_health_england
A/Iowa/71/2017	EPI1176029	new_york_state_department_of_health	centers_for_disease_control_and_prevention
A/HongKong/HKU49/2005	EPI190254	?	other_database_import
A/Michigan/134/2017	EPI1115866	university_of_michigan_sph_epid	centers_for_disease_control_and_prevention
A/Miyagi/43/2014	EPI540122	miyagi_prefectural_institute_of_public_health_and_environment	national_institute_of_infectious_diseases_(niid)
A/Kosovo/1019/2016	EPI1015750	national_institute_of_public_health_of_kosova	crick_worldwide_influenza_centre
A/Stockholm/44/2016	EPI867377	swedish_institute_for_infectious_disease_control	swedish_institute_for_infectious_disease_control
A/RhodeIsland/3/2011	EPI316178	rhode_island_department_of_health	centers_for_disease_control_and_prevention
A/Hangzhou/A158/2013	EPI506724	hangzhou_center_for_disease_control_and_prevention	hangzhou_center_for_disease_control_and_prevention
A/Sichuan-Wuhou/2207/2016	EPI885848	who_chinese_national_influenza_center	who_chinese_national_influenza_center
A/Nicaragua/AGA2-113/2013	EPI619316	?	other_database_import
A/Saitama/87/2012	EPI413228	saitama_institute_of_public_health	national_institute_of_infectious_diseases_(niid)
A/Wyoming/11/2014	EPI552904	wyoming_public_health_laboratory	centers_for_disease_control_and_prevention
A/HongKong/2000/2009	EPI185742	government_virus_unit	centers_for_disease_control_and_prevention
A/Washington/55/2016	EPI761926	seattle_&_king_county_public_health_lab	centers_for_disease_control_and_prevention
A/Hawaii/18/2008	EPI168590	?	centers_for_disease_control_and_prevention
A/Uganda/MUWRP-048/2008	EPI313809	?	other_database_import
A/StPetersburg/6/2013	EPI450680	who_national_influenza_centre_russian_federation	national_institute_for_medical_research
A/Montana/4/2015	EPI572016	montana_laboratory_services_bureau	centers_for_disease_control_and_prevention
A/England/61820159/2016	EPI878107	microbiology_services_colindale,_public_health_england	microbiology_services_colindale,_public_health_england
A/Texas/138/2019	EPI1563513	baylor_scott_and_white_health	centers_for_disease_control_and_prevention
A/Delaware/16/2018	EPI1206122	delaware_public_health_lab	centers_for_disease_control_and_prevention
A/Mississippi/6/2019	EPI1369173	mississippi_public_health_laboratory	centers_for_disease_control_and_prevention
A/Saarland/20/2019	EPI1440636	?	robert_koch_institute_nationales_referenzzentrum_f?r_influenza
A/Boston/YGA_01174/2013	EPI522268	?	other_database_import
A/StPetersburg/RII112S/2017	EPI1112892	?	who_national_influenza_centre_russian_federation
A/Washington/108/2016	EPI879736	washington_state_public_health_laboratory	centers_for_disease_control_and_prevention
A/Brazil/289/2013	EPI465960	oswaldo_cruz_institute___fiocruz___laboratory_of_respiratory_viruses_and_measles_(lvrs)	centers_for_disease_control_and_prevention
A/Lyon/1305/2006	EPI155334	?	centers_for_disease_control_and_prevention
A/NewYork/21/2016	EPI772769	new_york_state_department_of_health	centers_for_disease_control_and_prevention
A/Moldova/176/2011	EPI319289	national_centre_for_preventive_medicine	national_institute_for_medical_research
A/Guatemala/92/2017	EPI1049204	laboratorio_nacional_de_salud_guatemala	centers_for_disease_control_and_prevention
A/Baltimore/P0022/2014	EPI945796	?	other_database_import
A/EspiritoSanto/503/2019	EPI1584417	lacen/es___laboratório_central_de_saúde_pública_do_espírito_santo	instituto_oswaldo_cruz_fiocruz
A/NewZealand/695/2017	EPI1104815	institute_of_environmental_science_&_research	centers_for_disease_control_and_prevention
A/Salamanca/9/2009	EPI215084	universidad_de_valladolid	national_institute_for_medical_research
A/Kagoshima/3/2012	EPI396309	kagoshima_prefectural_institute_for_environmental_research_and_public_health	national_institute_of_infectious_diseases_(niid)
A/Giessen/3444/2015	EPI625923	?	friedrich_loeffler_institut
A/Japan/260/2007	EPI421667	?	other_database_import
A/Kansas/13/2018	EPI1207733	new_york_state_department_of_health	centers_for_disease_control_and_prevention
A/Houston/JMM_86/2012	EPI613611	?	other_database_import
A/Vermont/14/2019-egg	EPI1439223	vermont_department_of_health_laboratory	centers_for_disease_control_and_prevention
A/SouthAustralia/70/2017	EPI1022408	institute_of_medical_and_veterinary_science_(imvs)	who_collaborating_centre_for_reference_and_research_on_influenza
A/England/70860422/2017	EPI1028448	microbiology_services_colindale,_public_health_england	microbiology_services_colindale,_public_health_england
A/Boston/YGA_01098/2012	EPI521597	?	other_database_import
A/Tehran/44476/2013	EPI507257	?	other_database_import
A/Reunion/2122/2016	EPI1322294	cnr_influenza_france_sud	centers_for_disease_control_and_prevention
A/Canterbury/103/2000	EPI96984	?	other_database_import
A/Antalya/204/2011	EPI358876	?	national_institute_for_medical_research
A/Bourgogne/2740/2018	EPI1345623	?	institut_pasteur
A/California/VRDL136/2009	EPI267080	?	other_database_import
A/Netherlands/2452/2019	EPI1667631	erasmus_medical_center	erasmus_medical_center
A/Ghana/ARI-15-0132/2015	EPI731216	university_of_ghana	crick_worldwide_influenza_centre
A/Victoria/2145/2017	EPI1140586	alfred_hospital	who_collaborating_centre_for_reference_and_research_on_influenza
A/Brisbane/85/2018	EPI1275694	queensland_health_scientific_services	who_collaborating_centre_for_reference_and_research_on_influenza
A/Sydney/1057/2017	EPI1060527	institute_of_medical_and_veterinary_science_(imvs)	who_collaborating_centre_for_reference_and_research_on_influenza
A/HongKong/4170/2017	EPI1073887	government_virus_unit	crick_worldwide_influenza_centre
A/Aomori/39/2018	EPI1257988	aomori_prefectural_institute_of_public_health_and_environment	national_institute_of_infectious_diseases_(niid)
A/Victoria/896/2017	EPI1140539	austin_health	who_collaborating_centre_for_reference_and_research_on_influenza
A/NewMexico/10/2016	EPI747711	new_mexico_department_of_health	centers_for_disease_control_and_prevention
A/Thailand/SP07043/2007	EPI703310	?	other_database_import
A/NewMexico/23/2013	EPI503485	new_mexico_department_of_health	centers_for_disease_control_and_prevention
A/Shandong-Dongying/1123/2019	EPI1380768	who_chinese_national_influenza_center	who_chinese_national_influenza_center
A/Yokohama/149/2011	EPI347687	yokohama_city_institute_of_public_health.	national_institute_of_infectious_diseases_(niid)
A/Johannesburg/31/2010	EPI287087	sandringham,_national_institute_for_communicable_d	national_institute_for_medical_research
A/Colorado/41/2016	EPI865389	colorado_department_of_health_lab	centers_for_disease_control_and_prevention
A/Nevada/11/2014	EPI537847	southern_nevada_public_health_lab	centers_for_disease_control_and_prevention
A/Wyoming/18/2012	EPI399635	wyoming_public_health_laboratory	centers_for_disease_control_and_prevention
A/Massachusetts/28/2015	EPI673771	massachusetts_department_of_public_health	centers_for_disease_control_and_prevention
A/Yamagata/3/2015	EPI566890	yamagata_prefectural_institute_of_public_health	national_institute_of_infectious_diseases_(niid)
A/Texas/58/2016	EPI747987	texas_department_of_state_health_services_laboratory_services	centers_for_disease_control_and_prevention
A/Pakistan/202/2017	EPI1142281	national_institute_of_health	centers_for_disease_control_and_prevention
A/Fiji/47/2016	EPI831587	national_centre_for_scientific_services_for_virology__and_vector_borne_diseases	who_collaborating_centre_for_reference_and_research_on_influenza
A/Johannesburg/99/2011	EPI335727	national_institute_for_communicable_disease	national_institute_for_medical_research
A/Alaska/54/2018	EPI1322991	alaska_state_virology_lab	centers_for_disease_control_and_prevention
A/Guyane/28/2006	EPI155169	?	centers_for_disease_control_and_prevention
A/NewCaledonia/104/2019	EPI1670084	institut_pasteur_new_caledonia	who_collaborating_centre_for_reference_and_research_on_influenza
A/Netherlands/10377/2018	EPI1208837	national_institute_for_public_health_and_the_environment_(rivm)	national_institute_for_public_health_and_the_environment_(rivm)
A/Vietnam/214/2008	EPI172441	?	centers_for_disease_control_and_prevention
A/HongKong/3572/2017	EPI1048673	government_virus_unit	centers_for_disease_control_and_prevention
A/Delaware/1/2019	EPI1362160	delaware_public_health_lab	centers_for_disease_control_and_prevention
A/Basel/USB0022756/2017	EPI1570128	?	import_from_public_domain
A/Catalonia/NSVH100984040/2019	EPI1398876	hospital_universitari_vall_d'hebron	hospital_universitari_vall_d'hebron
A/Georgia/824/2019	EPI1506544	national_centre_for_disease_control_and_public_health	crick_worldwide_influenza_centre
A/SouthCarolina/NHRC_JX41611/2016	EPI1030742	?	other_database_import
A/Bulgaria/204/2017	EPI1042985	national_centre_of_infectious_and_	crick_worldwide_influenza_centre
A/Arkansas/3/2015	EPI571870	arkansas_department_of_health	centers_for_disease_control_and_prevention
A/Denmark/30/2015	EPI623788	?	statens_serum_institute
A/Singapore/INFTT-16-0736/2016	EPI780225	ministry_of_health,_singapore	ministry_of_health,_singapore
A/Kyiv/540/2018	EPI1362428	institute_of_epidemiology_and_infectious_diseases_ams_of_ukraine	centers_for_disease_control_and_prevention
A/Alaska/84/2017	EPI1250870	new_york_state_department_of_health	centers_for_disease_control_and_prevention
A/Madrid/2169/2018	EPI1259071	servicio_de_microbiología_hospital_ramón_y_cajal	crick_worldwide_influenza_centre
A/Cambodia/36625/2017	EPI1179520	institute_pasteur_du_cambodia	who_collaborating_centre_for_reference_and_research_on_influenza
A/Oman/5700/2018	EPI1334159	central_public_health_laboratory,_ministry_of_health	crick_worldwide_influenza_centre
A/Netherlands/3455/2016	EPI888391	national_institute_for_public_health_and_the_environment_(rivm)	national_institute_for_public_health_and_the_environment_(rivm)
A/NewYork/372/2004	EPI79393	?	other_database_import
A/Darwin/547/2019	EPI1583462	influenza_surveillance_centre_for_disease_control	who_collaborating_centre_for_reference_and_research_on_influenza
A/Canterbury/31/2019	EPI1671509	institute_of_environmental_science_and_research	who_collaborating_centre_for_reference_and_research_on_influenza
A/Wyoming/6/2010	EPI301035	wyoming_public_health_laboratory	centers_for_disease_control_and_prevention
A/Tula/CRIE-122/2016	EPI961962	?	central_research_institute_for_epidemiology
A/Saskatchewan/RV0292/2017	EPI1005542	?	public_health_agency_of_canada_(phac)
A/Victoria/3078/2015	EPI676193	austin_health	who_collaborating_centre_for_reference_and_research_on_influenza
A/Norway/1141/2009	EPI210169	who_national_influenza_centre	national_institute_for_medical_research
A/Baleares/RR3274/2009	EPI187212	?	other_database_import
A/Uruguay/256/2019	EPI1557785	departamento_de_laboratorio_de_salud_pública_(dlsp)	centers_for_disease_control_and_prevention
A/SouthAustralia/458/2019	EPI1658831	institute_of_medical_and_veterinary_science_(imvs)	who_collaborating_centre_for_reference_and_research_on_influenza
A/Auckland/6/2003	EPI1447351	auckland_healthcare	who_collaborating_centre_for_reference_and_research_on_influenza
A/Nicaragua/5892_01_TR1/2013	EPI572425	?	other_database_import
A/HongKong/2286/2017-egg	EPI1131115	government_virus_unit	centers_for_disease_control_and_prevention
A/NewYork/503/1997	EPI90844	?	other_database_import
A/Shaanxi-Beilin/12166/2015	EPI713609	who_chinese_national_influenza_center	who_chinese_national_influenza_center
A/Hawaii/46/2018	EPI1310480	state_of_hawaii_department_of_health	centers_for_disease_control_and_prevention
A/Peru/PER216/2012	EPI496356	?	other_database_import
A/NordPasDeCalais/54/2019	EPI1351673	institut_pasteur	institut_pasteur
A/Kenya/2817/2009	EPI232564	cdc_kenya	centers_for_disease_control_and_prevention
A/TianjinNankai/1842/2010	EPI293807	who_chinese_national_influenza_center	who_chinese_national_influenza_center
A/Baltimore/262/2017	EPI997940	?	other_database_import
A/HongKong/HKU123/2004	EPI341168	?	other_database_import
A/Canada/9A/2015	EPI1080345	?	other_database_import
A/Texas/30/2018	EPI1467046	baylor_scott_and_white_health	centers_for_disease_control_and_prevention
A/Iowa/13/2018	EPI1207757	new_york_state_department_of_health	centers_for_disease_control_and_prevention
A/Austria/967996/2017	EPI1045143	department_of_virology,_medical_university_vienna	medical_university_vienna
A/Georgia/17/2018	EPI1205647	georgia_public_health_laboratory	centers_for_disease_control_and_prevention
A/Beijing/58592/2014	EPI620658	?	other_database_import
A/Victoria/92/2017	EPI1248279	victorian_infectious_diseases_reference_laboratory_	who_collaborating_centre_for_reference_and_research_on_influenza
A/Italy-FVG/26/2016	EPI922981	university_of_trieste	istituto_superiore_di_sanit?
A/Texas/25/2015	EPI579160	texas_department_of_state_health_services_laboratory_services	centers_for_disease_control_and_prevention
A/Netherlands/1443/2019	EPI1607825	erasmus_medical_center	erasmus_medical_center
A/SouthAustralia/217/2019	EPI1444462	institute_of_medical_and_veterinary_science_(imvs)	who_collaborating_centre_for_reference_and_research_on_influenza
A/Luxembourg/17006690/2017	EPI996986	?	laboratoire_national_de_sant?
A/Bangladesh/3190714006/2019	EPI1628088	icddr,b_international_centre_for_diarrhoeal_disease_research,_bangladesh	centers_for_disease_control_and_prevention
A/Wisconsin/453/2018	EPI1475603	marshfield_clinic_research_foundation	centers_for_disease_control_and_prevention
A/Belgium/S1378/2019	EPI1446519	sciensano_(scientific_institute_of_public_health)	sciensano
A/Paris/1988/2012	EPI416327	?	institut_pasteur
A/Korea/KUMC-GR115/2011	EPI1061781	?	other_database_import
A/NewYork/408/2002	EPI83460	?	other_database_import
A/Basel/USB0028476/2017	EPI1570367	?	import_from_public_domain
A/Quebec/RV1890/2018	EPI1201281	?	public_health_agency_of_canada_(phac)
A/Netherlands/1116/2019	EPI1431633	erasmus_medical_center	erasmus_medical_center
A/JiangxiXinzhou/1621/2015	EPI985718	?	other_database_import
A/Managua/41002/2010	EPI285380	?	other_database_import
A/Basel/USB0026716/2017	EPI1570281	?	import_from_public_domain
A/Colorado/42/2019	EPI1636332	colorado_department_of_health_lab	centers_for_disease_control_and_prevention
A/Netherlands/10060/2020	EPI1679666	national_institute_for_public_health_and_the_environment_(rivm)	national_institute_for_public_health_and_the_environment_(rivm)
A/England/70160650/2016	EPI1024197	microbiology_services_colindale,_public_health_england	microbiology_services_colindale,_public_health_england
A/Scotland/16/2014	EPI1106955	nhs_greater_glasgow_and_clyde	nhs_greater_glasgow_and_clyde
A/Switzerland/9715293/2013	EPI814527	national_institute_for_medical_research	centers_for_disease_control_and_prevention
A/Quebec/26-041105/2005	EPI644314	?	other_database_import
A/NewYork/113/2002	EPI27439	?	other_database_import
A/Victoria/745/2017	EPI1132176	monash_medical_centre	who_collaborating_centre_for_reference_and_research_on_influenza
A/Massachusetts/28/2019	EPI1482540	massachusetts_department_of_public_health	centers_for_disease_control_and_prevention
A/Kanagawa/IC1843/2019	EPI1494535	national_institute_of_infectious_diseases_(niid)	national_institute_of_infectious_diseases_(niid)
A/Pennsylvania/931/2019	EPI1562578	children's_hospital_of_pittsburgh_upmc	centers_for_disease_control_and_prevention
A/NewYork/696/1994	EPI34356	?	other_database_import
A/NorthernIreland/64360270/2016	EPI913904	microbiology_services_colindale,_public_health_england	microbiology_services_colindale,_public_health_england
A/Minnesota/61/2018	EPI1336711	minnesota_department_of_health	centers_for_disease_control_and_prevention
A/Ukraine/7650/2017	EPI1040791	ministry_of_health_of_ukraine	crick_worldwide_influenza_centre
A/Muscat/6972/2019	EPI1646900	central_public_health_laboratory,_ministry_of_health	crick_worldwide_influenza_centre
A/Austria/966924/2017	EPI1035767	department_of_virology,_medical_university_vienna	medical_university_vienna
A/Sydney/1019/2015	EPI676190	institute_of_medical_and_veterinary_science_(imvs)	who_collaborating_centre_for_reference_and_research_on_influenza
A/Boston/YGA_00041/2013	EPI520831	?	other_database_import
A/Mississippi/24/2019	EPI1428120	mississippi_public_health_laboratory	centers_for_disease_control_and_prevention
A/Beijing/136/2013	EPI467648	?	other_database_import
A/Tasmania/15/2017	EPI1058717	royal_hobart_hospital	who_collaborating_centre_for_reference_and_research_on_influenza
A/Pennsylvania/183/2018	EPI1477269	children's_hospital_of_pittsburgh_upmc	centers_for_disease_control_and_prevention
A/Lao/I614/2011	EPI347735	ministry_of_health_laos	national_institute_of_infectious_diseases_(niid)
A/Wisconsin/159/2018	EPI1473150	marshfield_clinic_research_foundation	centers_for_disease_control_and_prevention
A/Catalonia/849940S/2019	EPI1667567	hospital_clínic	hospital_cl?nic_de_barcelona
A/Minnesota/33/2017	EPI1016303	minnesota_department_of_health	centers_for_disease_control_and_prevention
A/Colombia/6860/2015	EPI727354	instituto_nacional_de_salud_de_columbia	centers_for_disease_control_and_prevention
A/NewYork/322/1999	EPI79260	?	other_database_import
A/Singapore/TT638/2011	EPI381062	?	other_database_import
A/Michigan/145/2017	EPI1115229	university_of_michigan_sph_epid	centers_for_disease_control_and_prevention
A/Ohio/42/2017	EPI1085683	ohio_department_of_health_laboratories	centers_for_disease_control_and_prevention
A/Sydney/57/2007	EPI1445765	clinical_virology_unit,_cdim	who_collaborating_centre_for_reference_and_research_on_influenza
A/Lefkada/372/2013	EPI446176	hellenic_pasteur_institute	hellenic_pasteur_institute
A/SouthDakota/19/2017	EPI1035558	iowa_state_hygienic_laboratory	centers_for_disease_control_and_prevention
A/PuertoRico/11/2016	EPI868606	puerto_rico_department_of_health	centers_for_disease_control_and_prevention
A/Florida/96/2017	EPI1123822	florida_department_of_health_jacksonville	centers_for_disease_control_and_prevention
A/Hawaii/106/2016	EPI910903	state_of_hawaii_department_of_health	centers_for_disease_control_and_prevention
A/Argentina/1876/2017	EPI1058052	instituto_nacional_de_enfermedades_infecciosas	centers_for_disease_control_and_prevention
A/Palermo/20/2019	EPI1582678	istituto_superiore_di_sanità_	crick_worldwide_influenza_centre
A/NewJersey/26/2017	EPI1039249	new_jersey_department_of_health_&_senior_services	centers_for_disease_control_and_prevention
A/NewYork/1033/2006	EPI524692	?	other_database_import
A/Victoria/541/2017	EPI1045563	monash_medical_centre	who_collaborating_centre_for_reference_and_research_on_influenza
A/Sydney/1008/2015	EPI675950	institute_of_medical_and_veterinary_science_(imvs)	who_collaborating_centre_for_reference_and_research_on_influenza
A/Kyrgyzstan/308/2019	EPI1674603	national_virology_laboratory,_center_microbiological_investigations	crick_worldwide_influenza_centre
A/Singapore/EN0877/2017	EPI1145582	ministry_of_health,_singapore	ministry_of_health,_singapore
A/Kyrgyzstan/164/2016	EPI891695	national_virology_laboratory,_center_microbiological_investigations	crick_worldwide_influenza_centre
A/Idaho/10/2014	EPI564577	state_of_idaho_bureau_of_laboratories	centers_for_disease_control_and_prevention
A/Paraiba/145960-IEC/2017	EPI1045869	evandro_chagas_institute	evandro_chagas_institute
A/Hokkaido/10H028/2011	EPI340635	?	other_database_import
A/Jiangsu/Beitang18/2008	EPI163122	?	centers_for_disease_control_and_prevention
A/SaudiArabia/229/2018	EPI1329045	general_laboratories_and_blood_banks,_dept_of_molecular_biology,_regional_laboratory	crick_worldwide_influenza_centre
A/Maine/11/2015	EPI579317	maine_health_and_environmental_testing_laboratory	centers_for_disease_control_and_prevention
A/Victoria/154/2017	EPI1248372	victorian_infectious_diseases_reference_laboratory_	who_collaborating_centre_for_reference_and_research_on_influenza
A/Shanghai/N11/2007	EPI269721	?	other_database_import
A/Yamaguchi/70/2011	EPI347681	yamaguchi_prefectural_institute_of_public_health_and_environment	national_institute_of_infectious_diseases_(niid)
A/Michigan/361/2018	EPI1469811	university_of_michigan_sph_epid	centers_for_disease_control_and_prevention
A/Victoria/854/2017	EPI1140449	austin_health	who_collaborating_centre_for_reference_and_research_on_influenza
A/Osaka/53/2014	EPI536491	osaka_prefectural_institute_of_public_health	national_institute_of_infectious_diseases_(niid)
A/Malaysia/RP0574/2019	EPI1550177	institut_penyelidikan_perubatan	who_collaborating_centre_for_reference_and_research_on_influenza
A/HongKong/H090-725-V1/2009	EPI326656	?	other_database_import
A/India/LKO799/2011	EPI485422	?	other_database_import
A/Thailand/CU-H3141/2012	EPI684945	?	other_database_import
A/Pennsylvania/40/2018	EPI1466348	children's_hospital_of_pittsburgh_upmc	centers_for_disease_control_and_prevention
A/Perth/51/2015	EPI750904	pathwest_qe_ii_medical_centre	who_collaborating_centre_for_reference_and_research_on_influenza
A/Michigan/330/2019	EPI1559977	university_of_michigan_sph_epid	centers_for_disease_control_and_prevention
A/Maine/25/2019	EPI1545325	maine_health_and_environmental_testing_laboratory	centers_for_disease_control_and_prevention
A/Boston/DOA2-236/2013	EPI475249	?	other_database_import
A/DominicanRepublic/4319/2010	EPI278765	laboratorio_de_investigacion_/_centro_de_educacion_medica_y_amistad_dominico_japones_(cemadoja)	centers_for_disease_control_and_prevention
A/Colorado/30/2014	EPI558232	colorado_department_of_health_lab	centers_for_disease_control_and_prevention
A/Qingdao/1116/2009	EPI272689	?	other_database_import
A/Bourgoin-Jallieu/2294/2016	EPI893997	crr_virus_influenza_region_sud	crick_worldwide_influenza_centre
A/Missouri/11/2015	EPI634150	missouri_department._of_health_&_senior_services	centers_for_disease_control_and_prevention
A/Tianjin-Jizhou/322/2019	EPI1692214	who_chinese_national_influenza_center	who_chinese_national_influenza_center
A/Austria/36/2014	EPI508333	department_of_virology,_medical_university_vienna	medical_university_vienna
A/Belgium/S00053/2017	EPI1042955	scientific_institute_of_public_health_(wiv_isp)	crick_worldwide_influenza_centre
A/Missouri/2/2017	EPI896032	missouri_department._of_health_&_senior_services	centers_for_disease_control_and_prevention
A/Washington/37/2017	EPI1015284	?	other_database_import
A/HongKong/CUHK66001/2006	EPI161494	?	other_database_import
A/Canterbury/253/2005	EPI96433	?	other_database_import
A/Wisconsin/27/2011	EPI346442	wisconsin_state_laboratory_of_hygiene	centers_for_disease_control_and_prevention
A/Texas/58/2019	EPI1482642	texas_department_of_state_health_services_laboratory_services	centers_for_disease_control_and_prevention
A/Georgia/768/2019	EPI1506542	national_centre_for_disease_control_and_public_health	crick_worldwide_influenza_centre
A/Nonthaburi/340/2016	EPI836953	who_national_influenza_centre,_national_institute_of_medical_research_(nimr)	who_collaborating_centre_for_reference_and_research_on_influenza
A/Netherlands/10093/2019	EPI1371814	national_institute_for_public_health_and_the_environment_(rivm)	national_institute_for_public_health_and_the_environment_(rivm)
A/England/70280036/2017	EPI1028868	microbiology_services_colindale,_public_health_england	microbiology_services_colindale,_public_health_england
A/Centre/3357/2016	EPI898308	institut_pasteur	crick_worldwide_influenza_centre
A/Uganda/MUWRP-043/2008	EPI313771	?	other_database_import
A/Kyiv/163/2018	EPI1277451	institute_of_epidemiology_and_infectious_diseases_ams_of_ukraine	centers_for_disease_control_and_prevention
A/Tehran/181/2012	EPI352818	tehran_university_of_medical_sciences	national_institute_for_medical_research
A/Poitiers/1979/2018	EPI1384902	crr_virus_influenza_region_sud	hospices_civils_de_lyon
A/Jordan/20170020147/2017	EPI1036090	laboratory_directorate	crick_worldwide_influenza_centre
A/Lao/O719/2015	EPI672278	ministry_of_health_laos	national_institute_of_infectious_diseases_(niid)
A/NewYork/628/1995	EPI32943	?	other_database_import
A/Guangdong/583/2015	EPI1034426	?	other_database_import
A/Makhachkala/RII-07/2019	EPI1718799	russian_academy_of_medical_sciences	centers_for_disease_control_and_prevention
A/Wisconsin/20/2015	EPI579795	centers_for_disease_control_and_prevention	centers_for_disease_control_and_prevention
A/Ontario/RV2413/2015	EPI701856	national_microbiology_laboratory,_health_canada	centers_for_disease_control_and_prevention
A/England/322/2019	EPI1635540	microbiology_services_colindale,_public_health_england	microbiology_services_colindale,_public_health_england
A/Stockholm/13/2012	EPI369146	?	swedish_institute_for_infectious_disease_control
A/AbuDhabi/14/2018	EPI1256595	shaikh_khalifa_medical_city	centers_for_disease_control_and_prevention
A/Denmark/75/2016	EPI913714	statens_serum_institute	crick_worldwide_influenza_centre
A/Kanagawa/ZC1617/2017	EPI1146068	national_institute_of_infectious_diseases_(niid)	centers_for_disease_control_and_prevention
A/NewYork/394/2005	EPI80590	?	other_database_import
A/Minnesota/9/2020	EPI1717088	minnesota_department_of_health	centers_for_disease_control_and_prevention
A/Brisbane/1113/2019	EPI1671614	institute_of_medical_and_veterinary_science_(imvs)	who_collaborating_centre_for_reference_and_research_on_influenza
A/PortoAlegre/LACENRS-1013/2016	EPI996518	?	other_database_import
A/Victoria/260/2019	EPI1647956	victorian_infectious_diseases_reference_laboratory_	who_collaborating_centre_for_reference_and_research_on_influenza
A/SouthAfrica/2982/2015-egg	EPI746401	national_institute_for_communicable_disease	who_collaborating_centre_for_reference_and_research_on_influenza
A/Lisbon/niRL020_17-18/2017	EPI1260077	instituto_nacional_de_saude_(insa)	crick_worldwide_influenza_centre
A/NewYork/275/2002	EPI79165	?	other_database_import
A/England/70700062/2017	EPI1028392	microbiology_services_colindale,_public_health_england	microbiology_services_colindale,_public_health_england
A/NewYork/1027/2006	EPI524644	?	other_database_import
A/Tokyo/32860/2014	EPI538853	tokyo_metropolitan_institute_of_public_health	national_institute_of_infectious_diseases_(niid)
A/HongKong/H090-739-V23/2009	EPI352038	?	other_database_import
A/Brisbane/300/2016	EPI893016	queensland_health_scientific_services	who_collaborating_centre_for_reference_and_research_on_influenza
A/HongKong/8147/2012	EPI392269	government_virus_unit	national_institute_for_medical_research
A/Netherlands/10036/2020	EPI1668959	national_institute_for_public_health_and_the_environment_(rivm)	national_institute_for_public_health_and_the_environment_(rivm)
A/Kanagawa/AC1876/2019	EPI1445312	national_institute_of_infectious_diseases_(niid)	national_institute_of_infectious_diseases_(niid)
A/Bangkok/26/2019	EPI1373447	thai_national_influenza_center	thai_national_influenza_center
A/Kansas/10/2014	EPI553125	kansas_department_of_health_and_environment	centers_for_disease_control_and_prevention
A/Caldicot/1079/2019	EPI1444040	public_health_wales_microbiology_cardiff	public_health_wales_microbiology_cardiff
A/Oman/4871/2018	EPI1334169	central_public_health_laboratory,_ministry_of_health	crick_worldwide_influenza_centre
A/England/50200176/2014	EPI626793	microbiology_services_colindale,_public_health_england	microbiology_services_colindale,_public_health_england
A/NorthCarolina/6/2015	EPI567350	north_carolina_state_laboratory_of_public_health	centers_for_disease_control_and_prevention
A/Nigeria/3620/2018	EPI1442016	national_influenza_reference_laboratory	centers_for_disease_control_and_prevention
A/Korea/KUMC-GR17/2011	EPI1061771	?	other_database_import
A/Korea/KUMC-GR90/2011	EPI1061777	?	other_database_import
A/Nebraska/1/2015	EPI571944	nebraska_public_health_lab	centers_for_disease_control_and_prevention
A/Nicaragua/AGA2-21/2012	EPI619945	?	other_database_import
A/Brisbane/413/2011	EPI370140	queensland_health_scientific_services	who_collaborating_centre_for_reference_and_research_on_influenza
A/NorthCarolina/4/2015	EPI567366	north_carolina_state_laboratory_of_public_health	centers_for_disease_control_and_prevention
A/Wisconsin/339/2018	EPI1474558	marshfield_clinic_research_foundation	centers_for_disease_control_and_prevention
A/Tasmania/12/2017	EPI1058711	royal_hobart_hospital	who_collaborating_centre_for_reference_and_research_on_influenza
A/WestVirginia/11/2017	EPI998690	west_virginia_office_of_laboratory_services	other_database_import
A/Parma/391/2019	EPI1689565	istituto_superiore_di_sanità_	crick_worldwide_influenza_centre
A/Sarajevo/21/2012	EPI539634	university_of_sarajevo	national_institute_for_medical_research
A/Michigan/85/2018	EPI1262635	michigan_department_of_community_health	centers_for_disease_control_and_prevention
A/RioGrandedoNorte/130705-IEC/2014	EPI550570	?	other_database_import
A/Darwin/70/2019	EPI1434760	influenza_surveillance_centre_for_disease_control	who_collaborating_centre_for_reference_and_research_on_influenza
A/LaRioja/2194/2018	EPI1259067	servicio_de_microbiología_hospital_san_pedro	crick_worldwide_influenza_centre
A/Virginia/9899/2019	EPI1654338	u.s._air_force_school_of_aerospace_medicine_	u.s._air_force_school_of_aerospace_medicine
A/Austria/1211506/2020	EPI1675192	department_of_virology,_medical_university_vienna	medical_university_vienna
A/Poland/412/2017	EPI1036168	national_institute_of_public_health___national_institute_of_hygiene	crick_worldwide_influenza_centre
A/Canada/27B/2015	EPI1080042	?	other_database_import
A/California/VRDL247/2009	EPI274100	?	other_database_import
A/SouthAustralia/219/2019	EPI1444465	institute_of_medical_and_veterinary_science_(imvs)	who_collaborating_centre_for_reference_and_research_on_influenza
A/Tennessee/5/2015	EPI578888	tennessee_department_of_health_laboratory_nashville	centers_for_disease_control_and_prevention
A/Scotland/478/2019	EPI1670619	gart_naval_general_hospital	crick_worldwide_influenza_centre
A/Washington/163/2017	EPI1109164	marshfield_clinic_research_foundation	centers_for_disease_control_and_prevention
A/Hanoi/HN30130/2004	EPI368572	?	other_database_import
A/Washington/599/2019	EPI1561678	marshfield_clinic_research_foundation	centers_for_disease_control_and_prevention
A/Cyprus/11/2020	EPI1689435	nicosia_general_hospital	crick_worldwide_influenza_centre
A/Petropavlovsk/ZVL575/2017	EPI1001910	csee	national_centre_of_expertise_in_astana
A/Brisbane/107/2019	EPI1671485	queensland_health_forensic_and_scientific_services_	who_collaborating_centre_for_reference_and_research_on_influenza
A/Victoria/510/2015	EPI652298	monash_medical_centre	who_collaborating_centre_for_reference_and_research_on_influenza
A/Texas/206/2016	EPI944898	baylor_scott_and_white_health	centers_for_disease_control_and_prevention
A/Fiji/63/2017	EPI1044716	national_centre_for_scientific_services_for_virology__and_vector_borne_diseases	who_collaborating_centre_for_reference_and_research_on_influenza
A/Victoria/743/2018	EPI1355349	monash_medical_centre	who_collaborating_centre_for_reference_and_research_on_influenza
A/England/50200187/2015	EPI607616	microbiology_services_colindale,_public_health_england	microbiology_services_colindale,_public_health_england
A/Switzerland/1409281/2008	EPI215054	hopital_cantonal_universitaire_de_geneves	national_institute_for_medical_research
A/Hyogo/6001/2016	EPI873718	hyogo_prefectural_institute_of_public_health_and_consumer_sciences	national_institute_of_infectious_diseases_(niid)
A/Singapore/GP1873/2011	EPI380894	?	other_database_import
A/HongKong/CUHK10756/1998	EPI161246	?	other_database_import
A/Florida/84/2016	EPI862480	florida_department_of_health_tampa	centers_for_disease_control_and_prevention
A/England/492/2003	EPI358589	?	other_database_import
A/SouthAustralia/121/2017	EPI1031613	institute_of_medical_and_veterinary_science_(imvs)	who_collaborating_centre_for_reference_and_research_on_influenza
A/Ohio/18/2015	EPI667707	ohio_department_of_health_laboratories	centers_for_disease_control_and_prevention
A/Bremen/8/2017	EPI1040719	robert_koch_institute	crick_worldwide_influenza_centre
A/NorthernIreland/29789/2019	EPI1646999	regional_virus_laboratory,_microbiology_department,_royal_victoria_hospital	crick_worldwide_influenza_centre
A/Sydney/116/2016	EPI831740	westmead_hospital	who_collaborating_centre_for_reference_and_research_on_influenza
A/Yunnan-Hongta/1723/2017	EPI1062717	who_chinese_national_influenza_center	who_chinese_national_influenza_center
A/Maevatanana/974/2013	EPI466785	institut_pasteur_de_madagascar	national_institute_for_medical_research
A/WesternAustralia/3/2000	EPI44485	?	other_database_import
A/Armenia/899/2019	EPI1582586	centre_for_diseases_control_and_prevention	crick_worldwide_influenza_centre
A/Missouri/34/2017	EPI1117444	missouri_department._of_health_&_senior_services	centers_for_disease_control_and_prevention
A/Mali/15MOP/2015	EPI710240	nic_lab_cvd_mali	centers_for_disease_control_and_prevention
A/Montana/5/2014	EPI520415	montana_laboratory_services_bureau	centers_for_disease_control_and_prevention
A/Madagascar/3408/2012	EPI392287	institut_pasteur_de_madagascar	national_institute_for_medical_research
A/Sweden/107/2016	EPI946848	?	swedish_institute_for_infectious_disease_control
A/Basel/USB0026956/2017	EPI1570289	?	import_from_public_domain
A/Finland/678/2016	EPI991292	national_institute_for_health_and_welfare	national_institute_for_health_and_welfare
A/Chicago/YGA_04105/2012	EPI523938	?	other_database_import
A/Adjame/GR429/2012	EPI405864	pasteur_institut_of_côte_d'ivoire	national_institute_for_medical_research
A/SouthDakota/38/2017	EPI1131521	south_dakota_public_health_lab	centers_for_disease_control_and_prevention
A/Arkansas/4/2011	EPI347462	arkansas_department_of_health	centers_for_disease_control_and_prevention
A/Slovenia/1480/2019	EPI1483911	national_laboratory_for_health_environment_and_food	crick_worldwide_influenza_centre
A/Washington/13/2014	EPI533464	spokane_regional_health_district	centers_for_disease_control_and_prevention
A/Peru/PER389/2012	EPI495718	?	other_database_import
A/Odesa/62/2017	EPI1036382	institute_of_epidemiology_and_infectious_diseases_ams_of_ukraine	crick_worldwide_influenza_centre
A/Jeonnam/690/2011	EPI353271	national_institute_of_health	national_institute_of_infectious_diseases_(niid)
A/Singapore/OHC009/2013	EPI553429	ministry_of_health,_singapore	ministry_of_health,_singapore
A/England/80480612/2018	EPI1189176	microbiology_services_colindale,_public_health_england	microbiology_services_colindale,_public_health_england
A/Moldova/99/2012	EPI672452	national_centre_for_preventive_medicine	crick_worldwide_influenza_centre
A/Texas/12/2015	EPI578383	baylor_college_of_medicine	centers_for_disease_control_and_prevention
A/Wisconsin/419/2019	EPI1560321	marshfield_clinic_research_foundation	centers_for_disease_control_and_prevention
A/Victoria/109/2016	EPI892839	victorian_infectious_diseases_reference_laboratory_	who_collaborating_centre_for_reference_and_research_on_influenza
A/Guatemala/1647/2019	EPI1557642	laboratorio_nacional_de_salud_guatemala	centers_for_disease_control_and_prevention
A/Montana/4/2009	EPI185884	montana_public_health_laboratory	centers_for_disease_control_and_prevention
A/Adana/117/2014	EPI505192	refik_saydam_national_public_health_agency	national_institute_for_medical_research
A/California/3/2014	EPI509959	california_department_of_health_services	centers_for_disease_control_and_prevention
A/Moscow/37/2018	EPI1280670	?	who_national_influenza_centre_russian_federation
A/Malaysia/RP4361/2018	EPI1550156	institut_penyelidikan_perubatan	who_collaborating_centre_for_reference_and_research_on_influenza
A/India/M02/2013	EPI685757	?	other_database_import
A/Boston/DOA18/2011	EPI435413	?	other_database_import
A/PaysDeLoire/1010/2017	EPI944375	?	institut_pasteur
A/Estonia/103987/2016	EPI894033	health_protection_inspectorate	crick_worldwide_influenza_centre
A/Norway/3030/2014	EPI564879	st._olavs_hospital_hf,_dept._of_medical_microbiology	norwegian_institute_of_public_health
A/Beijing/60178/2014	EPI620656	?	other_database_import
A/Texas/JMM_2/2012	EPI426174	?	other_database_import
A/Antsirabe/1076/2017	EPI1050814	institut_pasteur_de_madagascar	crick_worldwide_influenza_centre
A/Cardiff/5540/2018	EPI1342670	public_health_wales_microbiology_cardiff	public_health_wales_microbiology_cardiff
A/Denmark/6/2012	EPI379771	statens_serum_institute	national_institute_for_medical_research
A/Moldova/110/2012	EPI672451	national_centre_for_preventive_medicine	crick_worldwide_influenza_centre
A/Washington/234/2017	EPI1110302	marshfield_clinic_research_foundation	centers_for_disease_control_and_prevention
A/Montana/23/2014	EPI556134	montana_public_health_laboratory	centers_for_disease_control_and_prevention
A/Lebanon/11L018/2012	EPI446492	?	other_database_import
A/Madrid/SO6849/2009	EPI187273	?	other_database_import
A/Madrid/G3136/2008	EPI187204	?	other_database_import
A/HongKong/1934/2018	EPI1319600	hong_kong_department_of_health	hong_kong_department_of_health
A/SouthAustralia/1006/2015	EPI750901	institute_of_medical_and_veterinary_science_(imvs)	who_collaborating_centre_for_reference_and_research_on_influenza
A/NewYork/262/1999	EPI54283	?	other_database_import
A/Delaware/31/2017	EPI1085675	delaware_public_health_lab	centers_for_disease_control_and_prevention
A/HongKong/CUHK22888/2001	EPI161350	?	other_database_import
A/Darwin/226/2019	EPI1593923	influenza_surveillance_centre_for_disease_control	who_collaborating_centre_for_reference_and_research_on_influenza
A/Malaysia/720/2009	EPI211738	institut_penyelidikan_perubatan	who_collaborating_centre_for_reference_and_research_on_influenza
A/Peru/PER031/2012	EPI494441	?	other_database_import
A/Wisconsin/324/2017	EPI1079199	wisconsin_state_laboratory_of_hygiene	centers_for_disease_control_and_prevention
A/Michigan/54/2018	EPI1451808	university_of_michigan_sph_epid	centers_for_disease_control_and_prevention
A/Slovenia/1108/2016	EPI773664	laboratory_for_virology,_national_institute_of_public_health	crick_worldwide_influenza_centre
A/Moscow/40/2017	EPI1054512	ivanovsky_research_institute_of_virology_rams	crick_worldwide_influenza_centre
A/Kirov/RII459S/2016	EPI886216	?	who_national_influenza_centre_russian_federation
A/Bangladesh/1190603040/2019	EPI1587298	icddr,b_international_centre_for_diarrhoeal_disease_research,_bangladesh	centers_for_disease_control_and_prevention
A/Lebanon/124/2020	EPI1723630	rafic_hariri_university_hospital_4th_floor_dna/research_lab	centers_for_disease_control_and_prevention
A/Liaoning-Shuangta/1224/2018	EPI1340526	who_chinese_national_influenza_center	who_chinese_national_influenza_center
A/Zhejiang-Linhai/1342/2019	EPI1503657	who_chinese_national_influenza_center	who_chinese_national_influenza_center
A/Hunan-Suxian/1693/2019	EPI1648909	who_chinese_national_influenza_center	who_chinese_national_influenza_center
A/Sweden/37/2019	EPI1436754	?	public_health_agency_of_sweden
A/England/448/2019	EPI1666369	microbiology_services_colindale,_public_health_england	microbiology_services_colindale,_public_health_england
A/California/142/2019	EPI1482856	california_department_of_health_services	centers_for_disease_control_and_prevention
A/England/18/2015	EPI607720	microbiology_services_colindale,_public_health_england	microbiology_services_colindale,_public_health_england
A/Gunma/14G008/2015	EPI577695	?	niigata_university
A/Iceland/30/2013	EPI461984	landspitali___university_hospital_	national_institute_for_medical_research
A/Nicaragua/AGA2-95/2012	EPI619415	?	other_database_import
A/Mie/15/2017	EPI1055131	mie_prefecture_health_and_environment_research_institute	national_institute_of_infectious_diseases_(niid)
A/Nicaragua/4877_07/2014	EPI1067333	?	other_database_import
A/Michigan/74/2017	EPI1115498	university_of_michigan_sph_epid	centers_for_disease_control_and_prevention
A/Uganda/MUWRP-015/2008	EPI313569	?	other_database_import
A/Fiji/60/2016	EPI831605	national_centre_for_scientific_services_for_virology__and_vector_borne_diseases	who_collaborating_centre_for_reference_and_research_on_influenza
A/Alsace/1526/2019	EPI1398591	?	institut_pasteur
A/Lyon/114/2019	EPI1384971	crr_virus_influenza_region_sud	hospices_civils_de_lyon
A/Maine/5/2014	EPI550974	maine_health_and_environmental_testing_laboratory	centers_for_disease_control_and_prevention
A/Alsace/3477/2016	EPI881520	?	institut_pasteur
A/Texas/JMM_44/2012	EPI426643	?	other_database_import
A/Hawaii/24/2015	EPI629658	state_of_hawaii_department_of_health	centers_for_disease_control_and_prevention
A/Poitiers/1071/2010	EPI319301	crr_virus_influenza_region_sud	national_institute_for_medical_research
A/HongKong/NHRC0001/2005	EPI318866	?	other_database_import
A/Peru/PER102/2012	EPI494931	?	other_database_import
A/Southaustralia/1/2012	EPI370162	institute_of_medical_and_veterinary_science_(imvs)	who_collaborating_centre_for_reference_and_research_on_influenza
A/Macedonia/906/2019	EPI1543164	institute_of_public_health_(macedonia)	crick_worldwide_influenza_centre
A/Wyoming/27/2017	EPI1124118	wyoming_public_health_laboratory	centers_for_disease_control_and_prevention
A/Bangladesh/1190910024/2019	EPI1649525	icddr,b_international_centre_for_diarrhoeal_disease_research,_bangladesh	centers_for_disease_control_and_prevention
A/Denmark/90/2011	EPI379773	statens_serum_institute	national_institute_for_medical_research
A/SouthAustralia/55/2016	EPI831668	institute_of_medical_and_veterinary_science_(imvs)	who_collaborating_centre_for_reference_and_research_on_influenza
A/Texas/19/2018	EPI1466982	baylor_scott_and_white_health	centers_for_disease_control_and_prevention
A/England/45240252/2014	EPI611817	microbiology_services_colindale,_public_health_england	microbiology_services_colindale,_public_health_england
A/Idaho/57/2019	EPI1713941	state_of_idaho_bureau_of_laboratories	centers_for_disease_control_and_prevention
A/Wellington/47/2017	EPI1058831	institute_of_environmental_science_&_research	who_collaborating_centre_for_reference_and_research_on_influenza
A/NewYork/424/1999	EPI83671	?	other_database_import
A/Kenya/105/2019	EPI1479540	cdc_kenya	centers_for_disease_control_and_prevention
A/Houston/JMM_151/2013	EPI616759	?	other_database_import
A/Ontario/C575590/2010	EPI457029	?	other_database_import
A/Lao/I364/2014	EPI541938	ministry_of_health_laos	national_institute_of_infectious_diseases_(niid)
A/England/45100197/2014	EPI611609	microbiology_services_colindale,_public_health_england	microbiology_services_colindale,_public_health_england
A/JiangxiJizhou/1652/2015	EPI985712	?	other_database_import
A/Sydney/515/2018	EPI1279600	prince_of_wales_hospital	who_collaborating_centre_for_reference_and_research_on_influenza
A/Incheon/701/2006	EPI155365	?	centers_for_disease_control_and_prevention
A/Thailand/CU-B8736/2013	EPI684997	?	other_database_import
A/Austria/962883/2017	EPI1043297	department_of_virology,_medical_university_vienna	medical_university_vienna
A/SouthAuckland/54/2016	EPI893082	institute_of_environmental_science_&_research	who_collaborating_centre_for_reference_and_research_on_influenza
A/Indiana/23/2018	EPI1228103	indiana_state_department_of_health_laboratories	centers_for_disease_control_and_prevention
A/Pennsylvania/53/2018	EPI1207781	new_york_state_department_of_health	centers_for_disease_control_and_prevention
A/Michigan/205/2017	EPI1113645	university_of_michigan_sph_epid	centers_for_disease_control_and_prevention
A/WestVirginia/2/2018	EPI1166893	west_virginia_office_of_laboratory_services	centers_for_disease_control_and_prevention
A/England/574/2012	EPI407287	microbiology_services_colindale,_public_health_england	health_protection_agency
A/Paris/901/2019	EPI1374629	?	institut_pasteur
A/SouthCarolina/NHRC0002/2005	EPI318562	?	other_database_import
A/Georgia/917/2018	EPI1371426	national_centre_for_disease_control_and_public_health	crick_worldwide_influenza_centre
A/Finland/801/2017	EPI1154817	national_institute_for_health_and_welfare	crick_worldwide_influenza_centre
A/Wisconsin/340/2018	EPI1474566	marshfield_clinic_research_foundation	centers_for_disease_control_and_prevention
A/Alaska/4/2012-egg	EPI402262	alaska_state_virology_lab	centers_for_disease_control_and_prevention
A/Wisconsin/161/2017	EPI1111433	marshfield_clinic_research_foundation	centers_for_disease_control_and_prevention
A/Tennessee/15/2014	EPI558452	tennessee_department_of_health_laboratory_nashville	centers_for_disease_control_and_prevention
A/Iowa/4/2014	EPI515603	iowa_state_hygienic_laboratory	centers_for_disease_control_and_prevention
A/Victoria/2019/2015	EPI652151	alfred_hospital	who_collaborating_centre_for_reference_and_research_on_influenza
A/Idaho/5/2011	EPI319689	state_of_idaho_bureau_of_laboratories	centers_for_disease_control_and_prevention
A/Austria/96/2014	EPI536214	department_of_virology,_medical_university_vienna	medical_university_vienna
A/Maryland/82/2017	EPI1093757	maryland_department_of_health_and_mental_hygiene	centers_for_disease_control_and_prevention
A/Wakayama/136/2016	EPI873065	wakayama_prefectural_research_center_of_environment_and_public_health	national_institute_of_infectious_diseases_(niid)
A/Perth/1051/2019	EPI1542259	institute_of_medical_and_veterinary_science_(imvs)	who_collaborating_centre_for_reference_and_research_on_influenza
A/Slovenia/2974/2015	EPI693065	laboratory_for_virology,_national_institute_of_public_health	crick_worldwide_influenza_centre
A/Christchurch/506/2016	EPI859959	canterbury_health_services	who_collaborating_centre_for_reference_and_research_on_influenza
A/Florida/6/2013	EPI439417	florida_department_of_health_tampa	centers_for_disease_control_and_prevention
A/Mexico/1707/2018	EPI1282885	laboratorio_de_virus_respiratorio	centers_for_disease_control_and_prevention
A/Palestine/11/2019	EPI1437020	central_public_health_laboratory	crick_worldwide_influenza_centre
A/Alaska/99/2015	EPI670490	alaska_state_virology_lab	centers_for_disease_control_and_prevention
A/Washington/128/2016	EPI1108393	marshfield_clinic_research_foundation	centers_for_disease_control_and_prevention
A/Oman/8000/2016	EPI978719	central_public_health_laboratory,_ministry_of_health	crick_worldwide_influenza_centre
A/Virginia/2/2009	EPI185926	virginia_division_of_consolidated_laboratories	centers_for_disease_control_and_prevention
A/Austria/837452/2015	EPI566419	department_of_virology,_medical_university_vienna	medical_university_vienna
A/Niigata/28/2019	EPI1389934	niigata_prefectural_institute_of_public_health_and_environmental_sciences	national_institute_of_infectious_diseases_(niid)
A/England/75160354/2017	EPI1152002	microbiology_services_colindale,_public_health_england	microbiology_services_colindale,_public_health_england
A/Michigan/89/2018	EPI1467891	university_of_michigan_sph_epid	centers_for_disease_control_and_prevention
A/Thailand/CU-H3611/2014	EPI685010	?	other_database_import
A/Singapore/19/1993	EPI362692	?	other_database_import
A/Boston/21/2008	EPI219520	?	other_database_import
A/Canterbury/207/2004	EPI93865	?	other_database_import
A/PaysdeLoire/495/2015	EPI575984	institut_pasteur	institut_pasteur
A/VolosGR/662/2013	EPI446167	hellenic_pasteur_institute	hellenic_pasteur_institute
A/Yokohama/144/2011	EPI334506	yokohama_city_institute_of_public_health.	national_institute_of_infectious_diseases_(niid)
A/Desgenettes/2692/2016	EPI907499	?	cnr_des_virus_influenza_r?gion_sud_france
A/Austria/845131/2015	EPI583964	department_of_virology,_medical_university_vienna	medical_university_vienna
A/Victoria/664/2016	EPI893037	monash_medical_centre	who_collaborating_centre_for_reference_and_research_on_influenza
A/Montana/19/2017	EPI1085963	montana_laboratory_services_bureau	centers_for_disease_control_and_prevention
A/Shizuoka/428/2009	EPI211119	?	national_institute_of_infectious_diseases_(niid)
A/NewYork/268/2003	EPI54359	?	other_database_import
A/Guadeloupe/200/2010	EPI342272	national_influenza_center_french_guiana_and_french_indies	centers_for_disease_control_and_prevention
A/Canberra/33/2012	EPI394231	canberra_hospital	who_collaborating_centre_for_reference_and_research_on_influenza
A/Virginia/62/2016	EPI868652	virginia_division_of_consolidated_laboratories	centers_for_disease_control_and_prevention
A/Fujian-Tongan/1695/2019	EPI1648942	who_chinese_national_influenza_center	who_chinese_national_influenza_center
A/Minnesota/38/2018	EPI1245521	minnesota_department_of_health	centers_for_disease_control_and_prevention
A/Darwin/726/2019-egg	EPI1675459	influenza_surveillance_centre_for_disease_control	who_collaborating_centre_for_reference_and_research_on_influenza
A/England/194940517/2019	EPI1678600	microbiology_services_colindale,_public_health_england	microbiology_services_colindale,_public_health_england
A/Boston/DOA79/2011	EPI359449	?	other_database_import
A/Arkansas/2/2018	EPI1182861	arkansas_department_of_health	centers_for_disease_control_and_prevention
A/NewYork/439/2000	EPI84222	?	other_database_import
A/Myanmar/18M119/2018	EPI1324601	national_health_laboratory	national_institute_of_infectious_diseases_(niid)
A/England/50120129/2014	EPI611929	microbiology_services_colindale,_public_health_england	microbiology_services_colindale,_public_health_england
A/Alaska/22/2012-egg	EPI401737	alaska_state_virology_lab	centers_for_disease_control_and_prevention
A/Georgia/13/2018	EPI1197583	georgia_public_health_laboratory	centers_for_disease_control_and_prevention
A/Antalya/2040/2016	EPI1013066	refik_saydam_national_public_health_agency	crick_worldwide_influenza_centre
A/Netherlands/1575/2017	EPI959396	national_institute_for_public_health_and_the_environment_(rivm)	national_institute_for_public_health_and_the_environment_(rivm)
A/Darwin/1001/2018	EPI1255051	institute_of_medical_and_veterinary_science_(imvs)	who_collaborating_centre_for_reference_and_research_on_influenza
A/Minnesota/8/2019	EPI1372499	minnesota_department_of_health	centers_for_disease_control_and_prevention
A/Colorado/37/2016	EPI776297	colorado_department_of_health_lab	centers_for_disease_control_and_prevention
A/Tennessee/2/2008	EPI154174	?	centers_for_disease_control_and_prevention
A/Michigan/282/2018	EPI1467498	university_of_michigan_sph_epid	centers_for_disease_control_and_prevention
A/Tasmania/650/2019	EPI1690297	hobart_pathology	who_collaborating_centre_for_reference_and_research_on_influenza
A/Singapore/INFGP-16-1170/2016	EPI780168	ministry_of_health,_singapore	ministry_of_health,_singapore
A/Belgium/H0006/2019	EPI1434793	sciensano_(scientific_institute_of_public_health)	scientific_institute_of_public_health_(wiv_isp)
A/Brisbane/220/2010	EPI291738	queensland_health_scientific_services	who_collaborating_centre_for_reference_and_research_on_influenza
A/Illinois/27/2019	EPI1438664	indiana_state_department_of_health_laboratories	centers_for_disease_control_and_prevention
A/England/669/2008	EPI215003	health_protection_agency	national_institute_for_medical_research
A/Sweden/62/2016	EPI867404	?	swedish_institute_for_infectious_disease_control
A/Mississippi/11/2019	EPI1382253	mississippi_public_health_laboratory	centers_for_disease_control_and_prevention
A/Slovenia/145/2014	EPI536395	laboratory_for_virology,_national_institute_of_public_health	national_institute_for_medical_research
A/Guizhou-Qixinguan/334/2019	EPI1692172	who_chinese_national_influenza_center	who_chinese_national_influenza_center
A/Jiangsu-Sucheng/1309/2016-egg	EPI843978	who_chinese_national_influenza_center	centers_for_disease_control_and_prevention
A/Wellington/11/2019	EPI1444321	institute_of_environmental_science_and_research	who_collaborating_centre_for_reference_and_research_on_influenza
A/Moscow/176/2016	EPI886576	ivanovsky_research_institute_of_virology_rams	who_national_influenza_centre_russian_federation
A/Korea/7858/2008	EPI185816	?	centers_for_disease_control_and_prevention
A/Manitoba/RV0012/2017	EPI1163331	national_microbiology_laboratory,_health_canada	centers_for_disease_control_and_prevention
A/Singapore/H2011471b/2011	EPI458319	?	other_database_import
A/Maine/10/2017	EPI970289	maine_health_and_environmental_testing_laboratory	centers_for_disease_control_and_prevention
A/HongKong/4640/2019	EPI1685907	government_virus_unit	centers_for_disease_control_and_prevention
A/Wellington/43/2017	EPI1058822	institute_of_environmental_science_&_research	who_collaborating_centre_for_reference_and_research_on_influenza
A/HongKong/HKU5/2004	EPI177033	?	other_database_import
A/BasseNormandie/1012/2018	EPI1208491	?	institut_pasteur
A/Ohio/14/2008	EPI168634	?	centers_for_disease_control_and_prevention
A/Basel/USB0029726/2017	EPI1570428	?	import_from_public_domain
A/Jilin-Ningjiang/1299/2017	EPI1062945	who_chinese_national_influenza_center	who_chinese_national_influenza_center
A/Milan/47/2016	EPI773638	istituto_superiore_di_sanità	crick_worldwide_influenza_centre
A/Sergipe/171/2017	EPI1045794	lacen/se___laboratório_central_de_saúde_pública_de_sergipe___instituto_parreira_horta	instituto_oswaldo_cruz_fiocruz___laboratory_of_respiratory_viruses_and_measles_(lvrs)
A/Hokkaido/106/2011	EPI334485	hokkaido_institute_of_public_health	national_institute_of_infectious_diseases_(niid)
A/Utah/21/2017	EPI1015236	utah_department_of_health	other_database_import
A/Shandong-Fushan/1414/2015	EPI1067730	?	other_database_import
A/Bhutan/742/2018	EPI1323063	royal_centre_for_disease_control	centers_for_disease_control_and_prevention
A/Brisbane/98/2019	EPI1671533	queensland_health_forensic_and_scientific_services_	who_collaborating_centre_for_reference_and_research_on_influenza
A/Boras/2/2017	EPI1106727	?	public_health_agency_of_sweden
A/Sassari/11/2017	EPI997295	university_of_sassari	istituto_superiore_di_sanit?_(iss)
A/Norway/2279/2019-egg	EPI1719267	who_national_influenza_centre	centers_for_disease_control_and_prevention
A/Maryland/45/2017	EPI1154923	maryland_department_of_health_and_mental_hygiene	centers_for_disease_control_and_prevention
A/Kuwait/6374/2018	EPI1356813	public_health_laboratory,_virology_unit	centers_for_disease_control_and_prevention
A/Connecticut/21/2019	EPI1428082	connecticut_department._of_public_health	centers_for_disease_control_and_prevention
A/Austria/840136/2015	EPI579944	department_of_virology,_medical_university_vienna	medical_university_vienna
A/Argentina/146/2007	EPI155835	?	centers_for_disease_control_and_prevention
A/Texas/120/2016	EPI752713	baylor_college_of_medicine	centers_for_disease_control_and_prevention
A/SouthCarolina/23/2017	EPI1146503	south_carolina_department_of_health	centers_for_disease_control_and_prevention
A/England/422/2019	EPI1666257	microbiology_services_colindale,_public_health_england	microbiology_services_colindale,_public_health_england
A/Lyon/2072/2019	EPI1653678	cnr_virus_des_infections_respiratoires___france_sud	cnr_virus_des_infections_respiratoires___france_sud
A/Lyon/912R0333/2016	EPI1322200	cnr_influenza_france_sud	centers_for_disease_control_and_prevention
A/Nepal/464/2014	EPI715758	national_public_health_laboratory	national_institute_of_infectious_diseases_(niid)
A/Illinois/56/2016	EPI887159	illinois_department_of_public_health_chicago	centers_for_disease_control_and_prevention
A/HongKong/2146/2010	EPI279882	government_virus_unit	national_institute_for_medical_research
A/HongKong/3136/2017	EPI1043966	government_virus_unit	crick_worldwide_influenza_centre
A/Philippines/14/2013	EPI567285	research_institute_of_tropical_medicine	who_collaborating_centre_for_reference_and_research_on_influenza
A/Nebraska/12/2011	EPI319762	nebraska_public_health_lab	centers_for_disease_control_and_prevention
A/Thailand/CU-A459/2013	EPI684996	?	other_database_import
A/Norway/4669/2016	EPI887410	who_national_influenza_centre	crick_worldwide_influenza_centre
A/Navarra/RR3300/2008	EPI187186	?	other_database_import
A/Austria/964424/2017	EPI1045139	department_of_virology,_medical_university_vienna	medical_university_vienna
A/Lithuania/MB10771/2018	EPI1270809	lithuanian_aids_center_laboratory	crick_worldwide_influenza_centre
A/England/43960141/2014	EPI611220	microbiology_services_colindale,_public_health_england	microbiology_services_colindale,_public_health_england
A/Tokyo/15333/2015	EPI699881	tokyo_metropolitan_institute_of_public_health	national_institute_of_infectious_diseases_(niid)
A/Nonthaburi/123/2015	EPI710320	who_national_influenza_centre,_national_institute_of_medical_research_(nimr)	centers_for_disease_control_and_prevention
A/Jiangxi-Xunyang/1790/2013	EPI498788	who_chinese_national_influenza_center	who_chinese_national_influenza_center
A/Zaporizhia/158/2017	EPI1017072	institute_of_epidemiology_and_infectious_diseases_ams_of_ukraine	centers_for_disease_control_and_prevention
A/England/80120203/2017	EPI1173187	microbiology_services_colindale,_public_health_england	microbiology_services_colindale,_public_health_england
A/NewYork/719/1994	EPI35686	?	other_database_import
A/Lisbon/69/2012	EPI378371	instituto_nacional_de_saude	insa_national_institute_of_health_portugal
A/Aberystwyth/9599/2019	EPI1704413	public_health_wales_microbiology_cardiff	public_health_wales_microbiology_cardiff
A/Singapore/C2011641/2011	EPI458223	?	other_database_import
A/Sichuan-Qingyang/37/2019	EPI1648774	who_chinese_national_influenza_center	who_chinese_national_influenza_center
A/Washington/7/2018	EPI1465438	marshfield_clinic_research_foundation	centers_for_disease_control_and_prevention
A/Brisbane/183/2015	EPI765136	queensland_health_scientific_services	who_collaborating_centre_for_reference_and_research_on_influenza
A/NewBrunswick/RV2465/2019	EPI1641504	hôpital_georges_l._dumont	centers_for_disease_control_and_prevention
A/NewYork/1198/2009	EPI525884	?	other_database_import
A/Porto/EuroEva58/2011	EPI352764	instituto_nacional_de_saude	national_institute_for_medical_research
A/Odessa/700/2016	EPI773642	institute_of_epidemiology_and_infectious_diseases_ams_of_ukraine	crick_worldwide_influenza_centre
A/Tennessee/39/2018	EPI1470401	vanderbilt_university_medical_center	centers_for_disease_control_and_prevention
A/SouthCarolina/9/2017	EPI990760	south_carolina_department_of_health	other_database_import
A/Massachusetts/11/2017	EPI1000600	massachusetts_department_of_public_health	other_database_import
A/Victoria/164/2017	EPI1248486	victorian_infectious_diseases_reference_laboratory_	who_collaborating_centre_for_reference_and_research_on_influenza
A/Oman/4923/2018	EPI1334167	central_public_health_laboratory,_ministry_of_health	crick_worldwide_influenza_centre
A/Macau/600225/2019	EPI1503798	who_chinese_national_influenza_center	who_chinese_national_influenza_center
A/Taiwan/266/2004	EPI445165	?	other_database_import
A/SouthAustralia/141/2017	EPI1045431	institute_of_medical_and_veterinary_science_(imvs)	who_collaborating_centre_for_reference_and_research_on_influenza
A/NewYork/98/2016	EPI857030	new_york_city_department_of_health	centers_for_disease_control_and_prevention
A/Hanoi/TX022/2007	EPI369673	?	other_database_import
A/Lorraine/2777/2019	EPI1655819	institut_pasteur	institut_pasteur
A/Lao/I1066/2015	EPI706608	ministry_of_health_laos	national_institute_of_infectious_diseases_(niid)
A/England/80360516/2018	EPI1188568	microbiology_services_colindale,_public_health_england	microbiology_services_colindale,_public_health_england
A/Washington/484/2019	EPI1561052	marshfield_clinic_research_foundation	centers_for_disease_control_and_prevention
A/Basel/USB0014596/2016	EPI1570534	?	import_from_public_domain
A/Argentina/135/2015	EPI643879	instituto_nacional_de_enfermedades_infecciosas	centers_for_disease_control_and_prevention
A/Ireland/80971/2016	EPI1013112	national_virus_reference_laboratory	crick_worldwide_influenza_centre
A/California/VRDL374/2009	EPI273556	?	other_database_import
A/NordPasDeCalais/2752/2016	EPI840946	?	institut_pasteur
A/Ireland/12M28563/2012	EPI377339	national_virus_reference_laboratory	national_institute_for_medical_research
A/Lithuania/MB41235/2019	EPI1716389	lithuanian_aids_center_laboratory	crick_worldwide_influenza_centre
A/Loei/174/2019	EPI1573799	who_national_influenza_centre,_national_institute_of_medical_research_(nimr)	centers_for_disease_control_and_prevention
A/Ukraine/466/2013	EPI462006	institute_of_epidemiology_and_infectious_diseases_ams_of_ukraine	national_institute_for_medical_research
A/Lisbon/7/2017	EPI1050854	instituto_nacional_de_saude_(insa)	crick_worldwide_influenza_centre
A/Colorado/24/2015	EPI686181	colorado_department_of_health_lab	centers_for_disease_control_and_prevention
A/Heilongjiang-Beilin/1304/2017	EPI1062966	who_chinese_national_influenza_center	who_chinese_national_influenza_center
A/NewJersey/10502/2019	EPI1699252	u.s._air_force_school_of_aerospace_medicine_	u.s._air_force_school_of_aerospace_medicine
A/Philippines/1206/2019	EPI1649233	research_institute_for_tropical_medicine,_virology_department	centers_for_disease_control_and_prevention
A/Aichi/116/2014	EPI562127	aichi_prefectural_institute_of_public_health	national_institute_of_infectious_diseases_(niid)
A/Ukraine/7558/2017	EPI1040775	ministry_of_health_of_ukraine	crick_worldwide_influenza_centre
A/Florida/144/2019	EPI1692354	florida_department_of_health_tampa	centers_for_disease_control_and_prevention
A/Connecticut/39/2017	EPI1142035	connecticut_department._of_public_health	centers_for_disease_control_and_prevention
A/Michigan/315/2017	EPI1450778	university_of_michigan_sph_epid	centers_for_disease_control_and_prevention
A/Cameroon/12V-4989/2012	EPI438682	centre_pasteur_du_cameroun	national_institute_for_medical_research
A/Perth/239/2013-egg	EPI748157	pathwest_qe_ii_medical_centre	who_collaborating_centre_for_reference_and_research_on_influenza
A/Alaska/55/2017	EPI1086206	alaska_state_virology_lab	centers_for_disease_control_and_prevention
A/Shanghai-Huangpu/1566/2019	EPI1542491	who_chinese_national_influenza_center	who_chinese_national_influenza_center
A/Peru/PER399/2012	EPI495788	?	other_database_import
A/Nagasaki/10N090/2011	EPI340604	?	other_database_import
A/Philippines/52/2018	EPI1315812	research_institute_of_tropical_medicine	who_collaborating_centre_for_reference_and_research_on_influenza
A/Taiwan/17/2005	EPI445179	?	other_database_import
A/Pennsylvania/523/2018	EPI1362187	pennsylvania_department_of_health	centers_for_disease_control_and_prevention
A/Baltimore/233/2017	EPI997875	?	other_database_import
A/Tasmania/1019/2015	EPI675947	institute_of_medical_and_veterinary_science_(imvs)	who_collaborating_centre_for_reference_and_research_on_influenza
A/Baltimore/244/2017	EPI998197	?	other_database_import
A/AbuDhabi/73/2019	EPI1663405	shaikh_khalifa_medical_city	centers_for_disease_control_and_prevention
A/Ireland/21550/2014	EPI536349	national_virus_reference_laboratory	national_institute_for_medical_research
A/NorthCarolina/1/2015	EPI565484	north_carolina_state_laboratory_of_public_health	centers_for_disease_control_and_prevention
A/Alicante/19_0743/2019	EPI1672145	fisabio___public_health,_generalitat_valenciana	center_for_public_health_research_(csisp)
A/Utah/7/2016	EPI747335	utah_department_of_health	centers_for_disease_control_and_prevention
A/Lithuania/8003/2013	EPI468013	lithuanian_aids_center_laboratory	national_institute_for_medical_research
A/Idaho/22/2012	EPI394825	state_of_idaho_bureau_of_laboratories	centers_for_disease_control_and_prevention
A/Bulgaria/1229/2016	EPI898289	national_centre_of_infectious_and_	crick_worldwide_influenza_centre
A/Perth/167/2016	EPI1131811	pathwest_qe_ii_medical_centre	who_collaborating_centre_for_reference_and_research_on_influenza
A/Taiwan/739/2013	EPI467043	center_for_disease_control	national_institute_of_infectious_diseases_(niid)
A/NewCaledonia/5/2017	EPI1242795	institut_pasteur_new_caledonia	who_collaborating_centre_for_reference_and_research_on_influenza
A/Stavropol/2V/2018	EPI1321478	?	state_research_center_of_virology_and_biotechnology_(vector)
A/Managua/485503/2010	EPI315830	?	other_database_import
A/PuertoRico/14/2017	EPI1042606	puerto_rico_department_of_health	centers_for_disease_control_and_prevention
A/Paris/1651/2012	EPI416283	institut_pasteur	institut_pasteur
A/Netherlands/10013/2018	EPI1148965	national_institute_for_public_health_and_the_environment_(rivm)	national_institute_for_public_health_and_the_environment_(rivm)
A/Victoria/2177/2019	EPI1665168	alfred_hospital	who_collaborating_centre_for_reference_and_research_on_influenza
A/Wisconsin/51/2013	EPI644633	marshfield_clinic_research_foundation	centers_for_disease_control_and_prevention
A/StPetersburg/RII-2081S/2020	EPI1721396	research_institute_of_influenza,_ministry_of_healthcare_of_the_russian_federation	who_national_influenza_centre_russian_federation
A/NewMexico/32/2015	EPI719043	new_mexico_department_of_health	centers_for_disease_control_and_prevention
A/Finland/851/2018	EPI1255125	national_institute_for_health_and_welfare	national_institute_for_health_and_welfare
A/Cairo/25/2011	EPI368862	vacsera	national_institute_for_medical_research
A/CastillaLaMancha/55/2014	EPI515843	instituto_de_salud_carlos_iii	instituto_de_salud_carlos_iii
A/Pennsylvania/90/2017	EPI1129607	children's_hospital_of_pittsburgh_upmc	centers_for_disease_control_and_prevention
A/Meknes/168/2016	EPI746036	institut_national_d'hygi&egrave;ne	crick_worldwide_influenza_centre
A/Amazonas/152017-IEC/2018	EPI1304997	evandro_chagas_institute	evandro_chagas_institute
A/Oregon/17/2015	EPI667940	oregon_public_health_laboratory	centers_for_disease_control_and_prevention
A/Victoria/629/2015	EPI750909	monash_medical_centre	who_collaborating_centre_for_reference_and_research_on_influenza
A/Washington/4/2010	EPI301774	washington_state_public_health_laboratory	centers_for_disease_control_and_prevention
A/Madrid/SO6695/2008	EPI187185	?	other_database_import
A/NewYork/1139/2008	EPI525452	?	other_database_import
A/Connecticut/33/2018	EPI1310288	connecticut_department._of_public_health	centers_for_disease_control_and_prevention
A/Taiwan/307/2017	EPI1043667	center_for_disease_control	national_institute_of_infectious_diseases_(niid)
A/Iowa/37/2017	EPI1107146	iowa_state_hygienic_laboratory	centers_for_disease_control_and_prevention
A/Wisconsin/483/2019	EPI1560601	marshfield_clinic_research_foundation	centers_for_disease_control_and_prevention
A/Wisconsin/42/2018	EPI1450980	marshfield_clinic_research_foundation	centers_for_disease_control_and_prevention
A/Virginia/3/2020	EPI1702952	virginia_division_of_consolidated_laboratories	centers_for_disease_control_and_prevention
A/HongKong/HKU70/2005	EPI176303	?	other_database_import
A/NewYork/1023/2006	EPI524612	?	other_database_import
A/Seychelles/542/2019	EPI1604691	seychelles_public_health_laboratory	crick_worldwide_influenza_centre
A/Zaporizhia/161/2017	EPI1017087	institute_of_epidemiology_and_infectious_diseases_ams_of_ukraine	centers_for_disease_control_and_prevention
A/Vietnam/225/2010	EPI340951	national_institute_of_hygiene_and_epidemiology	centers_for_disease_control_and_prevention
A/Oman/6241/2018	EPI1354523	central_public_health_laboratory,_ministry_of_health	crick_worldwide_influenza_centre
A/Berlin/215/2013	EPI499595	robert_koch_institute	national_institute_for_medical_research
A/Hubei-Jiangan/1578/2017	EPI1062564	who_chinese_national_influenza_center	who_chinese_national_influenza_center
A/Macau/611376/2015	EPI676157	laboratorio_de_saude_publico	who_collaborating_centre_for_reference_and_research_on_influenza
A/Florida/96/2015	EPI693654	florida_department_of_health_jacksonville	centers_for_disease_control_and_prevention
A/Scotland/142/2015	EPI1113485	nhs_greater_glasgow_and_clyde	nhs_greater_glasgow_and_clyde
A/Basel/USB0014646/2016	EPI1570543	?	import_from_public_domain
A/HongKong/3055/2019	EPI1586159	government_virus_unit	centers_for_disease_control_and_prevention
A/England/70120290/2016	EPI1028770	microbiology_services_colindale,_public_health_england	microbiology_services_colindale,_public_health_england
A/Cambodia/384/2007	EPI161864	?	centers_for_disease_control_and_prevention
A/Washington/131/2016	EPI1108417	marshfield_clinic_research_foundation	centers_for_disease_control_and_prevention
A/Washington/260/2017	EPI1110918	marshfield_clinic_research_foundation	centers_for_disease_control_and_prevention
A/Ireland/36874/2018	EPI1310129	national_virus_reference_laboratory	crick_worldwide_influenza_centre
A/Gifu-C/40/2011	EPI363056	gifu_municipal_institute_of_public_health	national_institute_of_infectious_diseases_(niid)
A/BadenWurttemberg/6/2017	EPI906216	?	robert_koch_institute
A/Picardie/1420/2019	EPI1414945	?	institut_pasteur
A/Massachusetts/8/2017	EPI972564	massachusetts_department_of_public_health	centers_for_disease_control_and_prevention
A/Canberra/31/2017	EPI1060679	canberra_hospital	who_collaborating_centre_for_reference_and_research_on_influenza
A/Texas/JMM_21/2012	EPI426384	?	other_database_import
A/NewMexico/44/2016	EPI775839	new_mexico_department_of_health	centers_for_disease_control_and_prevention
A/California/9/2017	EPI911607	california_department_of_health_services	centers_for_disease_control_and_prevention
A/Kentucky/6/2012	EPI375081	kentucky_division_of_laboratory_services	centers_for_disease_control_and_prevention
A/Newcastle/205/2016	EPI868917	john_hunter_hospital	who_collaborating_centre_for_reference_and_research_on_influenza
A/Tunisia/1031/2017	EPI991723	national_influenza_centre_tunis,_unit_virology,_microbiology_laboratory,_charles_nicolle's_hospital	crick_worldwide_influenza_centre
A/Netherlands/10006/2019	EPI1346506	national_institute_for_public_health_and_the_environment_(rivm)	national_institute_for_public_health_and_the_environment_(rivm)
A/Pennsylvania/250/2017	EPI1129351	children's_hospital_of_pittsburgh_upmc	centers_for_disease_control_and_prevention
A/WestVirginia/4/2015	EPI579238	west_virginia_office_of_laboratory_services	centers_for_disease_control_and_prevention
A/NorthCarolina/25/2015	EPI595017	north_carolina_state_laboratory_of_public_health	centers_for_disease_control_and_prevention
A/Guangxi-Lingshan/329/2019	EPI1504525	who_chinese_national_influenza_center	who_chinese_national_influenza_center
A/Victoria/78/2019	EPI1669913	victorian_infectious_diseases_reference_laboratory_	who_collaborating_centre_for_reference_and_research_on_influenza
A/Moldova/14006/2017	EPI1036110	national_centre_for_preventive_medicine	crick_worldwide_influenza_centre
A/Kanagawa/207/2016	EPI873714	kanagawa_prefectural_institute_of_public_health	national_institute_of_infectious_diseases_(niid)
A/England/194560463/2019	EPI1665761	microbiology_services_colindale,_public_health_england	microbiology_services_colindale,_public_health_england
A/Novosibirsk/16/2012	EPI406604	?	other_database_import
A/Pennsylvania/60/2014	EPI1365733	pennsylvania_department_of_health	centers_for_disease_control_and_prevention
A/Nebraska/11/2016	EPI722674	nebraska_public_health_lab	centers_for_disease_control_and_prevention
A/Shaanxi-Hanbin/11305/2016-egg	EPI943955	who_chinese_national_influenza_center	who_chinese_national_influenza_center
A/California/NHRC0010/2005	EPI320367	?	other_database_import
A/Basel/USB0025716/2017	EPI1570219	?	import_from_public_domain
A/Finland/674/2016	EPI899075	national_institute_for_health_and_welfare	national_institute_for_health_and_welfare
A/Pennsylvania/866/2019	EPI1439862	pennsylvania_department_of_health	centers_for_disease_control_and_prevention
A/Maine/8/2017	EPI925440	maine_health_and_environmental_testing_laboratory	centers_for_disease_control_and_prevention
A/Alaska/109/2015	EPI679382	alaska_state_virology_lab	centers_for_disease_control_and_prevention
A/Peru/PER013/2010	EPI494315	?	other_database_import
A/Kenya/127/2014	EPI560782	cdc_kenya	centers_for_disease_control_and_prevention
A/Navarra/RR3299/2008	EPI187182	?	other_database_import
A/Ontario/RV2108/2018	EPI1248810	national_microbiology_laboratory,_health_canada	centers_for_disease_control_and_prevention
A/England/50960080/2015	EPI612139	microbiology_services_colindale,_public_health_england	microbiology_services_colindale,_public_health_england
A/DaNang/DN434/2008	EPI355708	?	other_database_import
A/Fiji/75/2017	EPI1270293	national_centre_for_scientific_services_for_virology__and_vector_borne_diseases	who_collaborating_centre_for_reference_and_research_on_influenza
A/Florida/30/2018	EPI1206193	florida_department_of_health_tampa	centers_for_disease_control_and_prevention
A/Kenya/165/2018	EPI1343079	cdc_kenya	centers_for_disease_control_and_prevention
A/Dakar/32/2014	EPI574560	institut_pasteur_de_dakar	national_institute_for_medical_research
A/Boras/5/2019	EPI1445122	?	public_health_agency_of_sweden
A/Netherlands/545/2014	EPI590345	national_institute_for_public_health_and_the_environment_(rivm)	national_institute_for_public_health_and_the_environment_(rivm)
A/Victoria/893/2011	EPI370073	austin_health	who_collaborating_centre_for_reference_and_research_on_influenza
A/Pennsylvania/26/2014	EPI531701	upmc_clb_dept_of_microbiology	centers_for_disease_control_and_prevention
A/Georgia/12/2017	EPI1085612	georgia_public_health_laboratory	centers_for_disease_control_and_prevention
A/Guangxi-Haicheng/11055/2019	EPI1648933	who_chinese_national_influenza_center	who_chinese_national_influenza_center
A/Kanagawa/72/2015	EPI699941	kanagawa_prefectural_institute_of_public_health	national_institute_of_infectious_diseases_(niid)
A/Stockholm/12/1992	EPI366141	?	other_database_import
A/Netherlands/38/2007	EPI541891	national_institute_for_public_health_and_the_environment_(rivm)	erasmus_medical_center
A/Galicia/RR9911/2012	EPI426126	instituto_de_salud_carlos_iii	national_institute_for_medical_research
A/Shandong-Fushan/1413/2015	EPI1067729	?	other_database_import
A/HongKong/CUHK50200/2002	EPI161437	?	other_database_import
A/Ankara/249/2018	EPI1243350	refik_saydam_national_public_health_agency	ministry_of_health_turkey
A/Texas/JMM_41/2012	EPI426627	?	other_database_import
A/Wisconsin/530/2019	EPI1562514	marshfield_clinic_research_foundation	centers_for_disease_control_and_prevention
A/SouthAuckland/35/2017	EPI1031433	institute_of_environmental_science_&_research	who_collaborating_centre_for_reference_and_research_on_influenza
A/Tasmania/53/2019	EPI1583393	royal_hobart_hospital	who_collaborating_centre_for_reference_and_research_on_influenza
A/NewYork/31/2019	EPI1442198	new_york_city_department_of_health	centers_for_disease_control_and_prevention
A/Cameroon/15V-57/2015	EPI630691	centre_pasteur_du_cameroun	crick_worldwide_influenza_centre
A/Waikato/105/2001	EPI36674	?	other_database_import
A/Manitoba/RV1740/2019	EPI1435603	?	public_health_agency_of_canada_(phac)
A/Pennsylvania/192/2017	EPI1127703	children's_hospital_of_pittsburgh_upmc	centers_for_disease_control_and_prevention
A/Scotland/111/2015	EPI1113237	nhs_greater_glasgow_and_clyde	nhs_greater_glasgow_and_clyde
A/Mauritius/I-3006/2019	EPI1716414	central_health_laboratory	crick_worldwide_influenza_centre
A/Perth/35/2017	EPI1022102	pathwest_qe_ii_medical_centre	who_collaborating_centre_for_reference_and_research_on_influenza
A/Bangladesh/3190710003/2019	EPI1609660	icddr,b_international_centre_for_diarrhoeal_disease_research,_bangladesh	centers_for_disease_control_and_prevention
A/Greece/1456/19/2019	EPI1436967	hellenic_pasteur_institute	crick_worldwide_influenza_centre
A/HongKong/HKU109/2005	EPI341264	?	other_database_import
A/Wisconsin/330/2018	EPI1474486	marshfield_clinic_research_foundation	centers_for_disease_control_and_prevention
A/Delaware/36/2014	EPI558310	delaware_public_health_lab	centers_for_disease_control_and_prevention
A/Volos/32/2009	EPI215092	hellenic_pasteur_institute	national_institute_for_medical_research
A/Catalonia/2242658NS/2015	EPI577871	hospital_clínic	hospital_cl?nic_de_barcelona
A/Omsk/981V/2019	EPI1583863	state_research_center_of_virology_and_biotechnology_(vector)	crick_worldwide_influenza_centre
A/England/508/2019	EPI1676455	microbiology_services_colindale,_public_health_england	microbiology_services_colindale,_public_health_england
A/Lao/3292/2017	EPI1130066	national_center_for_laboratory_and_epidemiology	centers_for_disease_control_and_prevention
A/Oman/5916/2018	EPI1334088	central_public_health_laboratory,_ministry_of_health	crick_worldwide_influenza_centre
A/NewYork/68/2015	EPI679531	new_york_state_department_of_health	centers_for_disease_control_and_prevention
A/California/99/2019	EPI1438564	california_department_of_health_services	centers_for_disease_control_and_prevention
A/Netherlands/452/2019	EPI1377242	erasmus_medical_center	erasmus_medical_center
A/Mie/3/2020	EPI1711313	mie_prefecture_health_and_environment_research_institute	national_institute_of_infectious_diseases_(niid)
A/NewYork/1142/2008	EPI525476	?	other_database_import
A/Niigata/1421/2012	EPI416547	niigata_prefectural_institute_of_public_health_and_environmental_sciences	national_institute_of_infectious_diseases_(niid)
A/England/405/2019	EPI1666081	microbiology_services_colindale,_public_health_england	microbiology_services_colindale,_public_health_england
A/Kanagawa/IC1623/2017	EPI943171	national_institute_of_infectious_diseases_(niid)	national_institute_of_infectious_diseases_(niid)
A/Victoria/2035/2017	EPI1057259	alfred_hospital	who_collaborating_centre_for_reference_and_research_on_influenza
A/Lyon/2402/2016	EPI907544	crr_virus_influenza_region_sud	cnr_des_virus_influenza_r?gion_sud_france
A/Santiago/50600/2019	EPI1505395	instituto_de_salud_publica_de_chile	instituto_de_salud_publica_de_chile
A/England/386/2019	EPI1676596	microbiology_services_colindale,_public_health_england	microbiology_services_colindale,_public_health_england
A/Alsace/1438/2018	EPI1227314	?	institut_pasteur
A/Israel/R-608/2016	EPI995853	central_virology_laboratory_israel_(nic)	crick_worldwide_influenza_centre
A/LaRochelle/85/2019	EPI1436981	crr_virus_influenza_region_sud	crick_worldwide_influenza_centre
A/Kanagawa/AC1816/2018	EPI1351524	national_institute_of_infectious_diseases_(niid)	national_institute_of_infectious_diseases_(niid)
A/Dakar/12/2019	EPI1604580	institut_pasteur_de_dakar__	crick_worldwide_influenza_centre
A/Michigan/95/2017	EPI1115570	university_of_michigan_sph_epid	centers_for_disease_control_and_prevention
A/Belgium/G412/2017	EPI1042929	scientific_institute_of_public_health	crick_worldwide_influenza_centre
A/Sydney/1048/2016	EPI957078	institute_of_medical_and_veterinary_science_(imvs)	who_collaborating_centre_for_reference_and_research_on_influenza
A/Wyoming/10/2018	EPI1198507	wyoming_public_health_laboratory	centers_for_disease_control_and_prevention
A/HongKong/H090-764-V10/2009	EPI352142	?	other_database_import
A/Haiti/10588/2019	EPI1546677	laboratoire_national_de_sante_publique	centers_for_disease_control_and_prevention
A/Delaware/15/2012	EPI406066	delaware_public_health_lab	centers_for_disease_control_and_prevention
A/Kentucky/35/2017	EPI1146432	kentucky_division_of_laboratory_services	centers_for_disease_control_and_prevention
A/Sydney/120/2014	EPI551711	clinical_virology_unit,_cdim	who_collaborating_centre_for_reference_and_research_on_influenza
A/Argentina/28342/2010	EPI301345	instituto_nacional_de_enfermedades_infecciosas	national_institute_for_medical_research
A/Santiago/37245/2015	EPI639196	instituto_de_salud_publica_de_chile_	centers_for_disease_control_and_prevention
A/Macedonia/165/2016	EPI991644	republic_institute_for_health_protection	crick_worldwide_influenza_centre
A/Taipei/11/2015	EPI945434	?	other_database_import
A/Victoria/101/2019	EPI1669931	victorian_infectious_diseases_reference_laboratory_	who_collaborating_centre_for_reference_and_research_on_influenza
A/England/70500482/2016	EPI1029196	microbiology_services_colindale,_public_health_england	microbiology_services_colindale,_public_health_england
A/Kilifi/54/2015	EPI1603165	kemri_wellcome_trust_research_programme_cgmrc	kemri_wellcome_trust_research_programme_(kwtrp)
A/Lao/F4024/2017	EPI1257542	national_center_for_laboratory_and_epidemiology	national_institute_of_infectious_diseases_(niid)
A/Indiana/10/2011	EPI344388	indiana_state_department_of_health_laboratories	centers_for_disease_control_and_prevention
A/Wisconsin/131/2019	EPI1410276	wisconsin_state_laboratory_of_hygiene	centers_for_disease_control_and_prevention
A/Thailand/CU-B5773/2011	EPI684938	?	other_database_import
A/Wisconsin/556/2019	EPI1508173	wisconsin_state_laboratory_of_hygiene	centers_for_disease_control_and_prevention
A/Christchurch/7/2003	EPI1447730	canterbury_health_services	who_collaborating_centre_for_reference_and_research_on_influenza
A/Hunan-Lusong/1532/2013	EPI476770	who_chinese_national_influenza_center	national_institute_for_medical_research
A/Myanmar/18M248/2018	EPI1389826	national_health_laboratory	national_institute_of_infectious_diseases_(niid)
A/Bhutan/1204/2018	EPI1323270	royal_centre_for_disease_control	centers_for_disease_control_and_prevention
A/Ulaanbaatar/324/2017	EPI979118	national_center_for_communicable_diseases	centers_for_disease_control_and_prevention
A/Singapore/H2013729/2013	EPI704653	?	other_database_import
A/Austria/840474/2015	EPI582283	department_of_virology,_medical_university_vienna	medical_university_vienna
A/Tajikistan/1/2016	EPI829368	"vefa"_center	crick_worldwide_influenza_centre
[truncated: 49,002 more rows]
